# Supplementary material for: Extracellular matrix stiffness controls cardiac valve myofibroblast activation through epigenetic remodeling
Source: Bioeng Transl Med. 2022 Aug 22;7(3):e10394. doi: 10.1002/btm2.10394 (PMC9472021; doi:10.1002/btm2.10394)
Supplement: Supplementary file 2 — Supplementary Table 1 Homer known motifs: Regions with increased accessibility Supplementary Table 2. Homer known motifs: Regions with increased accessibility Supplementary Table 3. TFEA transcription factors Supplementary Table 4. Homer known motifs Supplementary Table 5. Homer known motifs Supplementary Table 6. Annotated differentially accessible regions Supplementary Table 7. Annotated differentially accessible regions Supplementary Table 8. Differentially expressed genes Supplementary Table 9. Overlap of ATAC & RNA (annotated NOT with distal intergenic) Supplementary Table 10. Overlap of ATAC & RNA (annotated NOT with distal intergenic) Supplementary Table 11. Patient Samples [file BTM2-7-e10394-s001.xlsx]

## Sheet: Table of Contents
Number	Description	Dataset	Sample	Notes
Table 1	Homer known motifs: Regions with increased accessibility	ATAC	Stiff	background = merged peak file
Table 2	Homer known motifs: Regions with increased accessibility	ATAC	Soft	background = merged peak file
Table 3	TFEA transcription factors	ATAC	Stiff & Soft
Table 4	Homer known motifs	ATAC	Stiff
Table 5	Homer known motifs	ATAC	Soft
Table 6	Annotated differentially accessible regions	ATAC	Stiff	Grey indicates peaks associated with genes for downstream analyses
Table 7	Annotated differentially accessible regions	ATAC	Soft	Grey indicates peaks associated with genes for downstream analyses
Table 8	Differentially expressed genes	RNA	Stiff & Soft	Negative logFC indicates higher expression in stiff vs. soft
Table 9	Overlap of ATAC & RNA (annotated NOT with distal intergenic)	ATAC & RNA	Stiff
Table 10	Overlap of ATAC & RNA (annotated NOT with distal intergenic)	ATAC & RNA	Soft
Table 11	Patient Samples

## Sheet: Table 1
Table 1 - HOMER known motifs: Regions with increased accessibility on stiff hydrogels compared to soft hydrogels. This dataset was generated using identified differentially accessible genomic regions. Known motifs are those within the HOMER motif library.
Motif Name	Consensus	P-value	Log P-value	q-value (Benjamini)	# of Target Sequences with Motif(of 629)	% of Target Sequences with Motif	# of Background Sequences with Motif(of 72943)	% of Background Sequences with Motif
TEAD3(TEA)/HepG2-TEAD3-ChIP-Seq(Encode)/Homer	TRCATTCCAG	1e-10	-23.98	0	211	0.3355	16164.1	0.2216
CArG(MADS)/PUER-Srf-ChIP-Seq(Sullivan_et_al.)/Homer	CCATATATGGNM	1e-09	-22.31	0	66	0.1049	3246.9	0.0445
TEAD1(TEAD)/HepG2-TEAD1-ChIP-Seq(Encode)/Homer	CYRCATTCCA	1e-07	-16.38	0	181	0.2878	14555.6	0.1995
TEAD(TEA)/Fibroblast-PU.1-ChIP-Seq(Unpublished)/Homer	YCWGGAATGY	0.0001	-9.925	0.0123	137	0.2178	11524.5	0.158
AGL25(MADS)/colamp-AGL25-DAP-Seq(GSE60143)/Homer	TTTCCATWTWTGGAA	0.0001	-9.582	0.0139	18	0.0286	713.3	0.0098
AT2G40260(G2like)/colamp-AT2G40260-DAP-Seq(GSE60143)/Homer	WAAAYATTCTTT	0.001	-9.14	0.018	216	0.3434	20085.5	0.2753
ANAC013(NAC)/col-ANAC013-DAP-Seq(GSE60143)/Homer	CTTGNNNNNCAAGNA	0.001	-8.263	0.037	38	0.0604	2373.7	0.0325
AT2G38300(G2like)/col-AT2G38300-DAP-Seq(GSE60143)/Homer	ADRGAATGTT	0.001	-8.054	0.04	189	0.3005	17519.4	0.2401
TEAD2(TEA)/Py2T-Tead2-ChIP-Seq(GSE55709)/Homer	CCWGGAATGY	0.001	-7.951	0.04	93	0.1479	7572.9	0.1038
TEAD4(TEA)/Tropoblast-Tead4-ChIP-Seq(GSE37350)/Homer	CCWGGAATGY	0.001	-7.731	0.0442	134	0.213	11797.9	0.1617
SVP(MADS)/col-SVP-DAP-Seq(GSE60143)/Homer	ANTTWCCHAATTTGG	0.001	-7.524	0.0494	73	0.1161	5707.3	0.0782
SOC1(MADS)/Seedling-SOC1-ChIP-Seq(GSE45846)/Homer	TWCCAWWTWTGG	0.001	-7.135	0.0668	56	0.089	4163.7	0.0571
ANAC087(NAC)/col-ANAC087-DAP-Seq(GSE60143)/Homer	WVCKTGHNNNWCAMG	0.001	-7.061	0.0668	23	0.0366	1268.4	0.0174
AT1G19040(NAC)/col-AT1G19040-DAP-Seq(GSE60143)/Homer	CTTGNDNHNCAAGYW	0.01	-6.706	0.0879	12	0.0191	483.2	0.0066
ANAC092(NAC)/colamp-ANAC092-DAP-Seq(GSE60143)/Homer	WRCKTGWNNNWCAMG	0.01	-6.603	0.091	31	0.0493	1984.6	0.0272
AGL63(MADS)/col-AGL63-DAP-Seq(GSE60143)/Homer	TTCCAAWWWTGG	0.01	-6.583	0.091	98	0.1558	8416.1	0.1154
ANAC062(NAC)/colamp-ANAC062-DAP-Seq(GSE60143)/Homer	TACTTANTNWNYAAG	0.01	-6.246	0.1147	36	0.0572	2474	0.0339
ANAC096(NAC)/colamp-ANAC096-DAP-Seq(GSE60143)/Homer	TACTTGWNNNWCAAG	0.01	-6.062	0.1302	53	0.0843	4084.7	0.056
ANAC053(NAC)/colamp-ANAC053-DAP-Seq(GSE60143)/Homer	TDCTTGNNNNNCAAG	0.01	-6.056	0.1302	42	0.0668	3051.7	0.0418
AGL6(MADS)/col-AGL6-DAP-Seq(GSE60143)/Homer	TTWCCWWAWWDGGWA	0.01	-6.033	0.1302	24	0.0382	1460	0.02
VND2(NAC)/col-VND2-DAP-Seq(GSE60143)/Homer	DNCKTNNNNNNNAAG	0.01	-6.009	0.1302	67	0.1065	5454.3	0.0748
CUC2(NAC)/colamp-CUC2-DAP-Seq(GSE60143)/Homer	TRCKTGTNNNWCAMG	0.01	-6	0.1302	25	0.0397	1547.4	0.0212
SMB(NAC)/colamp-SMB-DAP-Seq(GSE60143)/Homer	CTTVNNNNDBAAGHW	0.01	-5.943	0.1302	68	0.1081	5568.2	0.0763
ANAC016(NAC)/col-ANAC016-DAP-Seq(GSE60143)/Homer	WNCTTGNNNNNCAMG	0.01	-5.892	0.1302	56	0.089	4407.1	0.0604
RUNX2(Runt)/PCa-RUNX2-ChIP-Seq(GSE33889)/Homer	NWAACCACADNN	0.01	-5.851	0.1302	85	0.1351	7294.7	0.1
ARE(NR)/LNCAP-AR-ChIP-Seq(GSE27824)/Homer	RGRACASNSTGTYCYB	0.01	-5.789	0.1302	22	0.035	1320.1	0.0181
ANAC050(NAC)/colamp-ANAC050-DAP-Seq(GSE60143)/Homer	WNCTTGNNNNNCAAG	0.01	-5.715	0.1302	42	0.0668	3111.6	0.0427
CUC3(NAC)/col-CUC3-DAP-Seq(GSE60143)/Homer	TRCKTGWNNNACAMG	0.01	-5.616	0.1308	26	0.0413	1681.7	0.0231
RIN(MADS)/Tomato-RIN-ChIP-Seq(GSE116581)/Homer	CYAAAAWWGG	0.01	-5.604	0.1308	135	0.2146	12581.6	0.1725
CUC1(NAC)/col-CUC1-DAP-Seq(GSE60143)/Homer	TACTTGTNNNACAAG	0.01	-5.542	0.1313	32	0.0509	2222.2	0.0305
ANAC011(NAC)/col-ANAC011-DAP-Seq(GSE60143)/Homer	TDCTTGYRNNDCAAG	0.01	-5.439	0.1409	32	0.0509	2238.2	0.0307
ANAC017(NAC)/colamp-ANAC017-DAP-Seq(GSE60143)/Homer	TMCTTGNNNNNCAAG	0.01	-5.408	0.1409	10	0.0159	426.5	0.0058
VND1(NAC)/col-VND1-DAP-Seq(GSE60143)/Homer	CTTRWDNHWYAAGYW	0.01	-5.367	0.1423	58	0.0922	4718.8	0.0647
AGL13(MADS)/col-AGL13-DAP-Seq(GSE60143)/Homer	TWCCAWWTWTGGWAA	0.01	-5.326	0.1438	12	0.0191	574.1	0.0079
ANAC071(NAC)/col-ANAC071-DAP-Seq(GSE60143)/Homer	DNCKTNDNNNHNAAG	0.01	-5.292	0.1447	59	0.0938	4834.8	0.0663
ANAC057(NAC)/colamp-ANAC057-DAP-Seq(GSE60143)/Homer	DVCKTGNNNNNCAMG	0.01	-5.166	0.1594	50	0.0795	3982.8	0.0546
VND3(NAC)/colamp-VND3-DAP-Seq(GSE60143)/Homer	TRCTTGWDNHWCAAG	0.01	-5.015	0.1806	51	0.0811	4113.4	0.0564
TSO1(CPP)/col-TSO1-DAP-Seq(GSE60143)/Homer	RAATTTRAAW	0.01	-4.995	0.1806	22	0.035	1416.3	0.0194
TAGL1(MADS)/Tomato-TAGL1-ChIP-Seq(GSE116581)/Homer	CCAAAAATRG	0.01	-4.883	0.1953	121	0.1924	11353.5	0.1556
AGL15(MADS)/col-AGL15-DAP-Seq(GSE60143)/Homer	TTTCCHWATWDGGAA	0.01	-4.83	0.2009	25	0.0397	1702.7	0.0233
SEP3(MADS)/Arabidoposis-Flower-Sep3-ChIP-Seq/Homer	CCAAAAAGGG	0.01	-4.704	0.2223	123	0.1955	11634.3	0.1595
VND4(NAC)/colamp-VND4-DAP-Seq(GSE60143)/Homer	WRCTTGWANWWCAAG	0.01	-4.684	0.2223	50	0.0795	4091.8	0.0561
ANAC058(NAC)/col-ANAC058-DAP-Seq(GSE60143)/Homer	TWCTTGTDNNACAAG	0.01	-4.677	0.2223	41	0.0652	3217.2	0.0441
WUS1(Homeobox)/colamp-WUS1-DAP-Seq(GSE60143)/Homer	CAWTCATTCA	0.1	-4.589	0.2324	42	0.0668	3333	0.0457
ANAC028(NAC)/col-ANAC028-DAP-Seq(GSE60143)/Homer	WRCTTGNNNNNCAAG	0.1	-4.586	0.2324	51	0.0811	4213.6	0.0578
GLIS3(Zf)/Thyroid-Glis3.GFP-ChIP-Seq(GSE103297)/Homer	CTCCCTGGGAGGCCN	0.1	-4.495	0.2442	83	0.132	7490.7	0.1027
Mef2d(MADS)/Retina-Mef2d-ChIP-Seq(GSE61391)/Homer	GCTATTTTTAGC	0.1	-4.416	0.2586	35	0.0556	2696.9	0.037
Mef2c(MADS)/GM12878-Mef2c-ChIP-Seq(GSE32465)/Homer	DCYAAAAATAGM	0.1	-4.359	0.268	61	0.097	5273.5	0.0723
Bapx1(Homeobox)/VertebralCol-Bapx1-ChIP-Seq(GSE36672)/Homer	TTRAGTGSYK	0.1	-4.295	0.2798	147	0.2337	14393.1	0.1973
PAX6(Paired,Homeobox)/Forebrain-Pax6-ChIP-Seq(GSE66961)/Homer	NGTGTTCAVTSAAGCGKAAA	0.1	-4.271	0.2811	10	0.0159	507.2	0.007
AT3G09735(S1Falike)/col-AT3G09735-DAP-Seq(GSE60143)/Homer	TTCTAGAANMTTCTA	0.1	-4.239	0.2846	45	0.0715	3704.9	0.0508
Egr2(Zf)/Thymocytes-Egr2-ChIP-Seq(GSE34254)/Homer	NGCGTGGGCGGR	0.1	-4.148	0.3057	11	0.0175	595.8	0.0082
HSF3(HSF)/colamp-HSF3-DAP-Seq(GSE60143)/Homer	NTTCTAGAAKCTTCT	0.1	-4.068	0.3249	91	0.1447	8474.1	0.1162
Unknown6/Drosophila-Promoters/Homer	AATTTTAAAA	0.1	-4.014	0.3365	101	0.1606	9554.6	0.131
EBF1(EBF)/Near-E2A-ChIP-Seq(GSE21512)/Homer	GTCCCCWGGGGA	0.1	-3.996	0.3365	74	0.1176	6718.4	0.0921
At4g01280(MYBrelated)/colamp-At4g01280-DAP-Seq(GSE60143)/Homer	AAATATCT	0.1	-3.954	0.3445	56	0.089	4880.7	0.0669
NTM2(NAC)/col-NTM2-DAP-Seq(GSE60143)/Homer	CTTRTNNNAYAAGBH	0.1	-3.905	0.3556	42	0.0668	3488	0.0478
Smad2(MAD)/ES-SMAD2-ChIP-Seq(GSE29422)/Homer	CTGTCTGG	0.1	-3.864	0.3638	100	0.159	9506.5	0.1303
NAC2(NAC)/colamp-NAC2-DAP-Seq(GSE60143)/Homer	TDCTTGNNNNNCAAG	0.1	-3.861	0.3638	49	0.0779	4198.3	0.0575
NST1(NAC)/colamp-NST1-DAP-Seq(GSE60143)/Homer	WRCTTRWWNWWYAAG	0.1	-3.808	0.3721	63	0.1002	5640.2	0.0773
HSFA6B(HSF)/colamp-HSFA6B-DAP-Seq(GSE60143)/Homer	NTTCTAGAANHTTCT	0.1	-3.764	0.3824	55	0.0874	4833	0.0662
GSC(Homeobox)/FrogEmbryos-GSC-ChIP-Seq(DRA000576)/Homer	RGGATTAR	0.1	-3.759	0.3824	100	0.159	9548.6	0.1309
LRF(Zf)/Erythroblasts-ZBTB7A-ChIP-Seq(GSE74977)/Homer	AAGACCCYYN	0.1	-3.659	0.4114	62	0.0986	5584.3	0.0765
Zac1(Zf)/Neuro2A-Plagl1-ChIP-Seq(GSE75942)/Homer	HAWGRGGCCM	0.1	-3.635	0.4148	156	0.248	15692	0.2151
ZNF264(Zf)/HEK293-ZNF264.GFP-ChIP-Seq(GSE58341)/Homer	RGGGCACTAACY	0.1	-3.633	0.4148	41	0.0652	3456.3	0.0474
VND6(NAC)/col-VND6-DAP-Seq(GSE60143)/Homer	DCTTNHTTTTYAMGY	0.1	-3.619	0.4148	69	0.1097	6324.1	0.0867
AGL16(MADS)/col-AGL16-DAP-Seq(GSE60143)/Homer	TWCCHWATWDGGAAA	0.1	-3.592	0.4148	16	0.0254	1079.4	0.0148
AT1G24250(Orphan)/col-AT1G24250-DAP-Seq(GSE60143)/Homer	KTDGTTGGTDGTTGG	0.1	-3.554	0.4233	23	0.0366	1725.7	0.0237
STAT5(Stat)/mCD4+-Stat5-ChIP-Seq(GSE12346)/Homer	RTTTCTNAGAAA	0.1	-3.493	0.4434	39	0.062	3292.5	0.0451
STAT1(Stat)/HelaS3-STAT1-ChIP-Seq(GSE12782)/Homer	NATTTCCNGGAAAT	0.1	-3.476	0.4444	36	0.0572	2998.1	0.0411
Tcf4(HMG)/Hct116-Tcf4-ChIP-Seq(SRA012054)/Homer	ASATCAAAGGVA	0.1	-3.474	0.4444	34	0.0541	2801.2	0.0384
ANAC070(NAC)/colamp-ANAC070-DAP-Seq(GSE60143)/Homer	CTTRHDNHNBAAGHW	0.1	-3.465	0.4444	79	0.1256	7430.6	0.1019
MYB57(MYB)/col-MYB57-DAP-Seq(GSE60143)/Homer	TTACCTAACT	0.1	-3.456	0.4444	35	0.0556	2904.3	0.0398
HSFB4(HSF)/col-HSFB4-DAP-Seq(GSE60143)/Homer	TTCTAGAAGCTTCTA	0.1	-3.451	0.4444	6	0.0095	271.2	0.0037
Rbpj1(?)/Panc1-Rbpj1-ChIP-Seq(GSE47459)/Homer	HTTTCCCASG	0.1	-3.443	0.4444	114	0.1812	11191.7	0.1534
RBFox2(?)/Heart-RBFox2-CLIP-Seq(GSE57926)/Homer	TGCATGCA	0.1	-3.331	0.4735	136	0.2162	13646.9	0.1871
bHLH80(bHLH)/col-bHLH80-DAP-Seq(GSE60143)/Homer	NNNNDCAASTTGHNN	0.1	-3.272	0.4953	72	0.1145	6763.3	0.0927
HNF4a(NR),DR1/HepG2-HNF4a-ChIP-Seq(GSE25021)/Homer	CARRGKBCAAAGTYCA	0.1	-3.244	0.5031	33	0.0525	2757.9	0.0378
MYB77(MYB)/col-MYB77-DAP-Seq(GSE60143)/Homer	NYAACBGYMC	0.1	-3.201	0.5183	87	0.1383	8387.2	0.115
ANAC005(NAC)/col-ANAC005-DAP-Seq(GSE60143)/Homer	WVCTTVTWNHABAAG	0.1	-3.161	0.5332	41	0.0652	3582.9	0.0491
BIM3(bHLH)/col-BIM3-DAP-Seq(GSE60143)/Homer	TWVTCACGTGAB	0.1	-3.145	0.5349	7	0.0111	369.7	0.0051
AT4G37180(G2like)/col-AT4G37180-DAP-Seq(GSE60143)/Homer	AGAATCTTNN	0.1	-3.136	0.5349	110	0.1749	10900	0.1494
ANAC004(NAC)/colamp-ANAC004-DAP-Seq(GSE60143)/Homer	WNCTTVYNNNRBAAG	0.1	-3.127	0.5349	30	0.0477	2489	0.0341
NTM1(NAC)/col-NTM1-DAP-Seq(GSE60143)/Homer	ACTTRTARAASAAGT	0.1	-3.1	0.5393	39	0.062	3396.2	0.0466
GATA:SCL(Zf,bHLH)/Ter119-SCL-ChIP-Seq(GSE18720)/Homer	CRGCTGBNGNSNNSAGATAA	0.1	-3.054	0.5583	12	0.0191	798.7	0.0109
SND3(NAC)/col-SND3-DAP-Seq(GSE60143)/Homer	CTTNHNNNDNAAGNH	0.1	-3.04	0.5598	47	0.0747	4232.2	0.058
NFY(CCAAT)/Promoter/Homer	RGCCAATSRG	0.1	-3.016	0.5665	57	0.0906	5279.5	0.0724
Mef2b(MADS)/HEK293-Mef2b.V5-ChIP-Seq(GSE67450)/Homer	GCTATTTTTGGM	0.1	-3.003	0.5672	93	0.1479	9119.8	0.125
RUNX-AML(Runt)/CD4+-PolII-ChIP-Seq(Barski_et_al.)/Homer	GCTGTGGTTW	0.1	-2.989	0.5689	68	0.1081	6448.8	0.0884
ANAC020(NAC)/col-ANAC020-DAP-Seq(GSE60143)/Homer	DVCKTGHNNNDCAAG	0.1	-2.942	0.59	39	0.062	3441.5	0.0472
RUNX1(Runt)/Jurkat-RUNX1-ChIP-Seq(GSE29180)/Homer	AAACCACARM	0.1	-2.927	0.592	93	0.1479	9154.1	0.1255
PSE(SNAPc)/K562-mStart-Seq/Homer	WAVTCACCMTAASYDAAAAG	0.1	-2.923	0.592	41	0.0652	3651.5	0.0501
SPL9(SBP)/colamp-SPL9-DAP-Seq(GSE60143)/Homer	BTGTACTT	0.1	-2.872	0.612	112	0.1781	11249.8	0.1542
Foxh1(Forkhead)/hESC-FOXH1-ChIP-Seq(GSE29422)/Homer	NNTGTGGATTSS	0.1	-2.819	0.6388	52	0.0827	4825.4	0.0661
ANAC083(NAC)/col-ANAC083-DAP-Seq(GSE60143)/Homer	CKTRWNNNWYAMGTA	0.1	-2.802	0.6425	45	0.0715	4101.1	0.0562
At5g66730(C2H2)/colamp-At5g66730-DAP-Seq(GSE60143)/Homer	TTTGTCKTTTTK	0.1	-2.778	0.6514	20	0.0318	1587	0.0218
Nkx2.2(Homeobox)/NPC-Nkx2.2-ChIP-Seq(GSE61673)/Homer	BTBRAGTGSN	0.1	-2.777	0.6514	126	0.2003	12838.4	0.176
MYB116(MYB)/colamp-MYB116-DAP-Seq(GSE60143)/Homer	AGTTAGGCAN	0.1	-2.745	0.6592	51	0.0811	4746.7	0.0651
SOL1(CPP)/colamp-SOL1-DAP-Seq(GSE60143)/Homer	ATTTAAATHN	0.1	-2.738	0.6592	147	0.2337	15187.5	0.2082
Oct2(POU,Homeobox)/Bcell-Oct2-ChIP-Seq(GSE21512)/Homer	ATATGCAAAT	0.1	-2.722	0.6615	24	0.0382	1990.1	0.0273
GATA19(C2C2gata)/colamp-GATA19-DAP-Seq(GSE60143)/Homer	ATCSGATCVG	0.1	-2.712	0.6615	6	0.0095	327.8	0.0045
At1g25550(G2like)/colamp-At1g25550-DAP-Seq(GSE60143)/Homer	NAGATTCY	0.1	-2.705	0.6615	97	0.1542	9696	0.1329
SND2(NAC)/colamp-SND2-DAP-Seq(GSE60143)/Homer	CTTVWNNNWBAAGNW	0.1	-2.668	0.6778	32	0.0509	2806.8	0.0385
RUNX(Runt)/HPC7-Runx1-ChIP-Seq(GSE22178)/Homer	SAAACCACAG	0.1	-2.649	0.6839	65	0.1033	6265.8	0.0859
HOXD13(Homeobox)/Chicken-Hoxd13-ChIP-Seq(GSE38910)/Homer	NCYAATAAAA	0.1	-2.643	0.6839	93	0.1479	9290.6	0.1273
Egr1(Zf)/K562-Egr1-ChIP-Seq(GSE32465)/Homer	TGCGTGGGYG	0.1	-2.639	0.6839	33	0.0525	2916.8	0.04
p53(p53)/Saos-p53-ChIP-Seq(GSE15780)/Homer	RRCATGYCYRGRCATGYYYN	0.1	-2.599	0.6926	8	0.0127	506	0.0069
p53(p53)/Saos-p53-ChIP-Seq/Homer	RRCATGYCYRGRCATGYYYN	0.1	-2.599	0.6926	8	0.0127	506	0.0069
LIN-15B(Zf)/cElegans-L3-LIN15B-ChIP-Seq(modEncode)/Homer	CARTGGAGCGCRYTTGCATT	0.1	-2.595	0.6926	1	0.0016	9.7	0.0001
RARa(NR)/K562-RARa-ChIP-Seq(Encode)/Homer	TTGAMCTTTG	0.1	-2.558	0.7082	179	0.2846	18882.6	0.2588
Oct4(POU,Homeobox)/mES-Oct4-ChIP-Seq(GSE11431)/Homer	ATTTGCATAW	0.1	-2.554	0.7082	37	0.0588	3352.9	0.046
WRKY65(WRKY)/colamp-WRKY65-DAP-Seq(GSE60143)/Homer	AWWWAGTCAACG	0.1	-2.542	0.7082	33	0.0525	2944	0.0404
WRKY50(WRKY)/col-WRKY50-DAP-Seq(GSE60143)/Homer	NNTTGACTWNNGNNN	0.1	-2.525	0.7125	63	0.1002	6103.4	0.0837
ERF15(AP2EREBP)/colamp-ERF15-DAP-Seq(GSE60143)/Homer	WDHAGCMGCCAT	0.1	-2.497	0.7267	99	0.1574	10021.9	0.1374
OCT4-SOX2-TCF-NANOG(POU,Homeobox,HMG)/mES-Oct4-ChIP-Seq(GSE11431)/Homer	ATTTGCATAACAATG	0.1	-2.494	0.7267	17	0.027	1354.5	0.0186
ERE(NR),IR3/MCF7-ERa-ChIP-Seq(Unpublished)/Homer	VAGGTCACNSTGACC	0.1	-2.491	0.7267	16	0.0254	1258	0.0172
At3g60580(C2H2)/col-At3g60580-DAP-Seq(GSE60143)/Homer	WTTYTACT	0.1	-2.486	0.7267	375	0.5962	41446.1	0.5681
Npas4(bHLH)/Neuron-Npas4-ChIP-Seq(GSE127793)/Homer	NHRTCACGACDN	0.1	-2.485	0.7267	35	0.0556	3167.7	0.0434
WRKY24(WRKY)/colamp-WRKY24-DAP-Seq(GSE60143)/Homer	CGTTGACTWW	0.1	-2.453	0.7271	53	0.0843	5066.2	0.0694
Rfx6(HTH)/Min6b1-Rfx6.HA-ChIP-Seq(GSE62844)/Homer	TGTTKCCTAGCAACM	0.1	-2.444	0.7277	73	0.1161	7215.3	0.0989
caudal(Homeobox)/Drosophila-Embryos-ChIP-Chip(modEncode)/Homer	GGYCATAAAW	0.1	-2.417	0.7418	64	0.1017	6257.6	0.0858
Stat3(Stat)/mES-Stat3-ChIP-Seq(GSE11431)/Homer	CTTCCGGGAA	0.1	-2.417	0.7418	46	0.0731	4339	0.0595
SF1(NR)/H295R-Nr5a1-ChIP-Seq(GSE44220)/Homer	CAAGGHCANV	0.1	-2.413	0.7418	28	0.0445	2470.2	0.0339
CAMTA5(CAMTA)/col-CAMTA5-DAP-Seq(GSE60143)/Homer	ACGCGTTTTANACRC	0.1	-2.4	0.7418	12	0.0191	895	0.0123
TCX2(CPP)/colamp-TCX2-DAP-Seq(GSE60143)/Homer	NNWWTTYRAAHN	0.1	-2.372	0.7509	145	0.2305	15192.3	0.2082
AT1G49560(G2like)/colamp-AT1G49560-DAP-Seq(GSE60143)/Homer	GAWTCTNWDA	0.1	-2.365	0.7509	110	0.1749	11305.1	0.155
AT3G10580(MYBrelated)/colamp-AT3G10580-DAP-Seq(GSE60143)/Homer	TACCTAACWNHW	0.1	-2.343	0.761	25	0.0397	2184.7	0.0299
NF1:FOXA1(CTF,Forkhead)/LNCAP-FOXA1-ChIP-Seq(GSE27824)/Homer	WNTGTTTRYTTTGGCA	0.1	-2.322	0.7708	13	0.0207	1003	0.0137
Stat3+il21(Stat)/CD4-Stat3-ChIP-Seq(GSE19198)/Homer	SVYTTCCNGGAARB	1	-2.292	0.7881	62	0.0986	6097.2	0.0836
RBPJ:Ebox(?,bHLH)/Panc1-Rbpj1-ChIP-Seq(GSE47459)/Homer	GGGRAARRGRMCAGMTG	1	-2.25	0.8153	25	0.0397	2209	0.0303
CBF2(AP2EREBP)/colamp-CBF2-DAP-Seq(GSE60143)/Homer	YBRCCGACATNNNNN	1	-2.226	0.8293	10	0.0159	735.3	0.0101
At2g01060(G2like)/colamp-At2g01060-DAP-Seq(GSE60143)/Homer	AGATKCBNWW	1	-2.2	0.8443	233	0.3704	25272.1	0.3464
E-box/Arabidopsis-Promoters/Homer	GCCACGTG	1	-2.195	0.8443	17	0.027	1417	0.0194
WT1(Zf)/Kidney-WT1-ChIP-Seq(GSE90016)/Homer	MCTCCCMCRCAB	1	-2.194	0.8443	32	0.0509	2949	0.0404
JGL(C2H2)/col-JGL-DAP-Seq(GSE60143)/Homer	ACYTTCAGTT	1	-2.188	0.8443	127	0.2019	13302.2	0.1823
WRKY28(WRKY)/col-WRKY28-DAP-Seq(GSE60143)/Homer	BGTTGACTWH	1	-2.185	0.8443	80	0.1272	8105.4	0.1111
STAT6(Stat)/Macrophage-Stat6-ChIP-Seq(GSE38377)/Homer	TTCCKNAGAA	1	-2.164	0.8443	55	0.0874	5400.9	0.074
bHLH74(bHLH)/col-bHLH74-DAP-Seq(GSE60143)/Homer	DRATCACGTGAB	1	-2.163	0.8443	10	0.0159	745.9	0.0102
MYB27(MYB)/colamp-MYB27-DAP-Seq(GSE60143)/Homer	TACCTAACWT	1	-2.146	0.8464	14	0.0223	1132.5	0.0155
Oct4:Sox17(POU,Homeobox,HMG)/F9-Sox17-ChIP-Seq(GSE44553)/Homer	CCATTGTATGCAAAT	1	-2.141	0.8464	12	0.0191	939	0.0129
Bcl6(Zf)/Liver-Bcl6-ChIP-Seq(GSE31578)/Homer	NNNCTTTCCAGGAAA	1	-2.141	0.8464	122	0.194	12775.1	0.1751
MYB10(MYB)/col-MYB10-DAP-Seq(GSE60143)/Homer	YCCACCTACCHH	1	-2.119	0.851	21	0.0334	1837.6	0.0252
STAT6(Stat)/CD4-Stat6-ChIP-Seq(GSE22104)/Homer	ABTTCYYRRGAA	1	-2.114	0.851	55	0.0874	5422.5	0.0743
TBP3(MYBrelated)/col-TBP3-DAP-Seq(GSE60143)/Homer	VYTAGGGCAN	1	-2.105	0.8515	49	0.0779	4781.5	0.0655
IDD5(C2H2)/colamp-IDD5-DAP-Seq(GSE60143)/Homer	TTTTGTCTTTTTBTK	1	-2.104	0.8515	54	0.0859	5319	0.0729
Six4(Homeobox)/MCF7-SIX4-ChIP-Seq(Encode)/Homer	TGWAAYCTGABACCB	1	-2.103	0.8515	6	0.0095	388.8	0.0053
PIF7(bHLH)/col-PIF7-DAP-Seq(GSE60143)/Homer	CCACGTGGNH	1	-2.095	0.8515	9	0.0143	662.3	0.0091
Brn1(POU,Homeobox)/NPC-Brn1-ChIP-Seq(GSE35496)/Homer	TATGCWAATBAV	1	-2.057	0.8688	24	0.0382	2161.9	0.0296
At4g16750(AP2EREBP)/col-At4g16750-DAP-Seq(GSE60143)/Homer	HACCGACAHA	1	-2.055	0.8688	16	0.0254	1349.2	0.0185
ANAC045(NAC)/col-ANAC045-DAP-Seq(GSE60143)/Homer	DNCKTVNNNNNNAMG	1	-2.037	0.875	114	0.1812	11951.5	0.1638
HSFA1E(HSF)/col-HSFA1E-DAP-Seq(GSE60143)/Homer	TTCTAGAAGCTTCTA	1	-2.031	0.875	9	0.0143	672.8	0.0092
VDR(NR),DR3/GM10855-VDR+vitD-ChIP-Seq(GSE22484)/Homer	ARAGGTCANWGAGTTCANNN	1	-2.029	0.875	11	0.0175	863.9	0.0118
AT1G77200(AP2EREBP)/colamp-AT1G77200-DAP-Seq(GSE60143)/Homer	ACCGACAHWD	1	-2.029	0.875	16	0.0254	1355.7	0.0186
bHLHE40(bHLH)/HepG2-BHLHE40-ChIP-Seq(GSE31477)/Homer	KCACGTGMCN	1	-2.029	0.875	12	0.0191	960.3	0.0132
Rap210(AP2EREBP)/col-Rap210-DAP-Seq(GSE60143)/Homer	TGTCGGCA	1	-2.013	0.875	12	0.0191	963.9	0.0132
AGL95(ND)/col-AGL95-DAP-Seq(GSE60143)/Homer	TTCTAGAAGCTTCTA	1	-2.002	0.875	11	0.0175	868.4	0.0119
LEF1(HMG)/H1-LEF1-ChIP-Seq(GSE64758)/Homer	CCTTTGATST	1	-1.99	0.8757	47	0.0747	4615.7	0.0633
TFE3(bHLH)/MEF-TFE3-ChIP-Seq(GSE75757)/Homer	GTCACGTGACYV	1	-1.953	0.9034	6	0.0095	406.4	0.0056
ESE3(AP2EREBP)/col-ESE3-DAP-Seq(GSE60143)/Homer	GACGGTGG	1	-1.952	0.9034	24	0.0382	2192.4	0.0301
Nkx3.1(Homeobox)/LNCaP-Nkx3.1-ChIP-Seq(GSE28264)/Homer	AAGCACTTAA	1	-1.951	0.9034	150	0.2385	16048.9	0.22
HSF6(HSF)/col-HSF6-DAP-Seq(GSE60143)/Homer	TTYTAGAAGCTTCTA	1	-1.946	0.9034	22	0.035	1987.6	0.0272
BOS1(MYB)/col-BOS1-DAP-Seq(GSE60143)/Homer	NNRCCTAACT	1	-1.935	0.9034	61	0.097	6158.1	0.0844
CBF1(AP2EREBP)/colamp-CBF1-DAP-Seq(GSE60143)/Homer	YRCCGACATN	1	-1.907	0.9166	13	0.0207	1083.5	0.0149
AP-2alpha(AP2)/Hela-AP2alpha-ChIP-Seq(GSE31477)/Homer	ATGCCCTGAGGC	1	-1.9	0.9176	42	0.0668	4116.2	0.0564
ETS:RUNX(ETS,Runt)/Jurkat-RUNX1-ChIP-Seq(GSE17954)/Homer	RCAGGATGTGGT	1	-1.895	0.9176	8	0.0127	599.1	0.0082
CBF4(AP2EREBP)/colamp-CBF4-DAP-Seq(GSE60143)/Homer	NRCCGACDWNNNNNN	1	-1.893	0.9176	13	0.0207	1086	0.0149
Smad3(MAD)/NPC-Smad3-ChIP-Seq(GSE36673)/Homer	TWGTCTGV	1	-1.888	0.9176	188	0.2989	20401	0.2796
GRE(NR),IR3/A549-GR-ChIP-Seq(GSE32465)/Homer	NRGVACABNVTGTYCY	1	-1.867	0.9253	9	0.0143	699.1	0.0096
Mef2a(MADS)/HL1-Mef2a.biotin-ChIP-Seq(GSE21529)/Homer	CYAAAAATAG	1	-1.858	0.9285	49	0.0779	4890.1	0.067
SeqBias: A/T bias	WWWWWWWWWW	1	-1.84	0.9398	589	0.9364	67493.9	0.9251
ANAC075(NAC)/col-ANAC075-DAP-Seq(GSE60143)/Homer	CTTSWWNWWSAAGYT	1	-1.834	0.9398	19	0.0302	1709.6	0.0234
KAN2(G2like)/colamp-KAN2-DAP-Seq(GSE60143)/Homer	ATATTCTY	1	-1.832	0.9398	131	0.2083	13998.5	0.1919
EPR1(MYBrelated)/colamp-EPR1-DAP-Seq(GSE60143)/Homer	AAATATCT	1	-1.825	0.9398	30	0.0477	2864.6	0.0393
LHY1(MYBrelated)/col-LHY1-DAP-Seq(GSE60143)/Homer	AAATATCT	1	-1.825	0.9398	30	0.0477	2864.6	0.0393
At3g12730(G2like)/colamp-At3g12730-DAP-Seq(GSE60143)/Homer	AAGATTCT	1	-1.808	0.9423	123	0.1955	13116.8	0.1798
LBD18(LOBAS2)/colamp-LBD18-DAP-Seq(GSE60143)/Homer	CKGAWWTTCHGS	1	-1.806	0.9423	187	0.2973	20357.3	0.279
Sox6(HMG)/Myotubes-Sox6-ChIP-Seq(GSE32627)/Homer	CCATTGTTNY	1	-1.796	0.9431	108	0.1717	11443.6	0.1569
PR(NR)/T47D-PR-ChIP-Seq(GSE31130)/Homer	VAGRACAKNCTGTBC	1	-1.793	0.9431	137	0.2178	14703.1	0.2015
WRKY3(WRKY)/col-WRKY3-DAP-Seq(GSE60143)/Homer	NCKTTGACYDDN	1	-1.793	0.9431	38	0.0604	3731.7	0.0512
Unknown4/Drosophila-Promoters/Homer	AAAAATACCRMA	1	-1.792	0.9431	14	0.0223	1209.3	0.0166
c-Myc(bHLH)/LNCAP-cMyc-ChIP-Seq(Unpublished)/Homer	VCCACGTG	1	-1.778	0.9431	15	0.0238	1314.7	0.018
WRKY14(WRKY)/colamp-WRKY14-DAP-Seq(GSE60143)/Homer	NCGTTGACTTTN	1	-1.752	0.9586	32	0.0509	3104.6	0.0426
CDX4(Homeobox)/ZebrafishEmbryos-Cdx4.Myc-ChIP-Seq(GSE48254)/Homer	NGYCATAAAWCH	1	-1.747	0.9586	69	0.1097	7137.8	0.0978
Tbr1(T-box)/Cortex-Tbr1-ChIP-Seq(GSE71384)/Homer	AAGGTGTKAA	1	-1.731	0.9684	92	0.1463	9700.7	0.133
MYB39(MYB)/col-MYB39-DAP-Seq(GSE60143)/Homer	WWAARKTAGGTGRAA	1	-1.73	0.9684	10	0.0159	822.2	0.0113
ZNF143|STAF(Zf)/CUTLL-ZNF143-ChIP-Seq(GSE29600)/Homer	ATTTCCCAGVAKSCY	1	-1.702	0.9865	19	0.0302	1747	0.0239
bHLH122(bHLH)/col100-bHLH122-DAP-Seq(GSE60143)/Homer	NDDCAASTTGHHNWW	1	-1.699	0.9865	55	0.0874	5623.1	0.0771
NFkB-p65-Rel(RHD)/ThioMac-LPS-Expression(GSE23622)/Homer	GGAAATTCCC	1	-1.684	0.9928	8	0.0127	634.8	0.0087
Nkx2.1(Homeobox)/LungAC-Nkx2.1-ChIP-Seq(GSE43252)/Homer	RSCACTYRAG	1	-1.67	1	180	0.2862	19680.8	0.2698
HIF-1b(HLH)/T47D-HIF1b-ChIP-Seq(GSE59937)/Homer	RTACGTGC	1	-1.668	1	42	0.0668	4219	0.0578
ASHR1(ND)/col-ASHR1-DAP-Seq(GSE60143)/Homer	NTGGTGAN	1	-1.658	1	83	0.132	8745.6	0.1199
dHNF4(NR)/Fly-HNF4-ChIP-Seq(GSE73675)/Homer	GGTCCAAAGTCCAMT	1	-1.65	1	4	0.0064	262.1	0.0036
CES-1(Homeobox)/cElegans-L1-CES1-ChIP-Seq(modEncode)/Homer	AAATTSAATTTN	1	-1.649	1	49	0.0779	4991.7	0.0684
Nr5a2(NR)/Pancreas-LRH1-ChIP-Seq(GSE34295)/Homer	BTCAAGGTCA	1	-1.641	1	38	0.0604	3796.4	0.052
Max(bHLH)/K562-Max-ChIP-Seq(GSE31477)/Homer	RCCACGTGGYYN	1	-1.604	1	34	0.0541	3379.5	0.0463
AMYB(HTH)/Testes-AMYB-ChIP-Seq(GSE44588)/Homer	TGGCAGTTGG	1	-1.603	1	103	0.1638	11021.4	0.1511
Isl1(Homeobox)/Neuron-Isl1-ChIP-Seq(GSE31456)/Homer	CTAATKGV	1	-1.591	1	148	0.2353	16112.2	0.2209
Zfp809(Zf)/ES-Zfp809-ChIP-Seq(GSE70799)/Homer	GGGGCTYGKCTGGGA	1	-1.576	1	11	0.0175	955.5	0.0131
c-Myc(bHLH)/mES-cMyc-ChIP-Seq(GSE11431)/Homer	VVCCACGTGG	1	-1.566	1	24	0.0382	2320	0.0318
Tbx20(T-box)/Heart-Tbx20-ChIP-Seq(GSE29636)/Homer	GGTGYTGACAGS	1	-1.564	1	16	0.0254	1474.1	0.0202
p73(p53)/Trachea-p73-ChIP-Seq(PRJNA310161)/Homer	NRRRCAWGTCCDGRCATGYY	1	-1.562	1	4	0.0064	272	0.0037
Pitx1(Homeobox)/Chicken-Pitx1-ChIP-Seq(GSE38910)/Homer	TAATCCCN	1	-1.558	1	319	0.5072	35772.1	0.4903
AT2G20110(CPP)/colamp-AT2G20110-DAP-Seq(GSE60143)/Homer	ATTYAAATHY	1	-1.542	1	130	0.2067	14114.9	0.1935
AT5G56840(MYBrelated)/colamp-AT5G56840-DAP-Seq(GSE60143)/Homer	TGGATAAGGT	1	-1.541	1	95	0.151	10168.5	0.1394
PABPC1(?)/MEL-PABC1-CLIP-Seq(GSE69755)/Homer	HAATAAAGNN	1	-1.541	1	149	0.2369	16269.3	0.223
MYB96(MYB)/colamp-MYB96-DAP-Seq(GSE60143)/Homer	WGGTRGTTGG	1	-1.536	1	48	0.0763	4940.8	0.0677
Pax8(Paired,Homeobox)/Thyroid-Pax8-ChIP-Seq(GSE26938)/Homer	GTCATGCHTGRCTGS	1	-1.518	1	18	0.0286	1698.1	0.0233
Trl(Zf)/S2-GAGAfactor-ChIP-Seq(GSE40646)/Homer	RGAGAGAG	1	-1.515	1	158	0.2512	17315.5	0.2373
AT5G23930(mTERF)/col-AT5G23930-DAP-Seq(GSE60143)/Homer	GGCGGCTG	1	-1.512	1	62	0.0986	6501.5	0.0891
WRKY45(WRKY)/col-WRKY45-DAP-Seq(GSE60143)/Homer	HNNNKTTGACTWWNH	1	-1.51	1	27	0.0429	2662.2	0.0365
MYB121(MYB)/col-MYB121-DAP-Seq(GSE60143)/Homer	YNTACCTAACWW	1	-1.509	1	20	0.0318	1913.3	0.0262
WRKY55(WRKY)/col-WRKY55-DAP-Seq(GSE60143)/Homer	NCGTTGACTT	1	-1.508	1	68	0.1081	7171.7	0.0983
Zic(Zf)/Cerebellum-ZIC1.2-ChIP-Seq(GSE60731)/Homer	CCTGCTGAGH	1	-1.505	1	45	0.0715	4626.2	0.0634
Oct11(POU,Homeobox)/NCIH1048-POU2F3-ChIP-seq(GSE115123)/Homer	GATTTGCATA	1	-1.497	1	23	0.0366	2237.8	0.0307
Zic3(Zf)/mES-Zic3-ChIP-Seq(GSE37889)/Homer	GGCCYCCTGCTGDGH	1	-1.493	1	33	0.0525	3319.8	0.0455
HSF7(HSF)/colamp-HSF7-DAP-Seq(GSE60143)/Homer	TTCTAGAAGCTTCTA	1	-1.483	1	18	0.0286	1709.5	0.0234
EMB1789(C3H)/col-EMB1789-DAP-Seq(GSE60143)/Homer	TWTTTACCGYND	1	-1.483	1	27	0.0429	2673.9	0.0367
n-Myc(bHLH)/mES-nMyc-ChIP-Seq(GSE11431)/Homer	VRCCACGTGG	1	-1.478	1	32	0.0509	3217.8	0.0441
AT1G12630(AP2EREBP)/colamp-AT1G12630-DAP-Seq(GSE60143)/Homer	TGTCGGCA	1	-1.476	1	10	0.0159	876.3	0.012
SGR5(C2H2)/colamp-SGR5-DAP-Seq(GSE60143)/Homer	TTTGTCTTTTTT	1	-1.475	1	43	0.0684	4423	0.0606
WRKY18(WRKY)/col-WRKY18-DAP-Seq(GSE60143)/Homer	NNNTTGACYWNNNNN	1	-1.471	1	95	0.151	10220.9	0.1401
MYB4(MYB)/col200-MYB4-DAP-Seq(GSE60143)/Homer	WAGKTAGGTARR	1	-1.467	1	35	0.0556	3549.8	0.0487
At5g08520(MYBrelated)/colamp-At5g08520-DAP-Seq(GSE60143)/Homer	ADBSTTATCY	1	-1.437	1	78	0.124	8336.2	0.1143
Smad4(MAD)/ESC-SMAD4-ChIP-Seq(GSE29422)/Homer	VBSYGTCTGG	1	-1.429	1	84	0.1335	9015.3	0.1236
WRKY25(WRKY)/colamp-WRKY25-DAP-Seq(GSE60143)/Homer	NNNNHRGTCAAMNNN	1	-1.427	1	67	0.1065	7112.6	0.0975
HDG7(HB)/col-HDG7-DAP-Seq(GSE60143)/Homer	WGCATTTAATGC	1	-1.427	1	14	0.0223	1304.2	0.0179
BAM8(BES1)/col-BAM8-DAP-Seq(GSE60143)/Homer	NNWSACACGTGTSWN	1	-1.405	1	5	0.0079	388.2	0.0053
TCP1(TCP)/col-TCP1-DAP-Seq(GSE60143)/Homer	GGGGGCCCMMCN	1	-1.402	1	14	0.0223	1311.3	0.018
At4g18890(BZR)/col-At4g18890-DAP-Seq(GSE60143)/Homer	NDBRCACGTGYR	1	-1.399	1	5	0.0079	389.8	0.0053
TCP7(TCP)/col-TCP7-DAP-Seq(GSE60143)/Homer	GTGGGSCCCACHHNN	1	-1.378	1	21	0.0334	2066.5	0.0283
Pit1(Homeobox)/GCrat-Pit1-ChIP-Seq(GSE58009)/Homer	ATGMATATDC	1	-1.376	1	72	0.1145	7706.8	0.1056
ANAC103(NAC)/col-ANAC103-DAP-Seq(GSE60143)/Homer	AACTTGNWNWNCAAG	1	-1.368	1	23	0.0366	2286.9	0.0313
AT1G44830(AP2EREBP)/col-AT1G44830-DAP-Seq(GSE60143)/Homer	NCCACCGACA	1	-1.366	1	7	0.0111	594	0.0081
AT2G01818(PLATZ)/col-AT2G01818-DAP-Seq(GSE60143)/Homer	TCTAGAABSTTC	1	-1.365	1	14	0.0223	1322.5	0.0181
CLOCK(bHLH)/Liver-Clock-ChIP-Seq(GSE39860)/Homer	GHCACGTG	1	-1.363	1	23	0.0366	2288.8	0.0314
LOB(LOBAS2)/col-LOB-DAP-Seq(GSE60143)/Homer	CGCCGKAWWTTHCGS	1	-1.358	1	4	0.0064	298.2	0.0041
ERF38(AP2EREBP)/col-ERF38-DAP-Seq(GSE60143)/Homer	CACCGACA	1	-1.351	1	8	0.0127	699.9	0.0096
IDD7(C2H2)/col-IDD7-DAP-Seq(GSE60143)/Homer	TTTGTCKTTTTN	1	-1.349	1	24	0.0382	2402.7	0.0329
EBF(EBF)/proBcell-EBF-ChIP-Seq(GSE21978)/Homer	DGTCCCYRGGGA	1	-1.338	1	14	0.0223	1330.4	0.0182
Pax7(Paired,Homeobox),long/Myoblast-Pax7-ChIP-Seq(GSE25064)/Homer	TAATCHGATTAC	1	-1.336	1	3	0.0048	206.1	0.0028
EWS:FLI1-fusion(ETS)/SK_N_MC-EWS:FLI1-ChIP-Seq(SRA014231)/Homer	VACAGGAAAT	1	-1.327	1	45	0.0715	4723.3	0.0647
LBD19(LOBAS2)/colamp-LBD19-DAP-Seq(GSE60143)/Homer	CCKGAAWTTCMGGAW	1	-1.322	1	122	0.194	13398	0.1836
ABI5(bZIP)/col-ABI5-DAP-Seq(GSE60143)/Homer	GCCACGTG	1	-1.321	1	13	0.0207	1229.9	0.0169
Hnf6b(Homeobox)/LNCaP-Hnf6b-ChIP-Seq(GSE106305)/Homer	TATTGAYY	1	-1.32	1	49	0.0779	5172.8	0.0709
MYB(HTH)/ERMYB-Myb-ChIPSeq(GSE22095)/Homer	GGCVGTTR	1	-1.304	1	113	0.1797	12392.3	0.1699
At3g04030(G2like)/col-At3g04030-DAP-Seq(GSE60143)/Homer	DRGAATCT	1	-1.3	1	79	0.1256	8548.4	0.1172
SeqBias: polyA-repeat	AAAAAAAAAA	1	-1.299	1	628	0.9984	72657.4	0.9959
Eomes(T-box)/H9-Eomes-ChIP-Seq(GSE26097)/Homer	ATTAACACCT	1	-1.296	1	135	0.2146	14902.9	0.2043
ATY13(MYB)/col-ATY13-DAP-Seq(GSE60143)/Homer	YYYAACYRHH	1	-1.293	1	193	0.3068	21537.8	0.2952
AT3G60490(AP2EREBP)/colamp-AT3G60490-DAP-Seq(GSE60143)/Homer	NNRCCGACANNNNNN	1	-1.287	1	5	0.0079	407.7	0.0056
PGR(NR)/EndoStromal-PGR-ChIP-Seq(GSE69539)/Homer	AAGAACATWHTGTTC	1	-1.278	1	15	0.0238	1456.2	0.02
bHLH130(bHLH)/col-bHLH130-DAP-Seq(GSE60143)/Homer	GCAACTTG	1	-1.273	1	44	0.07	4643.8	0.0637
TRPS1(Zf)/MCF7-TRPS1-ChIP-Seq(GSE107013)/Homer	AGATAAGANN	1	-1.264	1	162	0.2576	18016.1	0.2469
Pho2(bHLH)/Yeast-Pho2-ChIP-Seq(GSE29506)/Homer	CCCACGTGCT	1	-1.261	1	13	0.0207	1248	0.0171
Hoxd10(Homeobox)/ChickenMSG-Hoxd10.Flag-ChIP-Seq(GSE86088)/Homer	GGCMATGAAA	1	-1.26	1	94	0.1494	10275.2	0.1408
BIM1(bHLH)/colamp-BIM1-DAP-Seq(GSE60143)/Homer	NNNNNNVTCACGTGM	1	-1.254	1	4	0.0064	313.1	0.0043
GATA3(Zf),DR8/iTreg-Gata3-ChIP-Seq(GSE20898)/Homer	AGATSTNDNNDSAGATAASN	1	-1.252	1	5	0.0079	413.1	0.0057
Ets1-distal(ETS)/CD4+-PolII-ChIP-Seq(Barski_et_al.)/Homer	MACAGGAAGT	1	-1.247	1	27	0.0429	2775	0.038
At1g78700(BZR)/col-At1g78700-DAP-Seq(GSE60143)/Homer	NNNNCACGTGNNNNN	1	-1.247	1	9	0.0143	827.9	0.0113
NF1-halfsite(CTF)/LNCaP-NF1-ChIP-Seq(Unpublished)/Homer	YTGCCAAG	1	-1.241	1	152	0.2417	16897.3	0.2316
HNF6(Homeobox)/Liver-Hnf6-ChIP-Seq(ERP000394)/Homer	NTATYGATCH	1	-1.239	1	25	0.0397	2558.6	0.0351
NPAS(bHLH)/Liver-NPAS-ChIP-Seq(GSE39860)/Homer	NVCACGTG	1	-1.223	1	86	0.1367	9400.7	0.1289
At4g36780(BZR)/col-At4g36780-DAP-Seq(GSE60143)/Homer	NNNNNNCACGTGNNN	1	-1.215	1	9	0.0143	835.5	0.0115
FRS9(ND)/col-FRS9-DAP-Seq(GSE60143)/Homer	RGAGAGAGAAAG	1	-1.211	1	17	0.027	1695.8	0.0232
AT3G10113(MYBrelated)/col-AT3G10113-DAP-Seq(GSE60143)/Homer	WNAAATATCWWN	1	-1.209	1	32	0.0509	3345.8	0.0459
At1g19210(AP2EREBP)/colamp-At1g19210-DAP-Seq(GSE60143)/Homer	HCACCGACCAHN	1	-1.208	1	29	0.0461	3013.7	0.0413
Gata6(Zf)/HUG1N-GATA6-ChIP-Seq(GSE51936)/Homer	YCTTATCTBN	1	-1.206	1	80	0.1272	8735.5	0.1197
Unknown-ESC-element(?)/mES-Nanog-ChIP-Seq(GSE11724)/Homer	CACAGCAGGGGG	1	-1.203	1	35	0.0556	3681.4	0.0505
HOXA2(Homeobox)/mES-Hoxa2-ChIP-Seq(Donaldson_et_al.)/Homer	GYCATCMATCAT	1	-1.195	1	6	0.0095	526.2	0.0072
CRX(Homeobox)/Retina-Crx-ChIP-Seq(GSE20012)/Homer	GCTAATCC	1	-1.191	1	168	0.2671	18782.5	0.2575
Otx2(Homeobox)/EpiLC-Otx2-ChIP-Seq(GSE56098)/Homer	NYTAATCCYB	1	-1.19	1	55	0.0874	5926.6	0.0812
PPARa(NR),DR1/Liver-Ppara-ChIP-Seq(GSE47954)/Homer	VNAGGKCAAAGGTCA	1	-1.177	1	56	0.089	6048.8	0.0829
WRKY20(WRKY)/col-WRKY20-DAP-Seq(GSE60143)/Homer	CKTTGACYWD	1	-1.168	1	42	0.0668	4482.3	0.0614
CBF3(AP2EREBP)/colamp-CBF3-DAP-Seq(GSE60143)/Homer	YNRCCGACATNN	1	-1.165	1	8	0.0127	742.4	0.0102
ELF5(ETS)/T47D-ELF5-ChIP-Seq(GSE30407)/Homer	ACVAGGAAGT	1	-1.165	1	56	0.089	6057	0.083
THRa(NR)/C17.2-THRa-ChIP-Seq(GSE38347)/Homer	GGTCANYTGAGGWCA	1	-1.162	1	20	0.0318	2042.4	0.028
WRKY40(WRKY)/colamp-WRKY40-DAP-Seq(GSE60143)/Homer	AHWAGTCAAC	1	-1.159	1	34	0.0541	3594.2	0.0493
ZNF519(Zf)/HEK293-ZNF519.GFP-ChIP-Seq(GSE58341)/Homer	GAGSCCGAGC	1	-1.158	1	9	0.0143	850.3	0.0117
PLT1(AP2EREBP)/colamp-PLT1-DAP-Seq(GSE60143)/Homer	GCACGAWTYCCGAGG	1	-1.158	1	4	0.0064	328.2	0.0045
MYNN(Zf)/HEK293-MYNN.eGFP-ChIP-Seq(Encode)/Homer	TTCAAAWTAAAAGTC	1	-1.155	1	20	0.0318	2046	0.028
HIF2a(bHLH)/785_O-HIF2a-ChIP-Seq(GSE34871)/Homer	GCACGTACCC	1	-1.154	1	13	0.0207	1281	0.0176
ZNF136(Zf)/HEK293-ZNF136.GFP-ChIP-Seq(GSE58341)/Homer	YTKGATAHAGTATTCTWGGTNGGCA	1	-1.149	1	8	0.0127	746.1	0.0102
MYB62(MYB)/colamp-MYB62-DAP-Seq(GSE60143)/Homer	NTACCTAACT	1	-1.149	1	72	0.1145	7876	0.108
bHLH10(bHLH)/colamp-bHLH10-DAP-Seq(GSE60143)/Homer	YACCGACA	1	-1.148	1	5	0.0079	432.4	0.0059
p63(p53)/Keratinocyte-p63-ChIP-Seq(GSE17611)/Homer	NNDRCATGYCYNRRCATGYH	1	-1.141	1	18	0.0286	1831.7	0.0251
At5g65130(AP2EREBP)/colamp-At5g65130-DAP-Seq(GSE60143)/Homer	CCRCCGACAWTN	1	-1.14	1	4	0.0064	331.7	0.0045
E2F(E2F)/Hela-CellCycle-Expression/Homer	TTSGCGCGAAAA	1	-1.136	1	2	0.0032	134	0.0018
At1g49010(MYBrelated)/col-At1g49010-DAP-Seq(GSE60143)/Homer	RGATAASNTT	1	-1.13	1	135	0.2146	15068.5	0.2065
Hoxd13(Homeobox)/ChickenMSG-Hoxd13.Flag-ChIP-Seq(GSE86088)/Homer	NCYAATAAAA	1	-1.123	1	133	0.2114	14847.8	0.2035
WRKY15(WRKY)/col-WRKY15-DAP-Seq(GSE60143)/Homer	VGTTGACTWW	1	-1.123	1	56	0.089	6086.1	0.0834
MYB49(MYB)/col-MYB49-DAP-Seq(GSE60143)/Homer	ARKTAGGTRR	1	-1.122	1	59	0.0938	6425.1	0.0881
DEAR5(AP2EREBP)/col-DEAR5-DAP-Seq(GSE60143)/Homer	NDWTGTCGGTGRWDN	1	-1.122	1	3	0.0048	233.7	0.0032
ABF1(bZIP)/Arabidopsis-ABF1-ChIP-Seq(GSE80564)/Homer	CACGTGGC	1	-1.119	1	31	0.0493	3281.3	0.045
WRKY29(WRKY)/colamp-WRKY29-DAP-Seq(GSE60143)/Homer	MGTTGACTTT	1	-1.117	1	59	0.0938	6429.7	0.0881
At5g52660(MYBrelated)/colamp-At5g52660-DAP-Seq(GSE60143)/Homer	HAAAAATATCTW	1	-1.117	1	39	0.062	4177.7	0.0573
IDD4(C2H2)/col-IDD4-DAP-Seq(GSE60143)/Homer	TTTGTCTTTWTB	1	-1.113	1	61	0.097	6658.6	0.0913
WRKY6(WRKY)/colamp-WRKY6-DAP-Seq(GSE60143)/Homer	NCGTTGACTWWD	1	-1.111	1	49	0.0779	5305.8	0.0727
LBD2(LOBAS2)/colamp-LBD2-DAP-Seq(GSE60143)/Homer	TCCGAWTTTTTCGGN	1	-1.099	1	10	0.0159	974.7	0.0134
RARg(NR)/ES-RARg-ChIP-Seq(GSE30538)/Homer	AGGTCAAGGTCA	1	-1.097	1	2	0.0032	138	0.0019
AT1G23810(Orphan)/col-AT1G23810-DAP-Seq(GSE60143)/Homer	TTCTAGAAGSTTCTA	1	-1.092	1	4	0.0064	339.7	0.0047
RXR(NR),DR1/3T3L1-RXR-ChIP-Seq(GSE13511)/Homer	TAGGGCAAAGGTCA	1	-1.092	1	59	0.0938	6448.4	0.0884
Hoxa11(Homeobox)/ChickenMSG-Hoxa11.Flag-ChIP-Seq(GSE86088)/Homer	TTTTATGGCM	1	-1.084	1	185	0.2941	20858.6	0.2859
MafA(bZIP)/Islet-MafA-ChIP-Seq(GSE30298)/Homer	TGCTGACTCA	1	-1.079	1	58	0.0922	6344.8	0.087
Cdx2(Homeobox)/mES-Cdx2-ChIP-Seq(GSE14586)/Homer	GYMATAAAAH	1	-1.077	1	51	0.0811	5554.8	0.0761
WRKY30(WRKY)/colamp-WRKY30-DAP-Seq(GSE60143)/Homer	CGTTGACTTN	1	-1.077	1	14	0.0223	1417.3	0.0194
Gata4(Zf)/Heart-Gata4-ChIP-Seq(GSE35151)/Homer	NBWGATAAGR	1	-1.065	1	85	0.1351	9423.7	0.1292
GRF9(GRF)/colamp-GRF9-DAP-Seq(GSE60143)/Homer	NWCTGACANNNNNNN	1	-1.062	1	54	0.0859	5904.6	0.0809
MYB30(MYB)/colamp-MYB30-DAP-Seq(GSE60143)/Homer	AGGTAGTTGG	1	-1.057	1	58	0.0922	6361.4	0.0872
MYB63(MYB)/col-MYB63-DAP-Seq(GSE60143)/Homer	BHYACCWACCHH	1	-1.041	1	21	0.0334	2206.9	0.0302
ELF3(ETS)/PDAC-ELF3-ChIP-Seq(GSE64557)/Homer	ANCAGGAAGT	1	-1.04	1	60	0.0954	6601.7	0.0905
MYB83(MYB)/colamp-MYB83-DAP-Seq(GSE60143)/Homer	CACCAACCWH	1	-1.037	1	91	0.1447	10133.3	0.1389
EHF(ETS)/LoVo-EHF-ChIP-Seq(GSE49402)/Homer	AVCAGGAAGT	1	-1.02	1	97	0.1542	10835.3	0.1485
AT3G16280(AP2EREBP)/colamp-AT3G16280-DAP-Seq(GSE60143)/Homer	HCACCGACAHHDHHN	1	-1.018	1	6	0.0095	565.5	0.0078
GT1(Trihelix)/col-GT1-DAP-Seq(GSE60143)/Homer	TTAACCATGGTTAAD	1	-1.018	1	1	0.0016	52.3	0.0007
SeqBias: CG bias	SSSSSSSSSS	1	-1.015	1	357	0.5676	40838.6	0.5598
NFkB-p65(RHD)/GM12787-p65-ChIP-Seq(GSE19485)/Homer	WGGGGATTTCCC	1	-1.012	1	36	0.0572	3904.6	0.0535
SPDEF(ETS)/VCaP-SPDEF-ChIP-Seq(SRA014231)/Homer	ASWTCCTGBT	1	-1.012	1	71	0.1129	7875.5	0.108
At1g14580(C2H2)/colamp-At1g14580-DAP-Seq(GSE60143)/Homer	CASAAAAMGACAAAA	1	-1.011	1	11	0.0175	1111.4	0.0152
LCL1(MYBrelated)/colamp-LCL1-DAP-Seq(GSE60143)/Homer	NAAAATATCTWHWWN	1	-1.009	1	13	0.0207	1332.5	0.0183
PAX5(Paired,Homeobox)/GM12878-PAX5-ChIP-Seq(GSE32465)/Homer	GCAGCCAAGCRTGACH	1	-1.002	1	17	0.027	1778.1	0.0244
WRKY33(WRKY)/col-WRKY33-DAP-Seq(GSE60143)/Homer	CGTTGACYAW	1	-0.9944	1	42	0.0668	4594	0.063
GATA3(Zf)/iTreg-Gata3-ChIP-Seq(GSE20898)/Homer	AGATAASR	1	-0.9936	1	120	0.1908	13497.3	0.185
At3g09600(MYBrelated)/colamp-At3g09600-DAP-Seq(GSE60143)/Homer	AAAATATCTT	1	-0.9874	1	38	0.0604	4147	0.0568
At3g24120(G2like)/col-At3g24120-DAP-Seq(GSE60143)/Homer	NWWAGMATMW	1	-0.9848	1	233	0.3704	26520.7	0.3635
At5g22890(C2H2)/col-At5g22890-DAP-Seq(GSE60143)/Homer	NSAGGTKWTATCTGD	1	-0.9836	1	2	0.0032	151.7	0.0021
WRKY26(WRKY)/colamp-WRKY26-DAP-Seq(GSE60143)/Homer	CGTTGACTWDKN	1	-0.9687	1	28	0.0445	3028.5	0.0415
Oct6(POU,Homeobox)/NPC-Pou3f1-ChIP-Seq(GSE35496)/Homer	WATGCAAATGAG	1	-0.9621	1	27	0.0429	2919.1	0.04
DUX4(Homeobox)/Myoblasts-DUX4.V5-ChIP-Seq(GSE75791)/Homer	NWTAAYCYAATCAWN	1	-0.9573	1	3	0.0048	258.4	0.0035
GRHL2(CP2)/HBE-GRHL2-ChIP-Seq(GSE46194)/Homer	AAACYKGTTWDACMRGTTTB	1	-0.9565	1	22	0.035	2359.5	0.0323
Arnt:Ahr(bHLH)/MCF7-Arnt-ChIP-Seq(Lo_et_al.)/Homer	TBGCACGCAA	1	-0.9486	1	25	0.0397	2701.4	0.037
bZIP18(bZIP)/colamp-bZIP18-DAP-Seq(GSE60143)/Homer	KGMCAGCTND	1	-0.9475	1	326	0.5183	37338.4	0.5118
PUCHI(AP2EREBP)/colamp-PUCHI-DAP-Seq(GSE60143)/Homer	GCGCCGTY	1	-0.9455	1	8	0.0127	802.1	0.011
AT2G33550(Trihelix)/colamp-AT2G33550-DAP-Seq(GSE60143)/Homer	TTTAAGGGCAYTTTT	1	-0.9451	1	170	0.2703	19305.9	0.2646
O2(bZIP)/Corn-O2-ChIP-Seq(GSE63991)/Homer	GCTGACGTGGCA	1	-0.9425	1	7	0.0111	693.3	0.0095
At1g22810(AP2EREBP)/colamp-At1g22810-DAP-Seq(GSE60143)/Homer	BCACCGACANNN	1	-0.9283	1	7	0.0111	697.3	0.0096
HSFC1(HSF)/col-HSFC1-DAP-Seq(GSE60143)/Homer	HTTCTAGAADCTTCT	1	-0.9225	1	18	0.0286	1926.4	0.0264
GT2(Trihelix)/colamp-GT2-DAP-Seq(GSE60143)/Homer	AMGGTAAAWWWN	1	-0.9217	1	80	0.1272	8987.8	0.1232
WRKY75(WRKY)/col-WRKY75-DAP-Seq(GSE60143)/Homer	CGTTGACTWW	1	-0.9208	1	54	0.0859	6014.2	0.0824
OCT:OCT-short(POU,Homeobox)/NPC-OCT6-ChIP-Seq(GSE43916)/Homer	ATGCATWATGCATRW	1	-0.9205	1	58	0.0922	6471.7	0.0887
SCRT1(Zf)/HEK293-SCRT1.eGFP-ChIP-Seq(Encode)/Homer	GCAACAGGTG	1	-0.917	1	11	0.0175	1144.8	0.0157
At2g41835(C2H2)/col-At2g41835-DAP-Seq(GSE60143)/Homer	TTTGAAAA	1	-0.9163	1	47	0.0747	5219.2	0.0715
GABPA(ETS)/Jurkat-GABPa-ChIP-Seq(GSE17954)/Homer	RACCGGAAGT	1	-0.9158	1	58	0.0922	6475.4	0.0888
AtGRF6(GRF)/col-AtGRF6-DAP-Seq(GSE60143)/Homer	NTGTCAGADNNNNNN	1	-0.9072	1	60	0.0954	6711.3	0.092
AtIDD11(C2H2)/colamp-AtIDD11-DAP-Seq(GSE60143)/Homer	TTTGTCGTTT	1	-0.9049	1	21	0.0334	2273.2	0.0312
EIN3(EIL)/col-EIN3-DAP-Seq(GSE60143)/Homer	ARATTCAATGWATYT	1	-0.9045	1	10	0.0159	1037.3	0.0142
Nkx2.5(Homeobox)/HL1-Nkx2.5.biotin-ChIP-Seq(GSE21529)/Homer	RRSCACTYAA	1	-0.9026	1	133	0.2114	15097.2	0.2069
bZIP52(bZIP)/colamp-bZIP52-DAP-Seq(GSE60143)/Homer	NDNHCAGCTGTCANN	1	-0.9015	1	98	0.1558	11073.1	0.1518
MYB74(MYB)/colamp-MYB74-DAP-Seq(GSE60143)/Homer	YYYACCTACCWH	1	-0.8977	1	30	0.0477	3297	0.0452
CDM1(C3H)/colamp-CDM1-DAP-Seq(GSE60143)/Homer	CCGAWAWTWTCGGAN	1	-0.8935	1	3	0.0048	269.8	0.0037
TRP2(MYBrelated)/colamp-TRP2-DAP-Seq(GSE60143)/Homer	TAAACCCT	1	-0.8929	1	12	0.0191	1265.5	0.0173
HLF(bZIP)/HSC-HLF.Flag-ChIP-Seq(GSE69817)/Homer	RTTATGYAAB	1	-0.8845	1	76	0.1208	8565.8	0.1174
ZNF382(Zf)/HEK293-ZNF382.GFP-ChIP-Seq(GSE58341)/Homer	GNCTGTASTRNTGBCTCHTT	1	-0.884	1	2	0.0032	164.1	0.0022
FAR1(FAR1)/col-FAR1-DAP-Seq(GSE60143)/Homer	TKNNNYYCACGCGCY	1	-0.884	1	2	0.0032	164.3	0.0023
RVE1(MYBrelated)/col-RVE1-DAP-Seq(GSE60143)/Homer	AAATATCT	1	-0.8824	1	38	0.0604	4218.1	0.0578
AT2G28920(ND)/col-AT2G28920-DAP-Seq(GSE60143)/Homer	WAGATATTTWTW	1	-0.8797	1	20	0.0318	2173.2	0.0298
TATA-Box(TBP)/Promoter/Homer	CCTTTTAWAGSC	1	-0.876	1	99	0.1574	11216.6	0.1537
RRTF1(AP2EREBP)/colamp-RRTF1-DAP-Seq(GSE60143)/Homer	CCGCCGCHATTT	1	-0.8752	1	5	0.0079	491.4	0.0067
MYB40(MYB)/col-MYB40-DAP-Seq(GSE60143)/Homer	TGGTAGGTRARA	1	-0.8664	1	16	0.0254	1727.7	0.0237
HRE(HSF)/Striatum-HSF1-ChIP-Seq(GSE38000)/Homer	TTCTAGAABNTTCTA	1	-0.8611	1	18	0.0286	1956.8	0.0268
Duxbl(Homeobox)/NIH3T3-Duxbl.HA-ChIP-Seq(GSE119782)/Homer	TAAYCYAATCAA	1	-0.8592	1	5	0.0079	495.4	0.0068
At3g11280(MYBrelated)/col-At3g11280-DAP-Seq(GSE60143)/Homer	GATAAGRT	1	-0.8545	1	64	0.1017	7217.7	0.0989
At5g05790(MYBrelated)/col-At5g05790-DAP-Seq(GSE60143)/Homer	AYCTTATC	1	-0.8465	1	67	0.1065	7569.5	0.1038
MYB3(MYB)/Arabidopsis-MYB3-ChIP-Seq(GSE80564)/Homer	GKTAGGTRGG	1	-0.8447	1	79	0.1256	8950.9	0.1227
GATA20(C2C2gata)/colamp-GATA20-DAP-Seq(GSE60143)/Homer	TNGATCNDNM	1	-0.8364	1	99	0.1574	11261.4	0.1544
REM19(REM)/colamp-REM19-DAP-Seq(GSE60143)/Homer	AAAAAAAA	1	-0.8281	1	73	0.1161	8277	0.1135
TINY(AP2EREBP)/col-TINY-DAP-Seq(GSE60143)/Homer	NNCACCGACA	1	-0.8268	1	4	0.0064	392.5	0.0054
LHY(Myb)/Seedling-LHY-ChIP-Seq(GSE52175)/Homer	ADAAATATCT	1	-0.8261	1	63	0.1002	7129.3	0.0977
HOXA1(Homeobox)/mES-Hoxa1-ChIP-Seq(SRP084292)/Homer	TGATKGATGR	1	-0.8176	1	14	0.0223	1523.4	0.0209
ZNF415(Zf)/HEK293-ZNF415.GFP-ChIP-Seq(GSE58341)/Homer	GRTGMTRGAGCC	1	-0.8166	1	25	0.0397	2778.4	0.0381
At4g38000(C2C2dof)/col-At4g38000-DAP-Seq(GSE60143)/Homer	WWWTWACTTTTT	1	-0.8143	1	103	0.1638	11748.5	0.161
LBD13(LOBAS2)/colamp-LBD13-DAP-Seq(GSE60143)/Homer	KCCGTNWTTTBCGGC	1	-0.8075	1	20	0.0318	2212.1	0.0303
ZFX(Zf)/mES-Zfx-ChIP-Seq(GSE11431)/Homer	AGGCCTRG	1	-0.8044	1	63	0.1002	7150.5	0.098
bHLH34(bHLH)/colamp-bHLH34-DAP-Seq(GSE60143)/Homer	HGWGRHWGACACGTG	1	-0.8033	1	8	0.0127	848.7	0.0116
STAT4(Stat)/CD4-Stat4-ChIP-Seq(GSE22104)/Homer	NYTTCCWGGAAR	1	-0.802	1	78	0.124	8880.4	0.1217
MYB105(MYB)/colamp-MYB105-DAP-Seq(GSE60143)/Homer	RATWCCGTTA	1	-0.8019	1	37	0.0588	4163.6	0.0571
AT5G25475(ABI3VP1)/col-AT5G25475-DAP-Seq(GSE60143)/Homer	RNNRNCAAGCADNDB	1	-0.8012	1	74	0.1176	8420.8	0.1154
SPL1(SBP)/colamp-SPL1-DAP-Seq(GSE60143)/Homer	HYGTACDTWH	1	-0.7997	1	87	0.1383	9920.7	0.136
WRKY31(WRKY)/colamp-WRKY31-DAP-Seq(GSE60143)/Homer	NCGTTGACTWWK	1	-0.7991	1	38	0.0604	4280.5	0.0587
MYB58(MYB)/colamp-MYB58-DAP-Seq(GSE60143)/Homer	YYYACCWACC	1	-0.7923	1	47	0.0747	5320.9	0.0729
ZNF317(Zf)/HEK293-ZNF317.GFP-ChIP-Seq(GSE58341)/Homer	GTCWGCTGTYYCTCT	1	-0.7908	1	5	0.0079	513.2	0.007
ZBTB18(Zf)/HEK293-ZBTB18.GFP-ChIP-Seq(GSE58341)/Homer	AACATCTGGA	1	-0.79	1	31	0.0493	3483.4	0.0477
ZNF416(Zf)/HEK293-ZNF416.GFP-ChIP-Seq(GSE58341)/Homer	WDNCTGGGCA	1	-0.7888	1	83	0.132	9471	0.1298
MITF(bHLH)/MastCells-MITF-ChIP-Seq(GSE48085)/Homer	RTCATGTGAC	1	-0.7792	1	51	0.0811	5793	0.0794
REF6(Zf)/Arabidopsis-REF6-ChIP-Seq(GSE106942)/Homer	TVCTCTGTTT	1	-0.7712	1	39	0.062	4417.8	0.0606
EWS:ERG-fusion(ETS)/CADO_ES1-EWS:ERG-ChIP-Seq(SRA014231)/Homer	ATTTCCTGTN	1	-0.7695	1	67	0.1065	7646.8	0.1048
DREB2(AP2EREBP)/col-DREB2-DAP-Seq(GSE60143)/Homer	TMACCGACATWA	1	-0.7669	1	8	0.0127	861	0.0118
bHLHE41(bHLH)/proB-Bhlhe41-ChIP-Seq(GSE93764)/Homer	KCACGTGMCN	1	-0.7655	1	35	0.0556	3961.6	0.0543
AZF1(C2H2)/colamp-AZF1-DAP-Seq(GSE60143)/Homer	DKSWCACT	1	-0.7654	1	337	0.5358	38901.1	0.5332
WRKY11(WRKY)/col-WRKY11-DAP-Seq(GSE60143)/Homer	SCGTTGACTTTN	1	-0.7612	1	6	0.0095	635.6	0.0087
MyoG(bHLH)/C2C12-MyoG-ChIP-Seq(GSE36024)/Homer	AACAGCTG	1	-0.7594	1	61	0.097	6964.4	0.0955
RAR:RXR(NR),DR5/ES-RAR-ChIP-Seq(GSE56893)/Homer	RGGTCADNNAGAGGTCAV	1	-0.7531	1	2	0.0032	184.6	0.0025
CHR(?)/Hela-CellCycle-Expression/Homer	SRGTTTCAAA	1	-0.7518	1	53	0.0843	6048.4	0.0829
EBNA1(EBV-virus)/Raji-EBNA1-ChIP-Seq(GSE30709)/Homer	GGYAGCAYDTGCTDCCCNNN	1	-0.7511	1	1	0.0016	74.7	0.001
Bcl11a(Zf)/HSPC-BCL11A-ChIP-Seq(GSE104676)/Homer	TYTGACCASWRG	1	-0.7471	1	54	0.0859	6169	0.0846
EIL4(EIL)/Tomato-EIL4-ChIP-Seq(GSE116581)/Homer	GATTCAWTGAAT	1	-0.7436	1	7	0.0111	755.2	0.0104
MS188(MYB)/colamp-MS188-DAP-Seq(GSE60143)/Homer	WARKTAGGTRRA	1	-0.7428	1	41	0.0652	4671.6	0.064
Sox15(HMG)/CPA-Sox15-ChIP-Seq(GSE62909)/Homer	RAACAATGGN	1	-0.7427	1	63	0.1002	7212.6	0.0989
ABF1/SacCer-Promoters/Homer	CGTRNAAARTGA	1	-0.7423	1	6	0.0095	641.5	0.0088
ZKSCAN1(Zf)/HepG2-ZKSCAN1-ChIP-Seq(Encode)/Homer	GCACAYAGTAGGKCY	1	-0.7416	1	1	0.0016	75.3	0.001
BZR1(BZR)/col-BZR1-DAP-Seq(GSE60143)/Homer	NNCRCACGTGCG	1	-0.7413	1	2	0.0032	186.3	0.0026
bZIP69(bZIP)/col-bZIP69-DAP-Seq(GSE60143)/Homer	GACAGCTGKCAW	1	-0.7398	1	8	0.0127	871.1	0.0119
FHY3(FAR1)/Arabidopsis-FHY3-ChIP-Seq(GSE30711)/Homer	HHCACGCGCBTN	1	-0.7344	1	5	0.0079	529.5	0.0073
Hoxd11(Homeobox)/ChickenMSG-Hoxd11.Flag-ChIP-Seq(GSE86088)/Homer	VGCCATAAAA	1	-0.7313	1	186	0.2957	21461.2	0.2942
Dorsal(RHD)/Embryo-dl-ChIP-Seq(GSE65441)/Homer	GGGAAAAMCCCG	1	-0.7303	1	13	0.0207	1450.7	0.0199
EBF2(EBF)/BrownAdipose-EBF2-ChIP-Seq(GSE97114)/Homer	NABTCCCWDGGGAVH	1	-0.7278	1	56	0.089	6418.7	0.088
SPL11(SBP)/col100-SPL11-DAP-Seq(GSE60143)/Homer	YTGTACTTBH	1	-0.7235	1	35	0.0556	3995	0.0548
Znf263(Zf)/K562-Znf263-ChIP-Seq(GSE31477)/Homer	CVGTSCTCCC	1	-0.7215	1	86	0.1367	9896.3	0.1356
TCP17(TCP)/col-TCP17-DAP-Seq(GSE60143)/Homer	GTGGTCCCCA	1	-0.7183	1	2	0.0032	190.6	0.0026
HRE(HSF)/HepG2-HSF1-ChIP-Seq(GSE31477)/Homer	BSTTCTRGAABVTTCYAGAA	1	-0.7155	1	10	0.0159	1111.8	0.0152
At5g29000(G2like)/col-At5g29000-DAP-Seq(GSE60143)/Homer	RGAATATTCYHH	1	-0.7143	1	17	0.027	1920.9	0.0263
DEAR3(AP2EREBP)/colamp-DEAR3-DAP-Seq(GSE60143)/Homer	BCACCGACAWNNNNN	1	-0.711	1	5	0.0079	536.3	0.0074
bHLH157(bHLH)/col-bHLH157-DAP-Seq(GSE60143)/Homer	KACACGTCTCTY	1	-0.7099	1	7	0.0111	767.3	0.0105
DREB19(AP2EREBP)/colamp-DREB19-DAP-Seq(GSE60143)/Homer	AATGTCGGTK	1	-0.7097	1	9	0.0143	998.7	0.0137
ELT-3(Gata)/cElegans-L1-ELT3-ChIP-Seq(modEncode)/Homer	AWTGATAAGA	1	-0.7028	1	34	0.0541	3895.8	0.0534
AT1G72740(MYBrelated)/colamp-AT1G72740-DAP-Seq(GSE60143)/Homer	NNWWAMCCTAAHWNN	1	-0.7018	1	58	0.0922	6676.9	0.0915
AT3G10030(Trihelix)/colamp-AT3G10030-DAP-Seq(GSE60143)/Homer	GCCGTTAA	1	-0.7001	1	29	0.0461	3319	0.0455
MYB65(MYB)/colamp-MYB65-DAP-Seq(GSE60143)/Homer	RACNGTTA	1	-0.7	1	72	0.1145	8300.2	0.1138
At5g47390(MYBrelated)/col-At5g47390-DAP-Seq(GSE60143)/Homer	CTTATCCA	1	-0.6982	1	82	0.1304	9461.1	0.1297
EAR2(NR)/K562-NR2F6-ChIP-Seq(Encode)/Homer	NRBCARRGGTCA	1	-0.6975	1	62	0.0986	7144.8	0.0979
AT3G58630(Trihelix)/col-AT3G58630-DAP-Seq(GSE60143)/Homer	TCTCCGGCGA	1	-0.6974	1	3	0.0048	309.7	0.0042
AT1G76880(Trihelix)/col-AT1G76880-DAP-Seq(GSE60143)/Homer	ACGGTAAAAW	1	-0.6972	1	23	0.0366	2626	0.036
AP-2gamma(AP2)/MCF7-TFAP2C-ChIP-Seq(GSE21234)/Homer	SCCTSAGGSCAW	1	-0.6949	1	49	0.0779	5640.2	0.0773
Gfi1b(Zf)/HPC7-Gfi1b-ChIP-Seq(GSE22178)/Homer	MAATCACTGC	1	-0.6943	1	44	0.07	5061.1	0.0694
LHX9(Homeobox)/Hct116-LHX9.V5-ChIP-Seq(GSE116822)/Homer	NGCTAATTAG	1	-0.6896	1	109	0.1733	12603	0.1727
Hoxc9(Homeobox)/Ainv15-Hoxc9-ChIP-Seq(GSE21812)/Homer	GGCCATAAATCA	1	-0.6845	1	34	0.0541	3910.3	0.0536
Tcf21(bHLH)/ArterySmoothMuscle-Tcf21-ChIP-Seq(GSE61369)/Homer	NAACAGCTGG	1	-0.681	1	63	0.1002	7278.8	0.0998
At5g58900(MYBrelated)/colamp-At5g58900-DAP-Seq(GSE60143)/Homer	WWWTYTTATCTWWWW	1	-0.6802	1	113	0.1797	13079.5	0.1793
IRF3(IRF)/BMDM-Irf3-ChIP-Seq(GSE67343)/Homer	AGTTTCAKTTTC	1	-0.6776	1	28	0.0445	3219.5	0.0441
ZNF711(Zf)/SHSY5Y-ZNF711-ChIP-Seq(GSE20673)/Homer	AGGCCTAG	1	-0.6763	1	82	0.1304	9488.1	0.1301
Sox10(HMG)/SciaticNerve-Sox3-ChIP-Seq(GSE35132)/Homer	CCWTTGTYYB	1	-0.6751	1	98	0.1558	11347	0.1555
WRKY22(WRKY)/colamp-WRKY22-DAP-Seq(GSE60143)/Homer	WWAAAGTCAACK	1	-0.6749	1	34	0.0541	3918.9	0.0537
BMAL1(bHLH)/Liver-Bmal1-ChIP-Seq(GSE39860)/Homer	GNCACGTG	1	-0.6742	1	92	0.1463	10651.7	0.146
AT5G45580(G2like)/colamp-AT5G45580-DAP-Seq(GSE60143)/Homer	ADRGAATCTH	1	-0.6677	1	115	0.1828	13329.7	0.1827
HOXB13(Homeobox)/ProstateTumor-HOXB13-ChIP-Seq(GSE56288)/Homer	TTTTATKRGG	1	-0.6664	1	78	0.124	9037	0.1239
MYB73(MYB)/col-MYB73-DAP-Seq(GSE60143)/Homer	NNNNHAACNGHHDHN	1	-0.665	1	141	0.2242	16350	0.2241
Lhx3(Homeobox)/Neuron-Lhx3-ChIP-Seq(GSE31456)/Homer	ADBTAATTAR	1	-0.6629	1	133	0.2114	15425.7	0.2114
AT5G59990(C2C2COlike)/colamp-AT5G59990-DAP-Seq(GSE60143)/Homer	TCTCAACCGTTCATT	1	-0.6626	1	1	0.0016	84.1	0.0012
Elf4(ETS)/BMDM-Elf4-ChIP-Seq(GSE88699)/Homer	ACTTCCKGKT	1	-0.6607	1	65	0.1033	7533.2	0.1033
RAR:RXR(NR),DR0/ES-RAR-ChIP-Seq(GSE56893)/Homer	AGGTCAAGGTCA	1	-0.6601	1	5	0.0079	552.7	0.0076
LEP(AP2EREBP)/col-LEP-DAP-Seq(GSE60143)/Homer	CDCCGCCGTC	1	-0.6598	1	3	0.0048	318.2	0.0044
At1g69690(TCP)/colamp-At1g69690-DAP-Seq(GSE60143)/Homer	NHGTGGGGCCCACHW	1	-0.6589	1	8	0.0127	903.5	0.0124
RORg(NR)/Liver-Rorc-ChIP-Seq(GSE101115)/Homer	WAABTAGGTCAV	1	-0.657	1	6	0.0095	670.8	0.0092
Pknox1(Homeobox)/ES-Prep1-ChIP-Seq(GSE63282)/Homer	SCTGTCAVTCAV	1	-0.6561	1	9	0.0143	1021.4	0.014
CCA(Myb)/Arabidopsis-CCA.GFP-ChIP-Seq(GSE70533)/Homer	AGATATYTTT	1	-0.6552	1	51	0.0811	5912.7	0.081
FXR(NR),IR1/Liver-FXR-ChIP-Seq(Chong_et_al.)/Homer	AGGTCANTGACCTB	1	-0.655	1	17	0.027	1955	0.0268
Gata2(Zf)/K562-GATA2-ChIP-Seq(GSE18829)/Homer	BBCTTATCTS	1	-0.6538	1	53	0.0843	6146.8	0.0843
COUP-TFII(NR)/K562-NR2F1-ChIP-Seq(Encode)/Homer	GKBCARAGGTCA	1	-0.6513	1	70	0.1113	8125.8	0.1114
Phox2a(Homeobox)/Neuron-Phox2a-ChIP-Seq(GSE31456)/Homer	YTAATYNRATTA	1	-0.6485	1	29	0.0461	3358.1	0.046
MyoD(bHLH)/Myotube-MyoD-ChIP-Seq(GSE21614)/Homer	RRCAGCTGYTSY	1	-0.6473	1	45	0.0715	5222.7	0.0716
EFL-1(E2F)/cElegans-L1-EFL1-ChIP-Seq(modEncode)/Homer	TGCAARYGCGCTCYA	1	-0.6467	1	1	0.0016	86.4	0.0012
ANAC079(NAC)/colamp-ANAC079-DAP-Seq(GSE60143)/Homer	TACACGCAACCT	1	-0.6457	1	16	0.0254	1844.1	0.0253
YY1(Zf)/Promoter/Homer	CAAGATGGCGGC	1	-0.6441	1	2	0.0032	204.6	0.0028
Hand2(bHLH)/Mesoderm-Hand2-ChIP-Seq(GSE61475)/Homer	TGACANARRCCAGRC	1	-0.6436	1	29	0.0461	3362.3	0.0461
ERF13(AP2EREBP)/colamp-ERF13-DAP-Seq(GSE60143)/Homer	TYAGCCGCCATT	1	-0.6399	1	29	0.0461	3365.4	0.0461
WRKY47(WRKY)/colamp-WRKY47-DAP-Seq(GSE60143)/Homer	WAAGTCAACGBT	1	-0.6374	1	12	0.0191	1381.2	0.0189
Gli2(Zf)/GM2-Gli2-ChIP-Chip(GSE112702)/Homer	YSTGGGTGGTCT	1	-0.6362	1	9	0.0143	1030.1	0.0141
Tbet(T-box)/CD8-Tbet-ChIP-Seq(GSE33802)/Homer	AGGTGTGAAM	1	-0.6322	1	55	0.0874	6402.6	0.0878
MGP(C2H2)/colamp-MGP-DAP-Seq(GSE60143)/Homer	TTTTGTCGTTTW	1	-0.6317	1	12	0.0191	1385	0.019
THRb(NR)/HepG2-THRb.Flag-ChIP-Seq(Encode)/Homer	GGTCACCTGAGGTCA	1	-0.6309	1	26	0.0413	3022.6	0.0414
BMYB(HTH)/Hela-BMYB-ChIP-Seq(GSE27030)/Homer	NHAACBGYYV	1	-0.6307	1	97	0.1542	11291.3	0.1548
WRKY71(WRKY)/col-WRKY71-DAP-Seq(GSE60143)/Homer	CKTTGACYWW	1	-0.6293	1	40	0.0636	4657.6	0.0638
SeqBias: CA-repeat	CACACACACA	1	-0.6276	1	315	0.5008	36601.9	0.5017
HAT5(Homeobox)/colamp-HAT5-DAP-Seq(GSE60143)/Homer	DCAATWATTG	1	-0.6253	1	9	0.0143	1035.8	0.0142
ETS1(ETS)/Jurkat-ETS1-ChIP-Seq(GSE17954)/Homer	ACAGGAAGTG	1	-0.6206	1	71	0.1129	8279.1	0.1135
NFAT(RHD)/Jurkat-NFATC1-ChIP-Seq(Jolma_et_al.)/Homer	ATTTTCCATT	1	-0.6187	1	79	0.1256	9213.6	0.1263
MYB94(MYB)/col-MYB94-DAP-Seq(GSE60143)/Homer	WGGTRGTTGGKA	1	-0.6172	1	18	0.0286	2096.9	0.0287
REB1/SacCer-Promoters/Homer	KCCGGGTAAYRR	1	-0.617	1	8	0.0127	921.9	0.0126
p53(p53)/mES-cMyc-ChIP-Seq(GSE11431)/Homer	ACATGCCCGGGCAT	1	-0.6163	1	1	0.0016	90.5	0.0012
Tcf7(HMG)/GM12878-TCF7-ChIP-Seq(Encode)/Homer	CTTTGATGTGSB	1	-0.6137	1	17	0.027	1981.1	0.0272
FUS3(ABI3VP1)/col-FUS3-DAP-Seq(GSE60143)/Homer	DNNWTNTGCATGKNN	1	-0.6107	1	52	0.0827	6076.3	0.0833
SPL15(SBP)/colamp-SPL15-DAP-Seq(GSE60143)/Homer	WDWMMGTACADW	1	-0.608	1	66	0.1049	7712.2	0.1057
RAV1(RAV)/colamp-RAV1-DAP-Seq(GSE60143)/Homer	TWWTTTCTGTTG	1	-0.6068	1	49	0.0779	5730.2	0.0785
Barx1(Homeobox)/Stomach-Barx1.3xFlag-ChIP-Seq(GSE69483)/Homer	AAACMATTAN	1	-0.6049	1	36	0.0572	4214	0.0578
EGL-5(Homeobox)/cElegans-L3-EGL5-ChIP-Seq(modEncode)/Homer	ATTTAATGGG	1	-0.5998	1	103	0.1638	12034.4	0.165
RORa(NR)/Liver-Rora-ChIP-Seq(GSE101115)/Homer	AAWCTAGGTCARDNN	1	-0.5937	1	9	0.0143	1050.4	0.0144
Tcf12(bHLH)/GM12878-Tcf12-ChIP-Seq(GSE32465)/Homer	VCAGCTGYTG	1	-0.5933	1	59	0.0938	6913.5	0.0948
ZNF189(Zf)/HEK293-ZNF189.GFP-ChIP-Seq(GSE58341)/Homer	TGGAACAGMA	1	-0.5886	1	48	0.0763	5633.2	0.0772
MYB13(MYB)/col-MYB13-DAP-Seq(GSE60143)/Homer	HYCACCWACCHH	1	-0.5861	1	29	0.0461	3410.9	0.0468
Hoxa10(Homeobox)/ChickenMSG-Hoxa10.Flag-ChIP-Seq(GSE86088)/Homer	GGYAATGAAA	1	-0.5822	1	47	0.0747	5523.9	0.0757
RORgt(NR)/EL4-RORgt.Flag-ChIP-Seq(GSE56019)/Homer	AAYTAGGTCA	1	-0.5796	1	8	0.0127	938.3	0.0129
RORgt(NR)/EL4-RORgt.Flag-ChIP-Seq(GSE56019)/Homer	AAYTAGGTCA	1	-0.5796	1	8	0.0127	938.3	0.0129
At2g44940(AP2EREBP)/colamp-At2g44940-DAP-Seq(GSE60143)/Homer	NYACCGACAHNNNNN	1	-0.5732	1	3	0.0048	341.5	0.0047
Unknown(Homeobox)/Limb-p300-ChIP-Seq/Homer	SSCMATWAAA	1	-0.5715	1	49	0.0779	5769.3	0.0791
Myf5(bHLH)/GM-Myf5-ChIP-Seq(GSE24852)/Homer	BAACAGCTGT	1	-0.5708	1	40	0.0636	4715.1	0.0646
Etv2(ETS)/ES-ER71-ChIP-Seq(GSE59402)/Homer	NNAYTTCCTGHN	1	-0.5696	1	69	0.1097	8111.4	0.1112
PAX5(Paired,Homeobox),condensed/GM12878-PAX5-ChIP-Seq(GSE32465)/Homer	GTCACGCTCSCTGM	1	-0.567	1	4	0.0064	464.3	0.0064
ATHB33(ZFHD)/col-ATHB33-DAP-Seq(GSE60143)/Homer	NGTRATTAAK	1	-0.5633	1	97	0.1542	11390.2	0.1561
PLT3(AP2EREBP)/col-PLT3-DAP-Seq(GSE60143)/Homer	GCACGNWTHYCGAGG	1	-0.561	1	2	0.0032	222.3	0.003
ZNF165(Zf)/WHIM12-ZNF165-ChIP-Seq(GSE65937)/Homer	AAGGKGRCGCAGGCA	1	-0.561	1	4	0.0064	466.6	0.0064
NFIL3(bZIP)/HepG2-NFIL3-ChIP-Seq(Encode)/Homer	VTTACGTAAYNNNNN	1	-0.5603	1	57	0.0906	6719.7	0.0921
Sox2(HMG)/mES-Sox2-ChIP-Seq(GSE11431)/Homer	BCCATTGTTC	1	-0.559	1	48	0.0763	5666.8	0.0777
GATA1(C2C2gata)/colamp-GATA1-DAP-Seq(GSE60143)/Homer	DDWWYYAGATCTRRW	1	-0.5563	1	18	0.0286	2138	0.0293
PRDM14(Zf)/H1-PRDM14-ChIP-Seq(GSE22767)/Homer	RGGTCTCTAACY	1	-0.5562	1	14	0.0223	1664.7	0.0228
AT4G00250(GeBP)/col-AT4G00250-DAP-Seq(GSE60143)/Homer	WDTGGATAAKRT	1	-0.5534	1	36	0.0572	4263.6	0.0584
At2g45680(TCP)/colamp-At2g45680-DAP-Seq(GSE60143)/Homer	GTGGGNCCCACNDND	1	-0.5526	1	2	0.0032	224.2	0.0031
En1(Homeobox)/SUM149-EN1-ChIP-Seq(GSE120957)/Homer	NDCTAATTAS	1	-0.5501	1	142	0.2258	16659.3	0.2283
DLX1(Homeobox)/BasalGanglia-Dlx1-ChIP-seq(GSE124936)/Homer	NSNNTAATTA	1	-0.5451	1	98	0.1558	11535.2	0.1581
Unknown1/Arabidopsis-Promoters/Homer	RGGGTAWWWTHGTAA	1	-0.545	1	5	0.0079	593.5	0.0081
CELF2(RRM)/JSL1-CELF2-CLIP-Seq(GSE71264)/Homer	RGTGTCAG	1	-0.5437	1	15	0.0238	1791.8	0.0246
Tbx21(T-box)/GM12878-TBX21-ChIP-Seq(Encode)/Homer	AGGTGTGAAA	1	-0.5437	1	49	0.0779	5801.5	0.0795
BIM2(bHLH)/col-BIM2-DAP-Seq(GSE60143)/Homer	NNNNCACGTGNN	1	-0.5433	1	42	0.0668	4979.1	0.0682
ARF2(ARF)/col-ARF2-DAP-Seq(GSE60143)/Homer	TTGTCGGMWN	1	-0.5428	1	133	0.2114	15623.1	0.2141
GBF6(bZIP)/colamp-GBF6-DAP-Seq(GSE60143)/Homer	WWTGMCACGTCABCW	1	-0.5402	1	6	0.0095	716.5	0.0098
BBX31(Orphan)/col-BBX31-DAP-Seq(GSE60143)/Homer	NAAAAAGTDA	1	-0.5388	1	131	0.2083	15397.7	0.2111
Elk1(ETS)/Hela-Elk1-ChIP-Seq(GSE31477)/Homer	HACTTCCGGY	1	-0.5358	1	27	0.0429	3219.4	0.0441
Nanog(Homeobox)/mES-Nanog-ChIP-Seq(GSE11724)/Homer	RGCCATTAAC	1	-0.5314	1	285	0.4531	33321.4	0.4567
AtHB32(ZFHD)/col200-AtHB32-DAP-Seq(GSE60143)/Homer	CGAATTAT	1	-0.531	1	85	0.1351	10037.4	0.1376
SPL14(SBP)/col-SPL14-DAP-Seq(GSE60143)/Homer	NNWHTGTACGGAHNH	1	-0.5294	1	3	0.0048	354.3	0.0049
GRE(NR),IR3/RAW264.7-GRE-ChIP-Seq(Unpublished)/Homer	VAGRACAKWCTGTYC	1	-0.5291	1	11	0.0175	1323.4	0.0181
Pax7(Paired,Homeobox)/Myoblast-Pax7-ChIP-Seq(GSE25064)/Homer	TAATCAATTA	1	-0.5274	1	5	0.0079	600	0.0082
WRKY42(WRKY)/colamp-WRKY42-DAP-Seq(GSE60143)/Homer	NAAAGTCAACGN	1	-0.5232	1	15	0.0238	1805.5	0.0247
Elk4(ETS)/Hela-Elk4-ChIP-Seq(GSE31477)/Homer	NRYTTCCGGY	1	-0.5215	1	27	0.0429	3232	0.0443
ELF1(ETS)/Jurkat-ELF1-ChIP-Seq(SRA014231)/Homer	AVCCGGAAGT	1	-0.5179	1	23	0.0366	2761.8	0.0379
Tlx?(NR)/NPC-H3K4me1-ChIP-Seq(GSE16256)/Homer	CTGGCAGSCTGCCA	1	-0.5177	1	31	0.0493	3709.9	0.0509
Unknown3/Drosophila-Promoters/Homer	ACVAKCTGGCAGCGC	1	-0.5175	1	5	0.0079	604.8	0.0083
AT4G26030(C2H2)/col-AT4G26030-DAP-Seq(GSE60143)/Homer	BYYACCWACY	1	-0.5141	1	47	0.0747	5601.9	0.0768
ATHB21(HB)/colamp-ATHB21-DAP-Seq(GSE60143)/Homer	YCAATWAT	1	-0.5139	1	29	0.0461	3476.2	0.0476
BPC6(BBRBPC)/col-BPC6-DAP-Seq(GSE60143)/Homer	YTYTCTCTCTCTCTA	1	-0.5084	1	2	0.0032	235.1	0.0032
WRKY43(WRKY)/colamp-WRKY43-DAP-Seq(GSE60143)/Homer	NCGTTGACTTTT	1	-0.5082	1	18	0.0286	2174.2	0.0298
Unknown4/Arabidopsis-Promoters/Homer	CKTCKTCTTY	1	-0.5034	1	45	0.0715	5378.4	0.0737
Pbx3(Homeobox)/GM12878-PBX3-ChIP-Seq(GSE32465)/Homer	SCTGTCAMTCAN	1	-0.5014	1	8	0.0127	977.9	0.0134
AT5G61620(MYBrelated)/colamp-AT5G61620-DAP-Seq(GSE60143)/Homer	CTTATCCA	1	-0.5014	1	90	0.1431	10669.3	0.1462
Gata1(Zf)/K562-GATA1-ChIP-Seq(GSE18829)/Homer	SAGATAAGRV	1	-0.4993	1	46	0.0731	5501.4	0.0754
CRE(bZIP)/Promoter/Homer	CSGTGACGTCAC	1	-0.4958	1	8	0.0127	980.3	0.0134
HSFA6A(HSF)/col-HSFA6A-DAP-Seq(GSE60143)/Homer	RGAAGNTTCTAGAAN	1	-0.4921	1	3	0.0048	366.6	0.005
SeqBias: C/A-bias	MMMMMMMMMM	1	-0.4919	1	627	0.9968	72695	0.9964
At1g68670(G2like)/colamp-At1g68670-DAP-Seq(GSE60143)/Homer	WNWWHNRAAGATTCT	1	-0.4911	1	37	0.0588	4447.8	0.061
Cux2(Homeobox)/Liver-Cux2-ChIP-Seq(GSE35985)/Homer	HNRAATCAAT	1	-0.491	1	16	0.0254	1949	0.0267
Nr5a2(NR)/mES-Nr5a2-ChIP-Seq(GSE19019)/Homer	BTCAAGGTCA	1	-0.4897	1	24	0.0382	2905.4	0.0398
MafF(bZIP)/HepG2-MafF-ChIP-Seq(GSE31477)/Homer	HWWGTCAGCAWWTTT	1	-0.4892	1	22	0.035	2667.3	0.0366
AREB3(bZIP)/col-AREB3-DAP-Seq(GSE60143)/Homer	NKGMCACGTGDCMNN	1	-0.4884	1	8	0.0127	984.5	0.0135
Ap4(bHLH)/AML-Tfap4-ChIP-Seq(GSE45738)/Homer	NAHCAGCTGD	1	-0.4814	1	78	0.124	9293.9	0.1274
At1g76110(ARID)/colamp-At1g76110-DAP-Seq(GSE60143)/Homer	ATTTAATG	1	-0.4797	1	45	0.0715	5407.6	0.0741
Prop1(Homeobox)/GHFT1-PROP1.biotin-ChIP-Seq(GSE77302)/Homer	NTAATBNAATTA	1	-0.4779	1	44	0.07	5291.3	0.0725
MYB92(MYB)/colamp-MYB92-DAP-Seq(GSE60143)/Homer	GGTAGGTR	1	-0.4741	1	40	0.0636	4822.3	0.0661
SFP1/SacCer-Promoters/Homer	DDAAAAATTTTY	1	-0.4728	1	11	0.0175	1358.1	0.0186
Sox9(HMG)/Limb-SOX9-ChIP-Seq(GSE73225)/Homer	AGGVNCCTTTGT	1	-0.4727	1	50	0.0795	6007.7	0.0823
E-box(bHLH)/Promoter/Homer	SSGGTCACGTGA	1	-0.4716	1	2	0.0032	245.1	0.0034
SHN3(AP2EREBP)/col-SHN3-DAP-Seq(GSE60143)/Homer	CCGCCGCC	1	-0.4715	1	3	0.0048	373	0.0051
ANAC046(NAC)/colamp-ANAC046-DAP-Seq(GSE60143)/Homer	ACACGYWAYC	1	-0.4711	1	101	0.1606	12010.3	0.1646
WRKY27(WRKY)/colamp-WRKY27-DAP-Seq(GSE60143)/Homer	NHGTTGACYTWD	1	-0.4709	1	48	0.0763	5773.4	0.0791
ATHB53(HB)/col-ATHB53-DAP-Seq(GSE60143)/Homer	CAATAATT	1	-0.4708	1	33	0.0525	3995.7	0.0548
WRKY21(WRKY)/colamp-WRKY21-DAP-Seq(GSE60143)/Homer	DCGTTGACTTTT	1	-0.4687	1	5	0.0079	625.9	0.0086
MYB93(MYB)/colamp-MYB93-DAP-Seq(GSE60143)/Homer	GGTAGGTGRD	1	-0.467	1	52	0.0827	6251.1	0.0857
ATAF1(NAC)/col-ATAF1-DAP-Seq(GSE60143)/Homer	YACGTMAY	1	-0.4655	1	76	0.1208	9083.6	0.1245
TOD6?/SacCer-Promoters/Homer	GCGATGAGMT	1	-0.4621	1	5	0.0079	628.7	0.0086
At5g08330(TCP)/col-At5g08330-DAP-Seq(GSE60143)/Homer	GGRCCCAC	1	-0.4549	1	20	0.0318	2458.9	0.0337
FOXA1:AR(Forkhead,NR)/LNCAP-AR-ChIP-Seq(GSE27824)/Homer	AGTAAACAAAAAAGAACAND	1	-0.4518	1	3	0.0048	380.3	0.0052
Unknown1(NR/Ini-like)/Drosophila-Promoters/Homer	MYGGTCACACTG	1	-0.4512	1	8	0.0127	1005.8	0.0138
Hoxd12(Homeobox)/ChickenMSG-Hoxd12.Flag-ChIP-Seq(GSE86088)/Homer	HDGYAATGAAAN	1	-0.4494	1	135	0.2146	16035.2	0.2198
HAP3(CCAATHAP3)/col-HAP3-DAP-Seq(GSE60143)/Homer	TGATGGAW	1	-0.4477	1	16	0.0254	1982.6	0.0272
RAP211(AP2EREBP)/colamp-RAP211-DAP-Seq(GSE60143)/Homer	RGCCGGCYWW	1	-0.4474	1	72	0.1145	8641.8	0.1185
Srebp2(bHLH)/HepG2-Srebp2-ChIP-Seq(GSE31477)/Homer	CGGTCACSCCAC	1	-0.4472	1	4	0.0064	509.4	0.007
HOXA9(Homeobox)/HSC-Hoxa9-ChIP-Seq(GSE33509)/Homer	GGCCATAAATCA	1	-0.4456	1	44	0.07	5332.5	0.0731
Sox17(HMG)/Endoderm-Sox17-ChIP-Seq(GSE61475)/Homer	CCATTGTTYB	1	-0.4374	1	38	0.0604	4629.8	0.0635
MYB56(MYB)/colamp-MYB56-DAP-Seq(GSE60143)/Homer	HTAACGRMHY	1	-0.4336	1	42	0.0668	5111	0.0701
ZNF322(Zf)/HEK293-ZNF322.GFP-ChIP-Seq(GSE58341)/Homer	GAGCCTGGTACTGWGCCTGR	1	-0.433	1	11	0.0175	1385.6	0.019
Atoh1(bHLH)/Cerebellum-Atoh1-ChIP-Seq(GSE22111)/Homer	VNRVCAGCTGGY	1	-0.4295	1	69	0.1097	8316.1	0.114
PRDM1(Zf)/Hela-PRDM1-ChIP-Seq(GSE31477)/Homer	ACTTTCACTTTC	1	-0.4286	1	38	0.0604	4640.7	0.0636
PQM-1(?)/cElegans-L3-ChIP-Seq(modEncode)/Homer	ACTGATAAGA	1	-0.4281	1	27	0.0429	3325.7	0.0456
AT5G05550(Trihelix)/col-AT5G05550-DAP-Seq(GSE60143)/Homer	HDNHDTCKCCGGMGA	1	-0.4279	1	48	0.0763	5831.3	0.0799
ATY19(MYB)/col-ATY19-DAP-Seq(GSE60143)/Homer	YYCACCWACCAT	1	-0.4278	1	30	0.0477	3685.1	0.0505
MafB(bZIP)/BMM-Mafb-ChIP-Seq(GSE75722)/Homer	WNTGCTGASTCAGCANWTTY	1	-0.4267	1	31	0.0493	3806	0.0522
AT3G25990(Trihelix)/colamp-AT3G25990-DAP-Seq(GSE60143)/Homer	TTAACCATAG	1	-0.426	1	45	0.0715	5477.8	0.0751
NeuroG2(bHLH)/Fibroblast-NeuroG2-ChIP-Seq(GSE75910)/Homer	ACCATCTGTT	1	-0.4254	1	97	0.1542	11624.6	0.1593
Hoxa9(Homeobox)/ChickenMSG-Hoxa9.Flag-ChIP-Seq(GSE86088)/Homer	RGCAATNAAA	1	-0.4253	1	191	0.3037	22633.1	0.3102
GATA4(C2C2gata)/col-GATA4-DAP-Seq(GSE60143)/Homer	DDWTYAGATCTR	1	-0.4253	1	35	0.0556	4286.2	0.0588
ZNF669(Zf)/HEK293-ZNF669.GFP-ChIP-Seq(GSE58341)/Homer	GARTGGTCATCGCCC	1	-0.4247	1	2	0.0032	259.4	0.0036
AT5G63260(C3H)/col-AT5G63260-DAP-Seq(GSE60143)/Homer	RAAAAAGTRA	1	-0.4204	1	187	0.2973	22178	0.304
GATA3(Zf),DR4/iTreg-Gata3-ChIP-Seq(GSE20898)/Homer	AGATGKDGAGATAAG	1	-0.4197	1	4	0.0064	521.2	0.0071
Nur77(NR)/K562-NR4A1-ChIP-Seq(GSE31363)/Homer	TGACCTTTNCNT	1	-0.4175	1	10	0.0159	1273.7	0.0175
Cbf1(bHLH)/Yeast-Cbf1-ChIP-Seq(GSE29506)/Homer	TCACGTGAYH	1	-0.4166	1	9	0.0143	1150	0.0158
ETS(ETS)/Promoter/Homer	AACCGGAAGT	1	-0.4159	1	15	0.0238	1887.6	0.0259
bcd(Homeobox)/Embryo-Bcd-ChIP-Seq(GSE86966)/Homer	VNNGGATTADNN	1	-0.4143	1	72	0.1145	8696.9	0.1192
AT1G10720(BSD)/col-AT1G10720-DAP-Seq(GSE60143)/Homer	TTCTAGAAKCTTCTA	1	-0.4123	1	2	0.0032	263.9	0.0036
AT5G22990(C2H2)/col-AT5G22990-DAP-Seq(GSE60143)/Homer	WCGAHDTCGWHN	1	-0.4112	1	1	0.0016	126.1	0.0017
RAP26(AP2EREBP)/colamp-RAP26-DAP-Seq(GSE60143)/Homer	HDATGGCGGCGG	1	-0.4092	1	18	0.0286	2258.2	0.031
AT1G76870(Trihelix)/col-AT1G76870-DAP-Seq(GSE60143)/Homer	AAAACCRGWW	1	-0.4076	1	28	0.0445	3468.8	0.0475
SCL(bHLH)/HPC7-Scl-ChIP-Seq(GSE13511)/Homer	AVCAGCTG	1	-0.401	1	278	0.442	32823.6	0.4499
HSFB3(HSF)/colamp-HSFB3-DAP-Seq(GSE60143)/Homer	TTCTAGAAGMTTHTW	1	-0.398	1	4	0.0064	531.4	0.0073
IBL1(bHLH)/Seedling-IBL1-ChIP-Seq(GSE51120)/Homer	CACGTGCC	1	-0.3969	1	56	0.089	6828.2	0.0936
MNT(bHLH)/HepG2-MNT-ChIP-Seq(Encode)/Homer	DGCACACGTG	1	-0.3916	1	46	0.0731	5646	0.0774
Sox21(HMG)/ESC-SOX21-ChIP-Seq(GSE110505)/Homer	BCCWTTGTBYKV	1	-0.3906	1	98	0.1558	11810.2	0.1619
Six1(Homeobox)/Myoblast-Six1-ChIP-Chip(GSE20150)/Homer	GKVTCADRTTWC	1	-0.3882	1	15	0.0238	1911	0.0262
E-box/Drosophila-Promoters/Homer	AACAGCTGTTHN	1	-0.3871	1	15	0.0238	1912.3	0.0262
CEBP(bZIP)/ThioMac-CEBPb-ChIP-Seq(GSE21512)/Homer	ATTGCGCAAC	1	-0.3843	1	66	0.1049	8037.3	0.1102
MYB113(MYB)/col-MYB113-DAP-Seq(GSE60143)/Homer	HNDAWTCMGTTAYWN	1	-0.3831	1	32	0.0509	3979.5	0.0545
PRDM15(Zf)/ESC-Prdm15-ChIP-Seq(GSE73694)/Homer	YCCDNTCCAGGTTTT	1	-0.3803	1	61	0.097	7450.1	0.1021
Initiator/Drosophila-Promoters/Homer	NTCAGTYG	1	-0.3801	1	144	0.2289	17243.6	0.2364
Twist2(bHLH)/Myoblast-Twist2.Ty1-ChIP-Seq(GSE127998)/Homer	MCAGCTGBYH	1	-0.3788	1	104	0.1653	12542.1	0.1719
TCFL2(HMG)/K562-TCF7L2-ChIP-Seq(GSE29196)/Homer	ACWTCAAAGG	1	-0.3764	1	3	0.0048	410.9	0.0056
bZIP68(bZIP)/col-bZIP68-DAP-Seq(GSE60143)/Homer	WGCCACGTGK	1	-0.3755	1	8	0.0127	1054	0.0144
GATA11(C2C2gata)/col-GATA11-DAP-Seq(GSE60143)/Homer	DDHYYAGATCTR	1	-0.375	1	18	0.0286	2291.6	0.0314
AT3G42860(zfGRF)/col-AT3G42860-DAP-Seq(GSE60143)/Homer	CGTTGACTTN	1	-0.3736	1	10	0.0159	1305.9	0.0179
DDF1(AP2EREBP)/col-DDF1-DAP-Seq(GSE60143)/Homer	GCCGACAT	1	-0.3728	1	5	0.0079	673.6	0.0092
Mouse_Recombination_Hotspot(Zf)/Testis-DMC1-ChIP-Seq(GSE24438)/Homer	ACTYKNATTCGTGNTACTTC	1	-0.3718	1	3	0.0048	413	0.0057
GATA12(C2C2gata)/col-GATA12-DAP-Seq(GSE60143)/Homer	YAGATCTRAW	1	-0.3715	1	24	0.0382	3026.2	0.0415
TR4(NR),DR1/Hela-TR4-ChIP-Seq(GSE24685)/Homer	GAGGTCAAAGGTCA	1	-0.3629	1	3	0.0048	416.1	0.0057
USF1(bHLH)/GM12878-Usf1-ChIP-Seq(GSE32465)/Homer	SGTCACGTGR	1	-0.3624	1	16	0.0254	2058.4	0.0282
HDG1(Homeobox)/col100-HDG1-DAP-Seq(GSE60143)/Homer	DDYAATTAATGH	1	-0.3619	1	34	0.0541	4248.5	0.0582
At4g31060(AP2EREBP)/colamp-At4g31060-DAP-Seq(GSE60143)/Homer	CACCGACAAW	1	-0.3604	1	5	0.0079	680.9	0.0093
OBP3(C2C2dof)/col-OBP3-DAP-Seq(GSE60143)/Homer	NYWACTTTTT	1	-0.3597	1	248	0.3943	29449.6	0.4037
MYB101(MYB)/colamp-MYB101-DAP-Seq(GSE60143)/Homer	TAACNRMY	1	-0.3541	1	125	0.1987	15072.3	0.2066
AT1G71450(AP2EREBP)/col-AT1G71450-DAP-Seq(GSE60143)/Homer	DHDWTGTCGGTG	1	-0.3526	1	25	0.0397	3170.7	0.0435
MYB67(MYB)/col-MYB67-DAP-Seq(GSE60143)/Homer	YYYACCTAAC	1	-0.3518	1	43	0.0684	5346.1	0.0733
ZNF341(Zf)/EBV-ZNF341-ChIP-Seq(GSE113194)/Homer	GGAACAGCCG	1	-0.3512	1	33	0.0525	4142	0.0568
SRS7(SRS)/colamp-SRS7-DAP-Seq(GSE60143)/Homer	HATAGGTTTH	1	-0.3483	1	152	0.2417	18261.3	0.2503
E2F6(E2F)/Hela-E2F6-ChIP-Seq(GSE31477)/Homer	GGCGGGAARN	1	-0.3425	1	14	0.0223	1831	0.0251
Replumless(BLH)/Arabidopsis-RPL.GFP-ChIP-Seq(GSE78727)/Homer	HGTCWHATCA	1	-0.3423	1	56	0.089	6921	0.0949
GEI-11(Myb?)/cElegans-L4-GEI11-ChIP-Seq(modEncode)/Homer	CCGACAYYTYACGGG	1	-0.3405	1	1	0.0016	144	0.002
LMI1(HB)/colamp-LMI1-DAP-Seq(GSE60143)/Homer	AATTATTG	1	-0.3403	1	47	0.0747	5845.3	0.0801
HSF21(HSF)/col-HSF21-DAP-Seq(GSE60143)/Homer	CTTCTAGAAGMTTYW	1	-0.34	1	6	0.0095	822.9	0.0113
ATHB23(ZFHD)/col-ATHB23-DAP-Seq(GSE60143)/Homer	HTAATTARNN	1	-0.339	1	65	0.1033	8001.1	0.1097
Zic2(Zf)/ESC-Zic2-ChIP-Seq(SRP197560)/Homer	CHCAGCRGGRGG	1	-0.3358	1	18	0.0286	2332.2	0.032
Zfp281(Zf)/ES-Zfp281-ChIP-Seq(GSE81042)/Homer	CCCCTCCCCCAC	1	-0.334	1	7	0.0111	955.4	0.0131
TCP3(TCP)/colamp-TCP3-DAP-Seq(GSE60143)/Homer	WGTGGTCCCAAHWWW	1	-0.3307	1	9	0.0143	1213.4	0.0166
Six2(Homeobox)/NephronProgenitor-Six2-ChIP-Seq(GSE39837)/Homer	GWAAYHTGAKMC	1	-0.3305	1	62	0.0986	7659.7	0.105
AIL7(AP2EREBP)/colamp-AIL7-DAP-Seq(GSE60143)/Homer	KCACRAWTYYCGAGG	1	-0.3301	1	20	0.0318	2585.9	0.0354
OCT:OCT(POU,Homeobox)/NPC-OCT6-ChIP-Seq(GSE43916)/Homer	YATGCATATRCATRT	1	-0.328	1	2	0.0032	294.7	0.004
TCP16(TCP)/colamp-TCP16-DAP-Seq(GSE60143)/Homer	GTGGDCCYNNNNNNN	1	-0.3259	1	18	0.0286	2343.2	0.0321
ETV1(ETS)/GIST48-ETV1-ChIP-Seq(GSE22441)/Homer	AACCGGAAGT	1	-0.3244	1	84	0.1335	10293.2	0.1411
ERF4(AP2EREBP)/colamp-ERF4-DAP-Seq(GSE60143)/Homer	WDWTGGCGGCGG	1	-0.3239	1	15	0.0238	1973.9	0.0271
RLR1?/SacCer-Promoters/Homer	WTTTTCYYTTTT	1	-0.3237	1	55	0.0874	6834.1	0.0937
HuR(?)/HEK293-HuR-CLIP-Seq(GSE87887)/Homer	BTTTGGTTTG	1	-0.3183	1	290	0.461	34457.8	0.4723
GAGA-repeat/Arabidopsis-Promoters/Homer	CTCTCTCTCY	1	-0.3178	1	57	0.0906	7085.5	0.0971
ATHB24(ZFHD)/colamp-ATHB24-DAP-Seq(GSE60143)/Homer	TAATTAAS	1	-0.3165	1	51	0.0811	6367.6	0.0873
Twist(bHLH)/HMLE-TWIST1-ChIP-Seq(Chang_et_al)/Homer	VCAKCTGGNNNCCAGMTGBN	1	-0.3147	1	5	0.0079	708.6	0.0097
ZNF692(Zf)/HEK293-ZNF692.GFP-ChIP-Seq(GSE58341)/Homer	GTGGGCCCCA	1	-0.3146	1	4	0.0064	576	0.0079
At1g64620(C2C2dof)/colamp-At1g64620-DAP-Seq(GSE60143)/Homer	CACTTTTT	1	-0.314	1	118	0.1876	14346.2	0.1966
Zfp57(Zf)/H1-ZFP57.HA-ChIP-Seq(GSE115387)/Homer	NANTGCSGCA	1	-0.3138	1	6	0.0095	840.1	0.0115
Erra(NR)/HepG2-Erra-ChIP-Seq(GSE31477)/Homer	CAAAGGTCAG	1	-0.3133	1	114	0.1812	13875.5	0.1902
MYB88(MYB)/col-MYB88-DAP-Seq(GSE60143)/Homer	HNACGCTCCT	1	-0.3128	1	61	0.097	7574.8	0.1038
GATA15(C2C2gata)/col-GATA15-DAP-Seq(GSE60143)/Homer	KATGATCA	1	-0.3125	1	58	0.0922	7215.1	0.0989
At5g04390(C2H2)/col200-At5g04390-DAP-Seq(GSE60143)/Homer	AGTGANDN	1	-0.3096	1	373	0.593	44090.2	0.6043
PPARE(NR),DR1/3T3L1-Pparg-ChIP-Seq(GSE13511)/Homer	TGACCTTTGCCCCA	1	-0.3089	1	45	0.0715	5658.9	0.0776
SeqBias: TA-repeat	TATATATATA	1	-0.3075	1	224	0.3561	26808.3	0.3675
IDD2(C2H2)/colamp-IDD2-DAP-Seq(GSE60143)/Homer	HAVAAAAMGACAAAA	1	-0.3054	1	6	0.0095	846.1	0.0116
WRKY8(WRKY)/colamp-WRKY8-DAP-Seq(GSE60143)/Homer	CGTTGACTTT	1	-0.3042	1	5	0.0079	715.6	0.0098
PIF5ox(bHLH)/Arabidopsis-PIF5ox-ChIP-Seq(GSE35062)/Homer	BCACGTGVDN	1	-0.3035	1	47	0.0747	5909.1	0.081
SeqBias: G/A bias	RRRRRRRRRR	1	-0.3026	1	628	0.9984	72840.2	0.9984
Pax7(Paired,Homeobox),longest/Myoblast-Pax7-ChIP-Seq(GSE25064)/Homer	NTAATTDGCYAATTANNWWD	1	-0.3013	1	1	0.0016	156.7	0.0021
PU.1:IRF8(ETS:IRF)/pDC-Irf8-ChIP-Seq(GSE66899)/Homer	GGAAGTGAAAST	1	-0.2965	1	13	0.0207	1751.4	0.024
CEJ1(AP2EREBP)/col-CEJ1-DAP-Seq(GSE60143)/Homer	WWTGTCGGTG	1	-0.2965	1	14	0.0223	1877.4	0.0257
At2g03500(G2like)/col-At2g03500-DAP-Seq(GSE60143)/Homer	WWAGAATATTCT	1	-0.2952	1	12	0.0191	1626.3	0.0223
Hoxa13(Homeobox)/ChickenMSG-Hoxa13.Flag-ChIP-Seq(GSE86088)/Homer	CYHATAAAAN	1	-0.2945	1	195	0.31	23458	0.3215
Sox4(HMG)/proB-Sox4-ChIP-Seq(GSE50066)/Homer	YCTTTGTTCC	1	-0.2939	1	45	0.0715	5685.6	0.0779
Lhx2(Homeobox)/HFSC-Lhx2-ChIP-Seq(GSE48068)/Homer	TAATTAGN	1	-0.2934	1	75	0.1192	9291	0.1274
ATHB34(ZFHD)/colamp-ATHB34-DAP-Seq(GSE60143)/Homer	TRATTARS	1	-0.2927	1	56	0.089	7014.1	0.0961
BPC1(BBRBPC)/colamp-BPC1-DAP-Seq(GSE60143)/Homer	GARGAGAGAGAA	1	-0.2921	1	36	0.0572	4596.9	0.063
Unknown5/Drosophila-Promoters/Homer	GCTGATAASV	1	-0.2917	1	33	0.0525	4231	0.058
dof43(C2C2dof)/colamp-dof43-DAP-Seq(GSE60143)/Homer	NAAAAAGTDA	1	-0.2904	1	114	0.1812	13935.4	0.191
Sox3(HMG)/NPC-Sox3-ChIP-Seq(GSE33059)/Homer	CCWTTGTY	1	-0.2838	1	98	0.1558	12054.7	0.1652
Esrrb(NR)/mES-Esrrb-ChIP-Seq(GSE11431)/Homer	KTGACCTTGA	1	-0.2832	1	27	0.0429	3509.3	0.0481
LIN-39(Homeobox)/cElegans.L3-LIN39-ChIP-Seq(modEncode)/Homer	ATGATTRATG	1	-0.2826	1	84	0.1335	10390.7	0.1424
Srebp1a(bHLH)/HepG2-Srebp1a-ChIP-Seq(GSE31477)/Homer	RTCACSCCAY	1	-0.2789	1	7	0.0111	998.1	0.0137
ZNF768(Zf)/Rajj-ZNF768-ChIP-Seq(GSE111879)/Homer	RHHCAGAGAGGB	1	-0.2781	1	1	0.0016	164.6	0.0023
Pho4(bHLH)/Yeast-Pho4-ChIP-Seq(GSE29506)/Homer	AAGCACGTGBGD	1	-0.2705	1	4	0.0064	603	0.0083
At4g28140(AP2EREBP)/colamp-At4g28140-DAP-Seq(GSE60143)/Homer	DCCACCGACCAW	1	-0.269	1	3	0.0048	465.5	0.0064
Tbox:Smad(T-box,MAD)/ESCd5-Smad2_3-ChIP-Seq(GSE29422)/Homer	AGGTGHCAGACA	1	-0.2679	1	6	0.0095	875.5	0.012
MYB33(MYB)/col-MYB33-DAP-Seq(GSE60143)/Homer	DDTYNGTTAN	1	-0.2677	1	119	0.1892	14591.1	0.2
ZNF7(Zf)/HepG2-ZNF7.Flag-ChIP-Seq(Encode)/Homer	CTGCCWVCTTTTRTA	1	-0.2657	1	30	0.0477	3906.3	0.0535
PBX1(Homeobox)/MCF7-PBX1-ChIP-Seq(GSE28007)/Homer	GSCTGTCACTCA	1	-0.2653	1	2	0.0032	323.4	0.0044
ATHB25(ZFHD)/colamp-ATHB25-DAP-Seq(GSE60143)/Homer	TAATTAVB	1	-0.2625	1	81	0.1288	10082.1	0.1382
ERG(ETS)/VCaP-ERG-ChIP-Seq(GSE14097)/Homer	ACAGGAAGTG	1	-0.2603	1	107	0.1701	13188.8	0.1808
IRF4(IRF)/GM12878-IRF4-ChIP-Seq(GSE32465)/Homer	ACTGAAACCA	1	-0.2549	1	29	0.0461	3801.1	0.0521
bZIP53(bZIP)/colamp-bZIP53-DAP-Seq(GSE60143)/Homer	NDNHSACGTGKMNNN	1	-0.2529	1	7	0.0111	1021.9	0.014
VRN1(ABI3VP1)/col-VRN1-DAP-Seq(GSE60143)/Homer	TTTTTTTTTT	1	-0.2525	1	20	0.0318	2686.5	0.0368
At1g74840(MYBrelated)/col100-At1g74840-DAP-Seq(GSE60143)/Homer	YHTTATCCAWWT	1	-0.249	1	45	0.0715	5773.2	0.0791
ISRE(IRF)/ThioMac-LPS-Expression(GSE23622)/Homer	AGTTTCASTTTC	1	-0.2475	1	5	0.0079	757.2	0.0104
AT1G04880(ARID)/colamp-AT1G04880-DAP-Seq(GSE60143)/Homer	AAACTATATADTATA	1	-0.2454	1	4	0.0064	622	0.0085
DLX2(Homeobox)/BasalGanglia-Dlx2-ChIP-seq(GSE124936)/Homer	NNNTAATTAS	1	-0.2434	1	110	0.1749	13595.5	0.1864
AT2G20400(G2like)/colamp-AT2G20400-DAP-Seq(GSE60143)/Homer	DNVGAATATTCBNHN	1	-0.2423	1	6	0.0095	897.1	0.0123
GFY(?)/Promoter/Homer	ACTACAATTCCC	1	-0.2413	1	2	0.0032	336.9	0.0046
MYB99(MYB)/colamp-MYB99-DAP-Seq(GSE60143)/Homer	GGTAGGTG	1	-0.2413	1	35	0.0556	4566	0.0626
CAMTA1(CAMTA)/col-CAMTA1-DAP-Seq(GSE60143)/Homer	WWAACGCGTT	1	-0.2412	1	6	0.0095	899	0.0123
ANL2(HB)/col-ANL2-DAP-Seq(GSE60143)/Homer	CATTAATTGC	1	-0.2405	1	32	0.0509	4197.2	0.0575
GTL1(Trihelix)/colamp-GTL1-DAP-Seq(GSE60143)/Homer	WWTTTACCKY	1	-0.2391	1	72	0.1145	9063.9	0.1242
PCF/Arabidopsis-Promoters/Homer	NNWWWTGGGCYTDDN	1	-0.2362	1	13	0.0207	1821.4	0.025
GT3a(Trihelix)/col-GT3a-DAP-Seq(GSE60143)/Homer	WNACACGTGTYWWAW	1	-0.2355	1	5	0.0079	767.6	0.0105
VIP1(bZIP)/col-VIP1-DAP-Seq(GSE60143)/Homer	NTTGACAGCTGTCAN	1	-0.2341	1	10	0.0159	1435.5	0.0197
ERF105(AP2EREBP)/colamp-ERF105-DAP-Seq(GSE60143)/Homer	TGGCGGCT	1	-0.2315	1	27	0.0429	3594.7	0.0493
TF3A(C2H2)/col-TF3A-DAP-Seq(GSE60143)/Homer	NNDDGAGGAGGWNNN	1	-0.2264	1	67	0.1065	8494.6	0.1164
GFY-Staf(?,Zf)/Promoter/Homer	RACTACAATTCCCAGAAKGC	1	-0.2241	1	1	0.0016	186.4	0.0026
MYB107(MYB)/col-MYB107-DAP-Seq(GSE60143)/Homer	RGTWGGTRRR	1	-0.2239	1	74	0.1176	9345.9	0.1281
At1g77640(AP2EREBP)/col-At1g77640-DAP-Seq(GSE60143)/Homer	TGTCGGTGGA	1	-0.2211	1	2	0.0032	348.5	0.0048
AT3G57600(AP2EREBP)/col-AT3G57600-DAP-Seq(GSE60143)/Homer	GGCGGTGG	1	-0.2205	1	11	0.0175	1582.3	0.0217
ETS:E-box(ETS,bHLH)/HPC7-Scl-ChIP-Seq(GSE22178)/Homer	AGGAARCAGCTG	1	-0.22	1	4	0.0064	641.8	0.0088
Ascl1(bHLH)/NeuralTubes-Ascl1-ChIP-Seq(GSE55840)/Homer	NNVVCAGCTGBN	1	-0.2199	1	78	0.124	9838.8	0.1349
At1g75490(AP2EREBP)/colamp-At1g75490-DAP-Seq(GSE60143)/Homer	CACCGMCT	1	-0.2156	1	35	0.0556	4617.8	0.0633
AR-halfsite(NR)/LNCaP-AR-ChIP-Seq(GSE27824)/Homer	CCAGGAACAG	1	-0.2138	1	202	0.3211	24567.8	0.3368
DPL-1(E2F)/cElegans-Adult-ChIP-Seq(modEncode)/Homer	TAGCGCGC	1	-0.2131	1	8	0.0127	1195.9	0.0164
COUP-TFII(NR)/Artia-Nr2f2-ChIP-Seq(GSE46497)/Homer	AGRGGTCA	1	-0.213	1	77	0.1224	9739	0.1335
PU.1(ETS)/ThioMac-PU.1-ChIP-Seq(GSE21512)/Homer	AGAGGAAGTG	1	-0.2074	1	28	0.0445	3764	0.0516
DLX5(Homeobox)/BasalGanglia-Dlx5-ChIP-seq(GSE124936)/Homer	SSTAATTA	1	-0.2052	1	52	0.0827	6730	0.0922
HIC1(Zf)/Treg-ZBTB29-ChIP-Seq(GSE99889)/Homer	TGCCAGCB	1	-0.2046	1	124	0.1971	15390.6	0.211
SeqBias: polyC-repeat	CCCCCCCCCC	1	-0.1993	1	600	0.9539	70049.4	0.9602
DAG2(C2C2dof)/col-DAG2-DAP-Seq(GSE60143)/Homer	WWTTHACTTTTT	1	-0.1985	1	138	0.2194	17077.2	0.2341
Nrf2(bZIP)/Lymphoblast-Nrf2-ChIP-Seq(GSE37589)/Homer	HTGCTGAGTCAT	1	-0.1967	1	7	0.0111	1079.8	0.0148
AT5G47660(Trihelix)/colamp-AT5G47660-DAP-Seq(GSE60143)/Homer	AWTTTTACCG	1	-0.1955	1	97	0.1542	12198.1	0.1672
ERF9(AP2EREBP)/colamp-ERF9-DAP-Seq(GSE60143)/Homer	AWATGGCGGCGG	1	-0.1954	1	2	0.0032	365.8	0.005
E2A(bHLH)/proBcell-E2A-ChIP-Seq(GSE21978)/Homer	DNRCAGCTGY	1	-0.1946	1	57	0.0906	7368.7	0.101
TCF4(bHLH)/SHSY5Y-TCF4-ChIP-Seq(GSE96915)/Homer	SMCATCTGKH	1	-0.1942	1	90	0.1431	11362.7	0.1557
Pit1+1bp(Homeobox)/GCrat-Pit1-ChIP-Seq(GSE58009)/Homer	ATGCATAATTCA	1	-0.1942	1	22	0.035	3035.1	0.0416
M1BP(Zf)/S2R+-M1BP-ChIP-Seq(GSE49842)/Homer	CAGTGTGACCGT	1	-0.1941	1	7	0.0111	1082.3	0.0148
MYB17(MYB)/colamp-MYB17-DAP-Seq(GSE60143)/Homer	GGTAGGTGRG	1	-0.1933	1	18	0.0286	2527.3	0.0346
ANAC038(NAC)/col-ANAC038-DAP-Seq(GSE60143)/Homer	ACACGTWAYC	1	-0.1912	1	110	0.1749	13770.1	0.1887
GATA(Zf),IR3/iTreg-Gata3-ChIP-Seq(GSE20898)/Homer	NNNNNBAGATAWYATCTVHN	1	-0.1891	1	7	0.0111	1088.9	0.0149
dof45(C2C2dof)/col-dof45-DAP-Seq(GSE60143)/Homer	NVAWAAAGTN	1	-0.1872	1	204	0.3243	24916.9	0.3415
TATA-box/Drosophila-Promoters/Homer	CTATAAAAGCSV	1	-0.187	1	3	0.0048	524.9	0.0072
At1g19000(MYBrelated)/colamp-At1g19000-DAP-Seq(GSE60143)/Homer	WWTGGATAADDT	1	-0.1865	1	51	0.0811	6657.3	0.0913
MYB55(MYB)/colamp-MYB55-DAP-Seq(GSE60143)/Homer	YACCWAMC	1	-0.1843	1	47	0.0747	6172.8	0.0846
bZIP48(bZIP)/colamp-bZIP48-DAP-Seq(GSE60143)/Homer	DDWWKVTSACGTGGC	1	-0.1835	1	9	0.0143	1366.8	0.0187
NFE2L2(bZIP)/HepG2-NFE2L2-ChIP-Seq(Encode)/Homer	AWWWTGCTGAGTCAT	1	-0.1828	1	8	0.0127	1233	0.0169
MYB70(MYB)/col-MYB70-DAP-Seq(GSE60143)/Homer	WTAACNGTTA	1	-0.1791	1	93	0.1479	11776.6	0.1614
CRF10(AP2EREBP)/col100-CRF10-DAP-Seq(GSE60143)/Homer	DCCGCCGYHA	1	-0.1776	1	12	0.0191	1774.2	0.0243
HY5(bZIP)/colamp-HY5-DAP-Seq(GSE60143)/Homer	RRTSACGTSD	1	-0.1772	1	20	0.0318	2813.5	0.0386
At1g36060(AP2EREBP)/colamp-At1g36060-DAP-Seq(GSE60143)/Homer	NNWWKGTCGGTG	1	-0.176	1	8	0.0127	1242	0.017
Rfx5(HTH)/GM12878-Rfx5-ChIP-Seq(GSE31477)/Homer	SCCTAGCAACAG	1	-0.1754	1	15	0.0238	2171.4	0.0298
ETV4(ETS)/HepG2-ETV4-ChIP-Seq(ENCODE)/Homer	ACCGGAAGTG	1	-0.1718	1	58	0.0922	7558.9	0.1036
Tbx6(T-box)/ESC-Tbx6-ChIP-Seq(GSE93524)/Homer	DAGGTGTBAA	1	-0.1715	1	41	0.0652	5466.1	0.0749
bHLH28(bHLH)/col-bHLH28-DAP-Seq(GSE60143)/Homer	NHHTGTACGGAH	1	-0.1694	1	3	0.0048	540.2	0.0074
PHA-4(Forkhead)/cElegans-Embryos-PHA4-ChIP-Seq(modEncode)/Homer	KTGTTTGC	1	-0.168	1	194	0.3084	23830.5	0.3266
GATA14(C2C2gata)/col-GATA14-DAP-Seq(GSE60143)/Homer	AYCAGATCTG	1	-0.1679	1	25	0.0397	3470.6	0.0476
IRF8(IRF)/BMDM-IRF8-ChIP-Seq(GSE77884)/Homer	GRAASTGAAAST	1	-0.1668	1	20	0.0318	2834.5	0.0389
ZBTB12(Zf)/HEK293-ZBTB12.GFP-ChIP-Seq(GSE58341)/Homer	NGNTCTAGAACCNGV	1	-0.1643	1	15	0.0238	2191.6	0.03
AT2G15740(C2H2)/col-AT2G15740-DAP-Seq(GSE60143)/Homer	DHNDWATCGATD	1	-0.1627	1	25	0.0397	3482.1	0.0477
TGA5(bZIP)/col-TGA5-DAP-Seq(GSE60143)/Homer	NNGATGACGTCATCN	1	-0.1624	1	4	0.0064	696.5	0.0095
HAT2(Homeobox)/colamp-HAT2-DAP-Seq(GSE60143)/Homer	CYAATSATTR	1	-0.1606	1	51	0.0811	6734.5	0.0923
DEAR2(AP2EREBP)/colamp-DEAR2-DAP-Seq(GSE60143)/Homer	HCACCGACAWHD	1	-0.1599	1	14	0.0223	2068.1	0.0283
At3g45610(C2C2dof)/col-At3g45610-DAP-Seq(GSE60143)/Homer	TWACTTTTTS	1	-0.1599	1	119	0.1892	14972.8	0.2052
PRDM10(Zf)/HEK293-PRDM10.eGFP-ChIP-Seq(Encode)/Homer	TGGTACATTCCA	1	-0.1587	1	31	0.0493	4251.2	0.0583
ASL18(LOBAS2)/colamp-ASL18-DAP-Seq(GSE60143)/Homer	CCGGAAAWTCMGGAR	1	-0.1566	1	79	0.1256	10169	0.1394
PHV(HB)/col-PHV-DAP-Seq(GSE60143)/Homer	RTAATSATTA	1	-0.1557	1	22	0.035	3115.4	0.0427
NFkB-p50,p52(RHD)/Monocyte-p50-ChIP-Chip(Schreiber_et_al.)/Homer	GGGGGAATCCCC	1	-0.1549	1	2	0.0032	397.3	0.0054
E2F1(E2F)/Hela-E2F1-ChIP-Seq(GSE22478)/Homer	CWGGCGGGAA	1	-0.1543	1	3	0.0048	555.1	0.0076
GBF3(bZIP)/Arabidopsis-GBF3-ChIP-Seq(GSE80564)/Homer	TGCCACGTSAYC	1	-0.1534	1	13	0.0207	1948.2	0.0267
bZIP28(bZIP)/col-bZIP28-DAP-Seq(GSE60143)/Homer	TGCCACGTSABH	1	-0.1534	1	5	0.0079	852.4	0.0117
DMRT1(DM)/Testis-DMRT1-ChIP-Seq(GSE64892)/Homer	TWGHWACAWTGTWDC	1	-0.1484	1	11	0.0175	1690.1	0.0232
PTF1(TCP)/colamp-PTF1-DAP-Seq(GSE60143)/Homer	RDDGGGACCACA	1	-0.1483	1	2	0.0032	403.9	0.0055
TGA3(bZIP)/colamp-TGA3-DAP-Seq(GSE60143)/Homer	WTGATGACGTCATCW	1	-0.1483	1	2	0.0032	403.3	0.0055
MYB61(MYB)/colamp-MYB61-DAP-Seq(GSE60143)/Homer	HCYACCTACC	1	-0.1482	1	64	0.1017	8373.5	0.1148
Usf2(bHLH)/C2C12-Usf2-ChIP-Seq(GSE36030)/Homer	GTCACGTGGT	1	-0.1467	1	11	0.0175	1693.4	0.0232
DREB26(AP2EREBP)/col-DREB26-DAP-Seq(GSE60143)/Homer	CCACCGACAH	1	-0.142	1	2	0.0032	409.1	0.0056
TGA9(bZIP)/colamp-TGA9-DAP-Seq(GSE60143)/Homer	VTGACGTC	1	-0.1418	1	52	0.0827	6920.2	0.0949
TCP20(TCP)/col-TCP20-DAP-Seq(GSE60143)/Homer	GGDCCCAC	1	-0.1417	1	8	0.0127	1292.4	0.0177
CUX1(Homeobox)/K562-CUX1-ChIP-Seq(GSE92882)/Homer	TATCGATNAN	1	-0.1415	1	24	0.0382	3406.5	0.0467
bZIP16(bZIP)/colamp-bZIP16-DAP-Seq(GSE60143)/Homer	TGCCACGTGD	1	-0.1413	1	5	0.0079	868.9	0.0119
Hoxb4(Homeobox)/ES-Hoxb4-ChIP-Seq(GSE34014)/Homer	TGATTRATGGCY	1	-0.14	1	9	0.0143	1433.4	0.0196
Knotted(Homeobox)/Corn-KN1-ChIP-Seq(GSE39161)/Homer	GAYGNGACRGGN	1	-0.139	1	52	0.0827	6930.1	0.095
At5g18450(AP2EREBP)/col-At5g18450-DAP-Seq(GSE60143)/Homer	CACCGCTT	1	-0.1384	1	30	0.0477	4181	0.0573
NAM(NAC)/col-NAM-DAP-Seq(GSE60143)/Homer	RGTTRCGTRW	1	-0.138	1	29	0.0461	4054.3	0.0556
ANAC094(NAC)/col-ANAC094-DAP-Seq(GSE60143)/Homer	DVCGTRNNNNNYACG	1	-0.138	1	2	0.0032	413.5	0.0057
Fli1(ETS)/CD8-FLI-ChIP-Seq(GSE20898)/Homer	NRYTTCCGGH	1	-0.1379	1	64	0.1017	8412.3	0.1153
OBP4(C2C2dof)/col-OBP4-DAP-Seq(GSE60143)/Homer	WTTHACTTTTTB	1	-0.1377	1	109	0.1733	13874.8	0.1902
Tcfcp2l1(CP2)/mES-Tcfcp2l1-ChIP-Seq(GSE11431)/Homer	NRAACCRGTTYRAACCRGYT	1	-0.1376	1	5	0.0079	873.3	0.012
Brachyury(T-box)/Mesoendoderm-Brachyury-ChIP-exo(GSE54963)/Homer	ANTTMRCASBNNNGTGYKAAN	1	-0.1345	1	11	0.0175	1716.7	0.0235
ZNF675(Zf)/HEK293-ZNF675.GFP-ChIP-Seq(GSE58341)/Homer	ARGAGGMCAAAATGW	1	-0.1294	1	6	0.0095	1030.3	0.0141
AT5G02460(C2C2dof)/col-AT5G02460-DAP-Seq(GSE60143)/Homer	CHCCTTTT	1	-0.1286	1	165	0.2623	20611.5	0.2825
CEBP:AP1(bZIP)/ThioMac-CEBPb-ChIP-Seq(GSE21512)/Homer	DRTGTTGCAA	1	-0.1278	1	63	0.1002	8330.7	0.1142
JKD(C2H2)/col-JKD-DAP-Seq(GSE60143)/Homer	TTTTGTCGTTTT	1	-0.1274	1	7	0.0111	1176.8	0.0161
Dlx3(Homeobox)/Kerainocytes-Dlx3-ChIP-Seq(GSE89884)/Homer	NDGTAATTAC	1	-0.1272	1	42	0.0668	5728.1	0.0785
THRb(NR)/Liver-NR1A2-ChIP-Seq(GSE52613)/Homer	TRAGGTCA	1	-0.1237	1	202	0.3211	25016.1	0.3429
MYB51(MYB)/col-MYB51-DAP-Seq(GSE60143)/Homer	GGTAGGTG	1	-0.1231	1	30	0.0477	4226.8	0.0579
HEB(bHLH)/mES-Heb-ChIP-Seq(GSE53233)/Homer	VCAGCTGBNN	1	-0.1224	1	80	0.1272	10436.8	0.1431
ANAC047(NAC)/colamp-ANAC047-DAP-Seq(GSE60143)/Homer	WACACGTAACTT	1	-0.1201	1	16	0.0254	2418.5	0.0332
Nkx6.1(Homeobox)/Islet-Nkx6.1-ChIP-Seq(GSE40975)/Homer	GKTAATGR	1	-0.1189	1	187	0.2973	23276.7	0.3191
SUT1?/SacCer-Promoters/Homer	CCCCGCGC	1	-0.1183	1	239	0.38	29399.6	0.403
Pdx1(Homeobox)/Islet-Pdx1-ChIP-Seq(SRA008281)/Homer	YCATYAATCA	1	-0.1141	1	64	0.1017	8513.8	0.1167
MYB41(MYB)/col-MYB41-DAP-Seq(GSE60143)/Homer	BYTYACCTAA	1	-0.1123	1	10	0.0159	1625.2	0.0223
ATHB15(HB)/col-ATHB15-DAP-Seq(GSE60143)/Homer	GYAATSATTA	1	-0.1109	1	16	0.0254	2442.9	0.0335
ZNF467(Zf)/HEK293-ZNF467.GFP-ChIP-Seq(GSE58341)/Homer	TGGGGAAGGGCM	1	-0.1105	1	31	0.0493	4396.7	0.0603
Meis1(Homeobox)/MastCells-Meis1-ChIP-Seq(GSE48085)/Homer	VGCTGWCAVB	1	-0.1104	1	71	0.1129	9392.5	0.1287
ERF11(AP2EREBP)/col-ERF11-DAP-Seq(GSE60143)/Homer	RTGGCGGCGG	1	-0.11	1	9	0.0143	1491.8	0.0204
TGA4(bZIP)/colamp-TGA4-DAP-Seq(GSE60143)/Homer	RTGACGTCAKCW	1	-0.1092	1	11	0.0175	1770.7	0.0243
Unknown3/Arabidopsis-Promoters/Homer	AYTAAACCGG	1	-0.1092	1	3	0.0048	610.7	0.0084
ATHB18(Homeobox)/colamp-ATHB18-DAP-Seq(GSE60143)/Homer	YCAATSATTG	1	-0.1087	1	8	0.0127	1353.4	0.0186
Tcf3(HMG)/mES-Tcf3-ChIP-Seq(GSE11724)/Homer	ASWTCAAAGG	1	-0.1086	1	9	0.0143	1494.6	0.0205
IRF1(IRF)/PBMC-IRF1-ChIP-Seq(GSE43036)/Homer	GAAAGTGAAAGT	1	-0.1068	1	9	0.0143	1498.8	0.0205
AT2G31460(REMB3)/col-AT2G31460-DAP-Seq(GSE60143)/Homer	WNWARWDGAAATGAT	1	-0.1054	1	25	0.0397	3641.7	0.0499
LXRE(NR),DR4/RAW-LXRb.biotin-ChIP-Seq(GSE21512)/Homer	RGGTTACTANAGGTCA	1	-0.105	1	1	0.0016	267.5	0.0037
Pitx1:Ebox(Homeobox,bHLH)/Hindlimb-Pitx1-ChIP-Seq(GSE41591)/Homer	YTAATTRAWWCCAGATGT	1	-0.1049	1	13	0.0207	2054.4	0.0282
AT1G20910(ARID)/col-AT1G20910-DAP-Seq(GSE60143)/Homer	THAATTRAWN	1	-0.1046	1	95	0.151	12354.8	0.1693
Lhx1(Homeobox)/EmbryoCarcinoma-Lhx1-ChIP-Seq(GSE70957)/Homer	NNYTAATTAR	1	-0.1039	1	78	0.124	10284.5	0.141
GLI3(Zf)/Limb-GLI3-ChIP-Chip(GSE11077)/Homer	CGTGGGTGGTCC	1	-0.1032	1	2	0.0032	453.3	0.0062
FEA4(bZIP)/Corn-FEA4-ChIP-Seq(GSE61954)/Homer	TGACGTCACS	1	-0.1028	1	41	0.0652	5696.8	0.0781
MYB98(MYB)/col-MYB98-DAP-Seq(GSE60143)/Homer	NWDCCGTTAC	1	-0.1019	1	9	0.0143	1509.3	0.0207
Phox2b(Homeobox)/CLBGA-PHOX2B-ChIP-Seq(GSE90683)/Homer	TTAATTNAATTA	1	-0.09988	1	10	0.0159	1654.6	0.0227
SPL5(SBP)/colamp-SPL5-DAP-Seq(GSE60143)/Homer	NNHGTACGGHNN	1	-0.09795	1	5	0.0079	938	0.0129
ZNF652/HepG2-ZNF652.Flag-ChIP-Seq(Encode)/Homer	TTAACCCTTTVNKKN	1	-0.09789	1	11	0.0175	1798.3	0.0246
CTCF-SatelliteElement(Zf?)/CD4+-CTCF-ChIP-Seq(Barski_et_al.)/Homer	TGCAGTTCCMVNWRTGGCCA	1	-0.09758	1	1	0.0016	275.1	0.0038
E2F3(E2F)/MEF-E2F3-ChIP-Seq(GSE71376)/Homer	BTKGGCGGGAAA	1	-0.09719	1	14	0.0223	2211.9	0.0303
AT3G12130(C3H)/colamp-AT3G12130-DAP-Seq(GSE60143)/Homer	TMACTTTTTV	1	-0.09605	1	180	0.2862	22604.4	0.3098
At2g33710(AP2EREBP)/colamp-At2g33710-DAP-Seq(GSE60143)/Homer	WTKGCGGCKR	1	-0.09496	1	35	0.0556	4967.9	0.0681
ERRg(NR)/Kidney-ESRRG-ChIP-Seq(GSE104905)/Homer	GTGACCTTGRVN	1	-0.09209	1	31	0.0493	4466.6	0.0612
Olig2(bHLH)/Neuron-Olig2-ChIP-Seq(GSE30882)/Homer	RCCATMTGTT	1	-0.09189	1	115	0.1828	14857.1	0.2036
RKD2(RWPRK)/colamp-RKD2-DAP-Seq(GSE60143)/Homer	GACKTTTCRDCTTCC	1	-0.08912	1	29	0.0461	4220.9	0.0579
ERF3(AP2EREBP)/colamp-ERF3-DAP-Seq(GSE60143)/Homer	ATGGCGGCGG	1	-0.08771	1	6	0.0095	1109	0.0152
GBF5(bZIP)/colamp-GBF5-DAP-Seq(GSE60143)/Homer	WKNWSACGTGGCAWN	1	-0.08658	1	7	0.0111	1259.5	0.0173
MYB81(MYB)/col-MYB81-DAP-Seq(GSE60143)/Homer	NWAACSGWTWNN	1	-0.08597	1	87	0.1383	11492.4	0.1575
GATA(Zf),IR4/iTreg-Gata3-ChIP-Seq(GSE20898)/Homer	NAGATWNBNATCTNN	1	-0.08476	1	2	0.0032	480.4	0.0066
PIF4(bHLH)/Seedling-PIF4-ChIP-Seq(GSE35315)/Homer	NNBCACGTGN	1	-0.08471	1	52	0.0827	7167.8	0.0982
CEBP:CEBP(bZIP)/MEF-Chop-ChIP-Seq(GSE35681)/Homer	NTNATGCAAYMNNHTGMAAY	1	-0.08429	1	8	0.0127	1410	0.0193
ABF2(bZIP)/col-ABF2-DAP-Seq(GSE60143)/Homer	KGMCACGTGDCMHHH	1	-0.08204	1	3	0.0048	655.2	0.009
ERF115(AP2EREBP)/colamp-ERF115-DAP-Seq(GSE60143)/Homer	WTKRCGGCGB	1	-0.08167	1	21	0.0334	3202.4	0.0439
STOP1(C2H2)/colamp-STOP1-DAP-Seq(GSE60143)/Homer	DTATCTGGKGRAGGT	1	-0.08089	1	13	0.0207	2124.4	0.0291
GAGA-repeat/SacCer-Promoters/Homer	CTYTCTYTCTCTCTC	1	-0.07998	1	264	0.4197	32623.4	0.4472
HIF-1a(bHLH)/MCF7-HIF1a-ChIP-Seq(GSE28352)/Homer	TACGTGCV	1	-0.07834	1	4	0.0064	824	0.0113
NLP7(RWPRK)/col-NLP7-DAP-Seq(GSE60143)/Homer	TGRCCYTTCR	1	-0.07827	1	102	0.1622	13378	0.1834
ZSCAN22(Zf)/HEK293-ZSCAN22.GFP-ChIP-Seq(GSE58341)/Homer	SMCAGTCWGAKGGAGGAGGC	1	-0.07713	1	1	0.0016	301.9	0.0041
AT5G66940(C2C2dof)/col-AT5G66940-DAP-Seq(GSE60143)/Homer	NNHACTTTWT	1	-0.07666	1	153	0.2432	19543.7	0.2679
Reverb(NR),DR2/RAW-Reverba.biotin-ChIP-Seq(GSE45914)/Homer	GTRGGTCASTGGGTCA	1	-0.07597	1	3	0.0048	668	0.0092
AT1G47655(C2C2dof)/colamp-AT1G47655-DAP-Seq(GSE60143)/Homer	YHACTTTTTS	1	-0.07437	1	266	0.4229	32910.5	0.4511
HINFP(Zf)/K562-HINFP.eGFP-ChIP-Seq(Encode)/Homer	TWVGGTCCGC	1	-0.07432	1	2	0.0032	499	0.0068
CDF3(C2C2dof)/colamp-CDF3-DAP-Seq(GSE60143)/Homer	AAAAGTRM	1	-0.07325	1	131	0.2083	16930.8	0.2321
AT4G18450(AP2EREBP)/col-AT4G18450-DAP-Seq(GSE60143)/Homer	ATGGCGGCKG	1	-0.07217	1	3	0.0048	675.5	0.0093
Ptf1a(bHLH)/Panc1-Ptf1a-ChIP-Seq(GSE47459)/Homer	ACAGCTGTTN	1	-0.07187	1	120	0.1908	15613.4	0.214
BHLHA15(bHLH)/NIH3T3-BHLHB8.HA-ChIP-Seq(GSE119782)/Homer	NAMCAGCTGK	1	-0.07152	1	78	0.124	10485.8	0.1437
AT1G69570(C2C2dof)/col-AT1G69570-DAP-Seq(GSE60143)/Homer	WAAAAGTGHH	1	-0.07065	1	83	0.132	11109	0.1523
NF1(CTF)/LNCAP-NF1-ChIP-Seq(Unpublished)/Homer	CYTGGCABNSTGCCAR	1	-0.0698	1	25	0.0397	3783.7	0.0519
Tgif1(Homeobox)/mES-Tgif1-ChIP-Seq(GSE55404)/Homer	YTGWCADY	1	-0.06906	1	166	0.2639	21166	0.2901
bZIP:IRF(bZIP,IRF)/Th17-BatF-ChIP-Seq(GSE39756)/Homer	NAGTTTCABTHTGACTNW	1	-0.06866	1	27	0.0429	4052.1	0.0555
ATHB5(HB)/colamp-ATHB5-DAP-Seq(GSE60143)/Homer	AATGATTG	1	-0.06865	1	58	0.0922	8017	0.1099
Hnf1(Homeobox)/Liver-Foxa2-Chip-Seq(GSE25694)/Homer	GGTTAAWCATTAA	1	-0.06836	1	5	0.0079	1005.6	0.0138
ATHB6(Homeobox)/Arabidopsis-HB6-ChIP-Seq(GSE80564)/Homer	CAATNATTBN	1	-0.06813	1	44	0.07	6251.7	0.0857
Tgif2(Homeobox)/mES-Tgif2-ChIP-Seq(GSE55404)/Homer	TGTCANYT	1	-0.06674	1	191	0.3037	24164.2	0.3312
WIP5(C2H2)/colamp-WIP5-DAP-Seq(GSE60143)/Homer	TDTTCTCMAGGT	1	-0.06584	1	46	0.0731	6520.9	0.0894
Unknown2/Drosophila-Promoters/Homer	CATCMCTA	1	-0.06551	1	57	0.0906	7913.5	0.1085
At1g72010(TCP)/colamp-At1g72010-DAP-Seq(GSE60143)/Homer	GGDCCCAC	1	-0.06517	1	11	0.0175	1900	0.026
SeqBias: GCW-triplet	GCWGCWGCWGCW	1	-0.06312	1	624	0.9921	72635.7	0.9956
MafK(bZIP)/C2C12-MafK-ChIP-Seq(GSE36030)/Homer	GCTGASTCAGCA	1	-0.06211	1	16	0.0254	2609.4	0.0358
NAP(NAC)/col-NAP-DAP-Seq(GSE60143)/Homer	ARGTTACGTRTN	1	-0.06174	1	22	0.035	3424.2	0.0469
DMRT6(DM)/Testis-DMRT6-ChIP-Seq(GSE60440)/Homer	YDGHTACAWTGTADC	1	-0.06037	1	7	0.0111	1335	0.0183
NF-E2(bZIP)/K562-NFE2-ChIP-Seq(GSE31477)/Homer	GATGACTCAGCA	1	-0.06037	1	7	0.0111	1334.3	0.0183
NeuroD1(bHLH)/Islet-NeuroD1-ChIP-Seq(GSE30298)/Homer	GCCATCTGTT	1	-0.06034	1	45	0.0715	6429.9	0.0881
PU.1-IRF(ETS:IRF)/Bcell-PU.1-ChIP-Seq(GSE21512)/Homer	MGGAAGTGAAAC	1	-0.05958	1	77	0.1224	10455.2	0.1433
ATHB6(Homeobox)/col-ATHB6-DAP-Seq(GSE60143)/Homer	AATGATTG	1	-0.05954	1	80	0.1272	10827.8	0.1484
SpiB(ETS)/OCILY3-SPIB-ChIP-Seq(GSE56857)/Homer	AAAGRGGAAGTG	1	-0.0595	1	11	0.0175	1922	0.0263
At5g08750(C3H)/col-At5g08750-DAP-Seq(GSE60143)/Homer	NWDTTGCGGCTR	1	-0.05837	1	8	0.0127	1490.2	0.0204
GATA6(C2C2gata)/col200-GATA6-DAP-Seq(GSE60143)/Homer	TAGATCTARAHH	1	-0.05832	1	3	0.0048	708	0.0097
ERF8(AP2EREBP)/colamp-ERF8-DAP-Seq(GSE60143)/Homer	CGCCGYCATW	1	-0.0574	1	12	0.0191	2072	0.0284
AT2G28810(C2C2dof)/colamp-AT2G28810-DAP-Seq(GSE60143)/Homer	VAAAAAGTWA	1	-0.05648	1	172	0.2734	22014.7	0.3018
NUC(C2H2)/col-NUC-DAP-Seq(GSE60143)/Homer	HAVAAAACGACAAAA	1	-0.05626	1	2	0.0032	536.7	0.0074
Adof1(C2C2dof)/col-Adof1-DAP-Seq(GSE60143)/Homer	NRWAAAGYDV	1	-0.05613	1	204	0.3243	25822.9	0.354
SPCH(bHLH)/Seedling-SPCH-ChIP-Seq(GSE57497)/Homer	WNBCACGTGA	1	-0.05541	1	37	0.0588	5434.9	0.0745
KLF10(Zf)/HEK293-KLF10.GFP-ChIP-Seq(GSE58341)/Homer	GGGGGTGTGTCC	1	-0.05282	1	14	0.0223	2375.3	0.0326
AT3G51470(DBP)/col-AT3G51470-DAP-Seq(GSE60143)/Homer	TTWHGGTGCACC	1	-0.05124	1	46	0.0731	6624.6	0.0908
IRF2(IRF)/Erythroblas-IRF2-ChIP-Seq(GSE36985)/Homer	GAAASYGAAASY	1	-0.05103	1	6	0.0095	1215.9	0.0167
ATHB40(HB)/col-ATHB40-DAP-Seq(GSE60143)/Homer	HCAATWATTG	1	-0.05083	1	45	0.0715	6499.4	0.0891
OBP1(C2C2dof)/col-OBP1-DAP-Seq(GSE60143)/Homer	NHHACTTTWT	1	-0.05065	1	217	0.345	27428	0.376
Tbx5(T-box)/HL1-Tbx5.biotin-ChIP-Seq(GSE21529)/Homer	AGGTGTCA	1	-0.05052	1	144	0.2289	18726.2	0.2567
ATHB7(Homeobox)/col-ATHB7-DAP-Seq(GSE60143)/Homer	AATGATTG	1	-0.05007	1	36	0.0572	5342.9	0.0732
AT3G52440(C2C2dof)/colamp-AT3G52440-DAP-Seq(GSE60143)/Homer	DTHACTTTTT	1	-0.04977	1	170	0.2703	21856.7	0.2996
E2FA(E2FDP)/colamp-E2FA-DAP-Seq(GSE60143)/Homer	WWTGGCGCCAWWWNN	1	-0.04861	1	7	0.0111	1378	0.0189
FOXM1(Forkhead)/MCF7-FOXM1-ChIP-Seq(GSE72977)/Homer	TRTTTACTTW	1	-0.04721	1	60	0.0954	8439.5	0.1157
bZIP3(bZIP)/col-bZIP3-DAP-Seq(GSE60143)/Homer	DWKNHSACGTGGCAD	1	-0.04694	1	13	0.0207	2264.7	0.031
KANADI1(Myb)/Seedling-KAN1-ChIP-Seq(GSE48081)/Homer	ARGAATAWWN	1	-0.04596	1	70	0.1113	9709.9	0.1331
PBX2(Homeobox)/K562-PBX2-ChIP-Seq(Encode)/Homer	RTGATTKATRGN	1	-0.04593	1	43	0.0684	6282.3	0.0861
PRDM9(Zf)/Testis-DMC1-ChIP-Seq(GSE35498)/Homer	ADGGYAGYAGCATCT	1	-0.04559	1	14	0.0223	2413.3	0.0331
ABR1(AP2EREBP)/colamp-ABR1-DAP-Seq(GSE60143)/Homer	AAATGGCGGCGG	1	-0.04469	1	11	0.0175	1989.9	0.0273
Sox7(HMG)/ESC-Sox7-ChIP-Seq(GSE133899)/Homer	VVRRAACAATGG	1	-0.04447	1	9	0.0143	1697.2	0.0233
ANAC042(NAC)/col-ANAC042-DAP-Seq(GSE60143)/Homer	CGTNDHNDHNACGKY	1	-0.04291	1	3	0.0048	755.6	0.0104
Maz(Zf)/HepG2-Maz-ChIP-Seq(GSE31477)/Homer	GGGGGGGG	1	-0.04198	1	43	0.0684	6317.9	0.0866
LBD23(LOBAS2)/colamp-LBD23-DAP-Seq(GSE60143)/Homer	GCGNAWWWTNCGCYW	1	-0.04061	1	21	0.0334	3416	0.0468
MYB119(MYB)/colamp-MYB119-DAP-Seq(GSE60143)/Homer	YRACCGTTACDD	1	-0.03861	1	8	0.0127	1577.8	0.0216
TGA10(bZIP)/colamp-TGA10-DAP-Seq(GSE60143)/Homer	ATGACGTC	1	-0.03755	1	21	0.0334	3439.4	0.0471
CRF4(AP2EREBP)/colamp-CRF4-DAP-Seq(GSE60143)/Homer	CGCCGCCA	1	-0.03663	1	3	0.0048	779.5	0.0107
AT1G28160(AP2EREBP)/colamp-AT1G28160-DAP-Seq(GSE60143)/Homer	GGCGGCGG	1	-0.0364	1	21	0.0334	3448.7	0.0473
FOXK2(Forkhead)/U2OS-FOXK2-ChIP-Seq(E-MTAB-2204)/Homer	SCHTGTTTACAT	1	-0.0359	1	34	0.0541	5199.4	0.0713
ARF16(ARF)/col-ARF16-DAP-Seq(GSE60143)/Homer	ATTTTACGAT	1	-0.03483	1	2	0.0032	601.5	0.0082
At5g62940(C2C2dof)/col-At5g62940-DAP-Seq(GSE60143)/Homer	WHWHHACTTTTT	1	-0.03311	1	256	0.407	32293.6	0.4427
TATA-box/SacCer-Promoters/Homer	BBHWTATATA	1	-0.03289	1	17	0.027	2921.5	0.04
Bach1(bZIP)/K562-Bach1-ChIP-Seq(GSE31477)/Homer	AWWNTGCTGAGTCAT	1	-0.03235	1	6	0.0095	1301.7	0.0178
HAT1(Homeobox)/col-HAT1-DAP-Seq(GSE60143)/Homer	SCAATCATTGNN	1	-0.02811	1	6	0.0095	1327.7	0.0182
dof24(C2C2dof)/col-dof24-DAP-Seq(GSE60143)/Homer	TWMCTTTTTG	1	-0.02786	1	136	0.2162	18100.2	0.2481
ERF104(AP2EREBP)/col-ERF104-DAP-Seq(GSE60143)/Homer	GGCGGCGG	1	-0.0276	1	9	0.0143	1799.5	0.0247
ZML2(C2C2gata)/col-ZML2-DAP-Seq(GSE60143)/Homer	CATCATCATC	1	-0.02747	1	4	0.0064	999.7	0.0137
ERF7(AP2EREBP)/col-ERF7-DAP-Seq(GSE60143)/Homer	ATGRCGGCGG	1	-0.0271	1	17	0.027	2972.1	0.0407
MYB3R4(MYB)/col-MYB3R4-DAP-Seq(GSE60143)/Homer	AWWTAACCGTTR	1	-0.02705	1	2	0.0032	635.1	0.0087
Brn2(POU,Homeobox)/NPC-Brn2-ChIP-Seq(GSE35496)/Homer	ATGAATATTC	1	-0.02698	1	3	0.0048	825.2	0.0113
ATHB20(Homeobox)/colamp-ATHB20-DAP-Seq(GSE60143)/Homer	CAATHATT	1	-0.02304	1	20	0.0318	3438.6	0.0471
AARE(HLH)/mES-cMyc-ChIP-Seq/Homer	GATTGCATCA	1	-0.02139	1	5	0.0079	1211.6	0.0166
AT5G60130(ABI3VP1)/col-AT5G60130-DAP-Seq(GSE60143)/Homer	WTTYTAAGVAAA	1	-0.02101	1	147	0.2337	19589.7	0.2685
MYB118(MYB)/colamp-MYB118-DAP-Seq(GSE60143)/Homer	TAWCCGTTAC	1	-0.02099	1	7	0.0111	1542.9	0.0211
Tal1	CATCTG	1	-0.02039	1	75	0.1192	10705.5	0.1467
ESE1(AP2EREBP)/col-ESE1-DAP-Seq(GSE60143)/Homer	GGCGGCGG	1	-0.01891	1	5	0.0079	1232.5	0.0169
MYB44(MYB)/colamp-MYB44-DAP-Seq(GSE60143)/Homer	CVGTTWWKTCNGTTA	1	-0.01889	1	1	0.0016	460.1	0.0063
MYB3R1(MYB)/col-MYB3R1-DAP-Seq(GSE60143)/Homer	WWDTDACCGTTR	1	-0.01869	1	5	0.0079	1234.1	0.0169
SeqBias: GA-repeat	GAGAGAGAGA	1	-0.01801	1	391	0.6216	48205.8	0.6608
NPAS2(bHLH)/Liver-NPAS2-ChIP-Seq(GSE39860)/Homer	KCCACGTGAC	1	-0.01744	1	32	0.0509	5170.5	0.0709
HLH-1(bHLH)/cElegans-Embryo-HLH1-ChIP-Seq(modEncode)/Homer	RACAGCTGTTBH	1	-0.01723	1	33	0.0525	5309.3	0.0728
ATHB13(Homeobox)/col-ATHB13-DAP-Seq(GSE60143)/Homer	CAATAATT	1	-0.01655	1	66	0.1049	9647.1	0.1322
ERF5(AP2EREBP)/colamp-ERF5-DAP-Seq(GSE60143)/Homer	DCMGCCGCCA	1	-0.0165	1	2	0.0032	701.3	0.0096
TGA1(bZIP)/colamp-TGA1-DAP-Seq(GSE60143)/Homer	TGACGTCAKC	1	-0.01609	1	13	0.0207	2519.6	0.0345
RAP212(AP2EREBP)/col-RAP212-DAP-Seq(GSE60143)/Homer	CGCCGCCATTTT	1	-0.01594	1	5	0.0079	1261.6	0.0173
NGA4(ABI3VP1)/col-NGA4-DAP-Seq(GSE60143)/Homer	TKNTCAGGTG	1	-0.01565	1	75	0.1192	10818.6	0.1483
Zelda(Zf)/Embryo-zld-ChIP-Seq(GSE65441)/Homer	KBCTACCTGW	1	-0.01537	1	4	0.0064	1092.2	0.015
ERF73(AP2EREBP)/col-ERF73-DAP-Seq(GSE60143)/Homer	CCGCCGCC	1	-0.01508	1	4	0.0064	1095.1	0.015
COG1(C2C2dof)/col-COG1-DAP-Seq(GSE60143)/Homer	DAAAAAGTGA	1	-0.01485	1	102	0.1622	14236.6	0.1951
Ascl2(bHLH)/ESC-Ascl2-ChIP-Seq(GSE97712)/Homer	SSRGCAGCTGCH	1	-0.01452	1	36	0.0572	5768.7	0.0791
Atf1(bZIP)/K562-ATF1-ChIP-Seq(GSE31477)/Homer	GATGACGTCA	1	-0.01418	1	31	0.0493	5098.9	0.0699
JunD(bZIP)/K562-JunD-ChIP-Seq/Homer	ATGACGTCATCN	1	-0.01398	1	2	0.0032	723.1	0.0099
X-box(HTH)/NPC-H3K4me1-ChIP-Seq(GSE16256)/Homer	GGTTGCCATGGCAA	1	-0.0138	1	3	0.0048	924.5	0.0127
ZEB2(Zf)/SNU398-ZEB2-ChIP-Seq(GSE103048)/Homer	GNMCAGGTGTGC	1	-0.01373	1	10	0.0159	2099	0.0288
E2F4(E2F)/K562-E2F4-ChIP-Seq(GSE31477)/Homer	GGCGGGAAAH	1	-0.0127	1	5	0.0079	1299.6	0.0178
STZ(C2H2)/colamp-STZ-DAP-Seq(GSE60143)/Homer	HNBTCACT	1	-0.01138	1	359	0.5707	44825.2	0.6144
Chop(bZIP)/MEF-Chop-ChIP-Seq(GSE35681)/Homer	ATTGCATCAT	1	-0.01098	1	14	0.0223	2756	0.0378
bZIP50(bZIP)/colamp-bZIP50-DAP-Seq(GSE60143)/Homer	GATGACGTCA	1	-0.01041	1	33	0.0525	5465.7	0.0749
IRF:BATF(IRF:bZIP)/pDC-Irf8-ChIP-Seq(GSE66899)/Homer	CTTTCANTATGACTV	1	-0.009158	1	4	0.0064	1173.1	0.0161
Sp2(Zf)/HEK293-Sp2.eGFP-ChIP-Seq(Encode)/Homer	YGGCCCCGCCCC	1	-0.009086	1	44	0.07	6994.9	0.0959
Ik-1	NHTTGGGAATRCC	1	-0.008622	1	629	1	72955.2	1
dof42(C2C2dof)/col-dof42-DAP-Seq(GSE60143)/Homer	AAAAAGGC	1	-0.008262	1	29	0.0461	4981.1	0.0683
KLF14(Zf)/HEK293-KLF14.GFP-ChIP-Seq(GSE58341)/Homer	RGKGGGCGKGGC	1	-0.007878	1	53	0.0843	8237.4	0.1129
ERF10(AP2EREBP)/col-ERF10-DAP-Seq(GSE60143)/Homer	RTGGCGGCGG	1	-0.007838	1	4	0.0064	1197.3	0.0164
Fox:Ebox(Forkhead,bHLH)/Panc1-Foxa2-ChIP-Seq(GSE47459)/Homer	NNNVCTGWGYAAACASN	1	-0.007135	1	46	0.0731	7341	0.1006
Slug(Zf)/Mesoderm-Snai2-ChIP-Seq(GSE61475)/Homer	SNGCACCTGCHS	1	-0.006992	1	6	0.0095	1573.5	0.0216
TGA2(bZIP)/colamp-TGA2-DAP-Seq(GSE60143)/Homer	ACGTCAYCHH	1	-0.00657	1	11	0.0175	2405.6	0.033
RFX(HTH)/K562-RFX3-ChIP-Seq(SRA012198)/Homer	CGGTTGCCATGGCAAC	1	-0.00634	1	1	0.0016	585.7	0.008
Atf4(bZIP)/MEF-Atf4-ChIP-Seq(GSE35681)/Homer	MTGATGCAAT	1	-0.00585	1	18	0.0286	3496.1	0.0479
Klf9(Zf)/GBM-Klf9-ChIP-Seq(GSE62211)/Homer	GCCACRCCCACY	1	-0.004975	1	5	0.0079	1452.9	0.0199
DEL2(E2FDP)/col-DEL2-DAP-Seq(GSE60143)/Homer	WTTTCSCGCC	1	-0.00491	1	7	0.0111	1806.7	0.0248
Foxo3(Forkhead)/U2OS-Foxo3-ChIP-Seq(E-MTAB-2701)/Homer	DGTAAACA	1	-0.004421	1	36	0.0572	6131.2	0.084
FOXP1(Forkhead)/H9-FOXP1-ChIP-Seq(GSE31006)/Homer	NYYTGTTTACHN	1	-0.0038	1	16	0.0254	3294	0.0452
Foxf1(Forkhead)/Lung-Foxf1-ChIP-Seq(GSE77951)/Homer	WWATRTAAACAN	1	-0.003692	1	45	0.0715	7416.4	0.1017
TGA6(bZIP)/colamp-TGA6-DAP-Seq(GSE60143)/Homer	TGACGTCABC	1	-0.003498	1	15	0.0238	3159.9	0.0433
HNF1b(Homeobox)/PDAC-HNF1B-ChIP-Seq(GSE64557)/Homer	GTTAATNATTAA	1	-0.003401	1	3	0.0048	1124.7	0.0154
Rfx2(HTH)/LoVo-RFX2-ChIP-Seq(GSE49402)/Homer	GTTGCCATGGCAACM	1	-0.00324	1	1	0.0016	662.3	0.0091
Snail1(Zf)/LS174T-SNAIL1.HA-ChIP-Seq(GSE127183)/Homer	TRCACCTGCY	1	-0.00296	1	10	0.0159	2401	0.0329
FOXA1(Forkhead)/MCF7-FOXA1-ChIP-Seq(GSE26831)/Homer	WAAGTAAACA	1	-0.002583	1	51	0.0811	8338.8	0.1143
Sp5(Zf)/mES-Sp5.Flag-ChIP-Seq(GSE72989)/Homer	RGKGGGCGGAGC	1	-0.002261	1	23	0.0366	4460.5	0.0611
FoxD3(forkhead)/ZebrafishEmbryo-Foxd3.biotin-ChIP-seq(GSE106676)/Homer	TGTTTAYTTAGC	1	-0.001939	1	46	0.0731	7747.6	0.1062
SeqBias: CG-repeat	CGCGCGCGCG	1	-0.001928	1	12	0.0191	2808.2	0.0385
FOXA1(Forkhead)/LNCAP-FOXA1-ChIP-Seq(GSE27824)/Homer	WAAGTAAACA	1	-0.001873	1	63	0.1002	10045.5	0.1377
Atf7(bZIP)/3T3L1-Atf7-ChIP-Seq(GSE56872)/Homer	NGRTGACGTCAY	1	-0.001768	1	18	0.0286	3767	0.0516
ERF1(AP2EREBP)/colamp-ERF1-DAP-Seq(GSE60143)/Homer	GGCGGCTR	1	-0.001655	1	2	0.0032	1000	0.0137
E2A(bHLH),near_PU.1/Bcell-PU.1-ChIP-Seq(GSE21512)/Homer	NVCACCTGBN	1	-0.001197	1	19	0.0302	4005.3	0.0549
NFAT:AP1(RHD,bZIP)/Jurkat-NFATC1-ChIP-Seq(Jolma_et_al.)/Homer	SARTGGAAAAWRTGAGTCAB	1	-0.001191	1	8	0.0127	2224.1	0.0305
PAX3:FKHR-fusion(Paired,Homeobox)/Rh4-PAX3:FKHR-ChIP-Seq(GSE19063)/Homer	ACCRTGACTAATTNN	1	-0.001128	1	5	0.0079	1683.2	0.0231
CRC(C2C2YABBY)/col-CRC-DAP-Seq(GSE60143)/Homer	TWATSATA	1	-0.000839	1	69	0.1097	11101.1	0.1522
ERF2(AP2EREBP)/colamp-ERF2-DAP-Seq(GSE60143)/Homer	GGCGGCTG	1	-0.000723	1	2	0.0032	1105.7	0.0152
FoxL2(Forkhead)/Ovary-FoxL2-ChIP-Seq(GSE60858)/Homer	WWTRTAAACAVG	1	-0.000465	1	37	0.0588	6881.5	0.0943
Rfx1(HTH)/NPC-H3K4me1-ChIP-Seq(GSE16256)/Homer	KGTTGCCATGGCAA	1	-0.00046	1	3	0.0048	1398.9	0.0192
FOXK1(Forkhead)/HEK293-FOXK1-ChIP-Seq(GSE51673)/Homer	NVWTGTTTAC	1	-0.000459	1	48	0.0763	8434.8	0.1156
c-Jun-CRE(bZIP)/K562-cJun-ChIP-Seq(GSE31477)/Homer	ATGACGTCATCY	1	-0.00034	1	9	0.0143	2613.6	0.0358
KLF6(Zf)/PDAC-KLF6-ChIP-Seq(GSE64557)/Homer	MKGGGYGTGGCC	1	-0.00032	1	22	0.035	4750.9	0.0651
ZEB1(Zf)/PDAC-ZEB1-ChIP-Seq(GSE64557)/Homer	VCAGGTRDRY	1	-0.000299	1	22	0.035	4765.4	0.0653
Foxa2(Forkhead)/Liver-Foxa2-ChIP-Seq(GSE25694)/Homer	CYTGTTTACWYW	1	-0.00028	1	31	0.0493	6134.5	0.0841
KLF1(Zf)/HUDEP2-KLF1-CutnRun(GSE136251)/Homer	VDGGGYGGGGCY	1	-0.00028	1	16	0.0254	3831.7	0.0525
Klf4(Zf)/mES-Klf4-ChIP-Seq(GSE11431)/Homer	GCCACACCCA	1	-0.000193	1	4	0.0064	1736.8	0.0238
CREB5(bZIP)/LNCaP-CREB5.V5-ChIP-Seq(GSE137775)/Homer	VVATGACGTCAT	1	-0.000125	1	14	0.0223	3652.7	0.0501
KLF3(Zf)/MEF-Klf3-ChIP-Seq(GSE44748)/Homer	NRGCCCCRCCCHBNN	1	-0.000104	1	5	0.0079	2034.5	0.0279
Foxa3(Forkhead)/Liver-Foxa3-ChIP-Seq(GSE77670)/Homer	BSNTGTTTACWYWGN	1	-7.1e-05	1	8	0.0127	2683.5	0.0368
KLF5(Zf)/LoVo-KLF5-ChIP-Seq(GSE49402)/Homer	DGGGYGKGGC	1	-5.2e-05	1	27	0.0429	5907.4	0.081
EKLF(Zf)/Erythrocyte-Klf1-ChIP-Seq(GSE20478)/Homer	NWGGGTGTGGCY	1	-4.1e-05	1	1	0.0016	1162.2	0.0159
Atf2(bZIP)/3T3L1-Atf2-ChIP-Seq(GSE56872)/Homer	NRRTGACGTCAT	1	-2.1e-05	1	7	0.0111	2675.3	0.0367
Bach2(bZIP)/OCILy7-Bach2-ChIP-Seq(GSE44420)/Homer	TGCTGAGTCA	1	-2e-05	1	16	0.0254	4317.2	0.0592
Foxo1(Forkhead)/RAW-Foxo1-ChIP-Seq(Fan_et_al.)/Homer	CTGTTTAC	1	-6e-06	1	87	0.1383	14937	0.2047
Jun-AP1(bZIP)/K562-cJun-ChIP-Seq(GSE31477)/Homer	GATGASTCATCN	1	0	1	21	0.0334	7235.7	0.0992
AP-1(bZIP)/ThioMac-PU.1-ChIP-Seq(GSE21512)/Homer	VTGACTCATC	1	0	1	65	0.1033	15661.1	0.2147
BORIS(Zf)/K562-CTCFL-ChIP-Seq(GSE32465)/Homer	CNNBRGCGCCCCCTGSTGGC	1	0	1	8	0.0127	5645.1	0.0774
JunB(bZIP)/DendriticCells-Junb-ChIP-Seq(GSE36099)/Homer	RATGASTCAT	1	0	1	50	0.0795	13464.7	0.1846
BATF(bZIP)/Th17-BATF-ChIP-Seq(GSE39756)/Homer	DATGASTCAT	1	0	1	60	0.0954	15178.9	0.2081
Fosl2(bZIP)/3T3L1-Fosl2-ChIP-Seq(GSE56872)/Homer	NATGASTCABNN	1	0	1	24	0.0382	9169	0.1257
Atf3(bZIP)/GBM-ATF3-ChIP-Seq(GSE33912)/Homer	DATGASTCATHN	1	0	1	59	0.0938	15340.3	0.2103
Fos(bZIP)/TSC-Fos-ChIP-Seq(GSE110950)/Homer	NDATGASTCAYN	1	0	1	53	0.0843	14488.3	0.1986
Fra1(bZIP)/BT549-Fra1-ChIP-Seq(GSE46166)/Homer	NNATGASTCATH	1	0	1	49	0.0779	13967.4	0.1915
CTCF(Zf)/CD4+-CTCF-ChIP-Seq(Barski_et_al.)/Homer	AYAGTGCCMYCTRGTGGCCA	1	0	1	7	0.0111	6034.6	0.0827
DUX(Homeobox)/C2C12-Dux-ChIP-Seq(GSE87279)/Homer	BCWGATTCAATCAAN	1	0	1	0	0	13.3	0.0002
E2F7(E2F)/Hela-E2F7-ChIP-Seq(GSE32673)/Homer	VDTTTCCCGCCA	1	0	1	0	0	257.8	0.0035
Fra2(bZIP)/Striatum-Fra2-ChIP-Seq(GSE43429)/Homer	GGATGACTCATC	1	0	1	36	0.0572	12324.3	0.1689
GFX(?)/Promoter/Homer	ATTCTCGCGAGA	1	0	1	0	0	22.9	0.0003
NRF1(NRF)/MCF7-NRF1-ChIP-Seq(Unpublished)/Homer	CTGCGCATGCGC	1	0	1	0	0	150.7	0.0021
NRF(NRF)/Promoter/Homer	STGCGCATGCGC	1	0	1	0	0	243.4	0.0033
OCT:OCT(POU,Homeobox,IR1)/NPC-Brn2-ChIP-Seq(GSE35496)/Homer	ATGAATWATTCATGA	1	0	1	0	0	140.2	0.0019
OCT:OCT(POU,Homeobox)/NPC-Brn1-ChIP-Seq(GSE35496)/Homer	ATGAATATTCATGAG	1	0	1	0	0	39.7	0.0005
REST-NRSF(Zf)/Jurkat-NRSF-ChIP-Seq/Homer	GGMGCTGTCCATGGTGCTGA	1	0	1	0	0	117.4	0.0016
Ronin(THAP)/ES-Thap11-ChIP-Seq(GSE51522)/Homer	RACTACAACTCCCAGVAKGC	1	0	1	0	0	92.5	0.0013
Sp1(Zf)/Promoter/Homer	GGCCCCGCCCCC	1	0	1	0	0	627	0.0086
T1ISRE(IRF)/ThioMac-Ifnb-Expression/Homer	ACTTTCGTTTCT	1	0	1	0	0	94.3	0.0013
ZBTB33(Zf)/GM12878-ZBTB33-ChIP-Seq(GSE32465)/Homer	GGVTCTCGCGAGAAC	1	0	1	0	0	58.8	0.0008
ZFP3(Zf)/HEK293-ZFP3.GFP-ChIP-Seq(GSE58341)/Homer	GGGTTTTGAAGGATGARTAGGAGTT	1	0	1	0	0	4.7	0.0001
ZNF16(Zf)/HEK293-ZNF16.GFP-ChIP-Seq(GSE58341)/Homer	MACCTTCYATGGCTCCCTAKTGCCY	1	0	1	0	0	38.6	0.0005
ZNF41(Zf)/HEK293-ZNF41.GFP-ChIP-Seq(GSE58341)/Homer	CCTCATGGTGYCYTWYTCCCTTGTG	1	0	1	0	0	131.3	0.0018
ZNF528(Zf)/HEK293-ZNF528.GFP-ChIP-Seq(GSE58341)/Homer	AGAAATGACTTCCCT	1	0	1	0	0	62.3	0.0009
DREF/Drosophila-Promoters/Homer	AVYTATCGATAD	1	0	1	0	0	39.3	0.0005
AS2(LOBAS2)/col-AS2-DAP-Seq(GSE60143)/Homer	CCGDAAWWHMCGSCG	1	0	1	0	0	61.4	0.0008
AT1G01250(AP2EREBP)/col-AT1G01250-DAP-Seq(GSE60143)/Homer	YCACCGACAHTW	1	0	1	0	0	118.3	0.0016
At1g13300(G2like)/col-At1g13300-DAP-Seq(GSE60143)/Homer	GAATCTWAGATTCYN	1	0	1	0	0	57.2	0.0008
AT4G12670(MYBrelated)/col-AT4G12670-DAP-Seq(GSE60143)/Homer	AGGGTTTAGGGTTTA	1	0	1	0	0	0	0
AT4G27900(C2C2COlike)/col-AT4G27900-DAP-Seq(GSE60143)/Homer	TCTCVACCGTTSATT	1	0	1	0	0	18.6	0.0003
At4g32800(AP2EREBP)/colamp-At4g32800-DAP-Seq(GSE60143)/Homer	DYCACCGACAHWWWH	1	0	1	0	0	198.7	0.0027
bHLH18(bHLH)/col-bHLH18-DAP-Seq(GSE60143)/Homer	CACGTGTTYCACGTG	1	0	1	0	0	52.4	0.0007
bZIP42(bZIP)/colamp-bZIP42-DAP-Seq(GSE60143)/Homer	GCCACGTCAGCA	1	0	1	0	0	10	0.0001
bZIP44(bZIP)/colamp-bZIP44-DAP-Seq(GSE60143)/Homer	NDTGCCACGTCAGCH	1	0	1	0	0	68.5	0.0009
DDF2(AP2EREBP)/col-DDF2-DAP-Seq(GSE60143)/Homer	GATGTCGRCR	1	0	1	0	0	68.1	0.0009
DEL1(E2FDP)/colamp-DEL1-DAP-Seq(GSE60143)/Homer	TTCCCGCCAA	1	0	1	0	0	12.3	0.0002
MYB3R5(MYB)/col-MYB3R5-DAP-Seq(GSE60143)/Homer	THYAACGGTHAWAWT	1	0	1	0	0	293.9	0.004
RAP21(AP2EREBP)/colamp-RAP21-DAP-Seq(GSE60143)/Homer	BCACCGACAHNN	1	0	1	0	0	269.4	0.0037
REM16(ABI3VP1)/col-REM16-DAP-Seq(GSE60143)/Homer	DTTTTTSCCGSMAAA	1	0	1	0	0	1.9	0
SPL13(SBP)/col-SPL13-DAP-Seq(GSE60143)/Homer	WAHTGTACGGAH	1	0	1	0	0	185.3	0.0025
SPL3(SBP)/colamp-SPL3-DAP-Seq(GSE60143)/Homer	WDTTGTACGGAH	1	0	1	0	0	79.8	0.0011
Unknown2/Arabidopsis-Promoters/Homer	AAACGACGTCGTTTT	1	0	1	0	0	9.5	0.0001
WRKY17(WRKY)/colamp-WRKY17-DAP-Seq(GSE60143)/Homer	GCGTTGACTTTT	1	0	1	0	0	52.1	0.0007
WRKY46(WRKY)/colamp-WRKY46-DAP-Seq(GSE60143)/Homer	AAAGTCAACGSN	1	0	1	0	0	239.6	0.0033
WRKY7(WRKY)/colamp-WRKY7-DAP-Seq(GSE60143)/Homer	AAAAGTCAACGSHWD	1	0	1	0	0	19.9	0.0003
ZIM(C2C2gata)/col-ZIM-DAP-Seq(GSE60143)/Homer	ATCSRACGGTYRAGA	1	0	1	0	0	25.9	0.0004
ZML1(C2C2gata)/colamp-ZML1-DAP-Seq(GSE60143)/Homer	ATCWYRACCGTTSRW	1	0	1	0	0	27.9	0.0004

## Sheet: Table 2
Table 2 - HOMER known motifs: Regions with increased accessibility on soft hydrogels compared to stiff hydrogels. This dataset was generated using identified differentially accessible genomic regions. Known motifs are those within the HOMER motif library.
Motif Name	Consensus	P-value	Log P-value	q-value (Benjamini)	# of Target Sequences with Motif(of 529)	% of Target Sequences with Motif	# of Background Sequences with Motif(of 75823)	% of Background Sequences with Motif
KLF5(Zf)/LoVo-KLF5-ChIP-Seq(GSE49402)/Homer	DGGGYGKGGC	1e-14	-33.92	0	156	0.2949	11972.5	0.1579
KLF3(Zf)/MEF-Klf3-ChIP-Seq(GSE44748)/Homer	NRGCCCCRCCCHBNN	1e-11	-26.24	0	73	0.138	4311.7	0.0569
KLF1(Zf)/HUDEP2-KLF1-CutnRun(GSE136251)/Homer	VDGGGYGGGGCY	1e-11	-25.51	0	112	0.2117	8310.2	0.1096
Sp2(Zf)/HEK293-Sp2.eGFP-ChIP-Seq(Encode)/Homer	YGGCCCCGCCCC	1e-10	-23.25	0	164	0.31	14605.2	0.1926
Klf4(Zf)/mES-Klf4-ChIP-Seq(GSE11431)/Homer	GCCACACCCA	1e-09	-20.95	0	58	0.1096	3423.4	0.0451
KLF6(Zf)/PDAC-KLF6-ChIP-Seq(GSE64557)/Homer	MKGGGYGTGGCC	1e-08	-20.59	0	118	0.2231	9705.9	0.128
EKLF(Zf)/Erythrocyte-Klf1-ChIP-Seq(GSE20478)/Homer	NWGGGTGTGGCY	1e-08	-20.35	0	42	0.0794	2074.6	0.0274
FEA4(bZIP)/Corn-FEA4-ChIP-Seq(GSE61954)/Homer	TGACGTCACS	1e-06	-15.13	0	100	0.189	8612.5	0.1136
Atf1(bZIP)/K562-ATF1-ChIP-Seq(GSE31477)/Homer	GATGACGTCA	1e-05	-12.52	0.0004	73	0.138	6037.1	0.0796
Klf9(Zf)/GBM-Klf9-ChIP-Seq(GSE62211)/Homer	GCCACRCCCACY	0.0001	-11.5	0.001	46	0.087	3309.5	0.0436
CREB5(bZIP)/LNCaP-CREB5.V5-ChIP-Seq(GSE137775)/Homer	VVATGACGTCAT	0.0001	-11.4	0.001	51	0.0964	3839.9	0.0506
bZIP50(bZIP)/colamp-bZIP50-DAP-Seq(GSE60143)/Homer	GATGACGTCA	0.0001	-10.63	0.002	79	0.1493	7077	0.0933
Sp5(Zf)/mES-Sp5.Flag-ChIP-Seq(GSE72989)/Homer	RGKGGGCGGAGC	0.0001	-10.13	0.0031	98	0.1853	9439.3	0.1245
Atf4(bZIP)/MEF-Atf4-ChIP-Seq(GSE35681)/Homer	MTGATGCAAT	0.0001	-10.08	0.0031	38	0.0718	2685	0.0354
Chop(bZIP)/MEF-Chop-ChIP-Seq(GSE35681)/Homer	ATTGCATCAT	0.0001	-9.896	0.0034	33	0.0624	2212	0.0292
Atf7(bZIP)/3T3L1-Atf7-ChIP-Seq(GSE56872)/Homer	NGRTGACGTCAY	0.0001	-9.717	0.0038	58	0.1096	4869.9	0.0642
c-Jun-CRE(bZIP)/K562-cJun-ChIP-Seq(GSE31477)/Homer	ATGACGTCATCY	0.0001	-9.309	0.0054	44	0.0832	3415.7	0.045
Atf2(bZIP)/3T3L1-Atf2-ChIP-Seq(GSE56872)/Homer	NRRTGACGTCAT	0.0001	-9.216	0.0056	46	0.087	3643	0.048
PBX2(Homeobox)/K562-PBX2-ChIP-Seq(Encode)/Homer	RTGATTKATRGN	0.001	-8.61	0.0097	55	0.104	4740.3	0.0625
KLF14(Zf)/HEK293-KLF14.GFP-ChIP-Seq(GSE58341)/Homer	RGKGGGCGKGGC	0.001	-8.21	0.0137	153	0.2892	16974.1	0.2238
dof42(C2C2dof)/col-dof42-DAP-Seq(GSE60143)/Homer	AAAAAGGC	0.001	-8.103	0.0145	43	0.0813	3503.2	0.0462
TGA9(bZIP)/colamp-TGA9-DAP-Seq(GSE60143)/Homer	VTGACGTC	0.001	-7.873	0.0174	84	0.1588	8320.2	0.1097
NFAT:AP1(RHD,bZIP)/Jurkat-NFATC1-ChIP-Seq(Jolma_et_al.)/Homer	SARTGGAAAAWRTGAGTCAB	0.001	-7.79	0.0181	25	0.0473	1679.7	0.0222
TGA10(bZIP)/colamp-TGA10-DAP-Seq(GSE60143)/Homer	ATGACGTC	0.001	-7.663	0.0197	49	0.0926	4248.1	0.056
TGA6(bZIP)/colamp-TGA6-DAP-Seq(GSE60143)/Homer	TGACGTCABC	0.001	-7.512	0.022	50	0.0945	4392	0.0579
ZML2(C2C2gata)/col-ZML2-DAP-Seq(GSE60143)/Homer	CATCATCATC	0.01	-6.382	0.0655	21	0.0397	1455.7	0.0192
CEBP:AP1(bZIP)/ThioMac-CEBPb-ChIP-Seq(GSE21512)/Homer	DRTGTTGCAA	0.01	-6.108	0.0829	61	0.1153	6006.2	0.0792
NFAT(RHD)/Jurkat-NFATC1-ChIP-Seq(Jolma_et_al.)/Homer	ATTTTCCATT	0.01	-5.987	0.0902	65	0.1229	6524.5	0.086
TGA1(bZIP)/colamp-TGA1-DAP-Seq(GSE60143)/Homer	TGACGTCAKC	0.01	-5.493	0.1427	38	0.0718	3441.8	0.0454
Maz(Zf)/HepG2-Maz-ChIP-Seq(GSE31477)/Homer	GGGGGGGG	0.01	-5.398	0.1518	119	0.225	13601.6	0.1794
AARE(HLH)/mES-cMyc-ChIP-Seq/Homer	GATTGCATCA	0.01	-5.297	0.1625	15	0.0284	995.4	0.0131
REF6(Zf)/Arabidopsis-REF6-ChIP-Seq(GSE106942)/Homer	TVCTCTGTTT	0.01	-5.218	0.1703	46	0.087	4441.2	0.0586
AT1G04880(ARID)/colamp-AT1G04880-DAP-Seq(GSE60143)/Homer	AAACTATATADTATA	0.01	-5.173	0.1728	6	0.0113	227.2	0.003
TGA4(bZIP)/colamp-TGA4-DAP-Seq(GSE60143)/Homer	RTGACGTCAKCW	0.01	-5.139	0.1736	28	0.0529	2382.8	0.0314
Znf263(Zf)/K562-Znf263-ChIP-Seq(GSE31477)/Homer	CVGTSCTCCC	0.01	-4.883	0.2178	140	0.2647	16622.7	0.2192
Fra2(bZIP)/Striatum-Fra2-ChIP-Seq(GSE43429)/Homer	GGATGACTCATC	0.01	-4.856	0.2178	115	0.2174	13308.9	0.1755
HOXA9(Homeobox)/HSC-Hoxa9-ChIP-Seq(GSE33509)/Homer	GGCCATAAATCA	0.01	-4.795	0.2248	39	0.0737	3717.3	0.049
At5g52660(MYBrelated)/colamp-At5g52660-DAP-Seq(GSE60143)/Homer	HAAAAATATCTW	0.1	-4.541	0.2823	23	0.0435	1938.3	0.0256
AP-1(bZIP)/ThioMac-PU.1-ChIP-Seq(GSE21512)/Homer	VTGACTCATC	0.1	-4.323	0.3421	136	0.2571	16364.5	0.2158
Fos(bZIP)/TSC-Fos-ChIP-Seq(GSE110950)/Homer	NDATGASTCAYN	0.1	-4.307	0.3421	125	0.2363	14895.7	0.1964
HOXA2(Homeobox)/mES-Hoxa2-ChIP-Seq(Donaldson_et_al.)/Homer	GYCATCMATCAT	0.1	-4.274	0.3421	9	0.017	534.1	0.007
TCP7(TCP)/col-TCP7-DAP-Seq(GSE60143)/Homer	GTGGGSCCCACHHNN	0.1	-4.219	0.3523	40	0.0756	3985.5	0.0526
Fra1(bZIP)/BT549-Fra1-ChIP-Seq(GSE46166)/Homer	NNATGASTCATH	0.1	-4.219	0.3523	121	0.2287	14404.8	0.19
BATF(bZIP)/Th17-BATF-ChIP-Seq(GSE39756)/Homer	DATGASTCAT	0.1	-4.219	0.3523	129	0.2439	15476.1	0.2041
AR-halfsite(NR)/LNCaP-AR-ChIP-Seq(GSE27824)/Homer	CCAGGAACAG	0.1	-4.157	0.3523	236	0.4461	30266.2	0.3991
TCP20(TCP)/col-TCP20-DAP-Seq(GSE60143)/Homer	GGDCCCAC	0.1	-4.113	0.3579	31	0.0586	2940.6	0.0388
Atf3(bZIP)/GBM-ATF3-ChIP-Seq(GSE33912)/Homer	DATGASTCATHN	0.1	-4.045	0.3746	130	0.2457	15701.2	0.2071
PPARa(NR),DR1/Liver-Ppara-ChIP-Seq(GSE47954)/Homer	VNAGGKCAAAGGTCA	0.1	-4.036	0.3746	70	0.1323	7794.3	0.1028
AT1G23810(Orphan)/col-AT1G23810-DAP-Seq(GSE60143)/Homer	TTCTAGAAGSTTCTA	0.1	-4.003	0.3747	6	0.0113	294.3	0.0039
ZNF692(Zf)/HEK293-ZNF692.GFP-ChIP-Seq(GSE58341)/Homer	GTGGGCCCCA	0.1	-3.976	0.3776	16	0.0302	1272.9	0.0168
JunB(bZIP)/DendriticCells-Junb-ChIP-Seq(GSE36099)/Homer	RATGASTCAT	0.1	-3.915	0.3932	119	0.225	14291.6	0.1885
JunD(bZIP)/K562-JunD-ChIP-Seq/Homer	ATGACGTCATCN	0.1	-3.897	0.3932	14	0.0265	1072.3	0.0141
PLT1(AP2EREBP)/colamp-PLT1-DAP-Seq(GSE60143)/Homer	GCACGAWTYCCGAGG	0.1	-3.887	0.3932	7	0.0132	388.3	0.0051
HSFB4(HSF)/col-HSFB4-DAP-Seq(GSE60143)/Homer	TTCTAGAAGCTTCTA	0.1	-3.807	0.414	5	0.0095	226.4	0.003
NF1(CTF)/LNCAP-NF1-ChIP-Seq(Unpublished)/Homer	CYTGGCABNSTGCCAR	0.1	-3.798	0.414	50	0.0945	5344.9	0.0705
TGA2(bZIP)/colamp-TGA2-DAP-Seq(GSE60143)/Homer	ACGTCAYCHH	0.1	-3.787	0.414	36	0.0681	3621.2	0.0478
AT5G63260(C3H)/col-AT5G63260-DAP-Seq(GSE60143)/Homer	RAAAAAGTRA	0.1	-3.768	0.414	116	0.2193	13966.9	0.1842
Pdx1(Homeobox)/Islet-Pdx1-ChIP-Seq(SRA008281)/Homer	YCATYAATCA	0.1	-3.75	0.414	59	0.1115	6499	0.0857
GATA15(C2C2gata)/col-GATA15-DAP-Seq(GSE60143)/Homer	KATGATCA	0.1	-3.688	0.4265	66	0.1248	7419	0.0978
Rfx6(HTH)/Min6b1-Rfx6.HA-ChIP-Seq(GSE62844)/Homer	TGTTKCCTAGCAACM	0.1	-3.678	0.4265	76	0.1437	8717.3	0.115
RFX(HTH)/K562-RFX3-ChIP-Seq(SRA012198)/Homer	CGGTTGCCATGGCAAC	0.1	-3.677	0.4265	11	0.0208	792.9	0.0105
RXR(NR),DR1/3T3L1-RXR-ChIP-Seq(GSE13511)/Homer	TAGGGCAAAGGTCA	0.1	-3.642	0.4265	80	0.1512	9255.7	0.1221
KLF10(Zf)/HEK293-KLF10.GFP-ChIP-Seq(GSE58341)/Homer	GGGGGTGTGTCC	0.1	-3.565	0.4517	45	0.0851	4797.8	0.0633
EPR1(MYBrelated)/colamp-EPR1-DAP-Seq(GSE60143)/Homer	AAATATCT	0.1	-3.556	0.4517	18	0.034	1563.5	0.0206
LHY1(MYBrelated)/col-LHY1-DAP-Seq(GSE60143)/Homer	AAATATCT	0.1	-3.556	0.4517	18	0.034	1563.5	0.0206
Hoxc9(Homeobox)/Ainv15-Hoxc9-ChIP-Seq(GSE21812)/Homer	GGCCATAAATCA	0.1	-3.543	0.4517	27	0.051	2606.6	0.0344
Tgif1(Homeobox)/mES-Tgif1-ChIP-Seq(GSE55404)/Homer	YTGWCADY	0.1	-3.507	0.4517	183	0.3459	23278.1	0.307
Zfp809(Zf)/ES-Zfp809-ChIP-Seq(GSE70799)/Homer	GGGGCTYGKCTGGGA	0.1	-3.428	0.4799	22	0.0416	2046.5	0.027
PPARE(NR),DR1/3T3L1-Pparg-ChIP-Seq(GSE13511)/Homer	TGACCTTTGCCCCA	0.1	-3.422	0.4799	67	0.1267	7658.8	0.101
PLT3(AP2EREBP)/col-PLT3-DAP-Seq(GSE60143)/Homer	GCACGNWTHYCGAGG	0.1	-3.293	0.5337	5	0.0095	261	0.0034
At1g69690(TCP)/colamp-At1g69690-DAP-Seq(GSE60143)/Homer	NHGTGGGGCCCACHW	0.1	-3.287	0.5337	20	0.0378	1845.1	0.0243
bHLH28(bHLH)/col-bHLH28-DAP-Seq(GSE60143)/Homer	NHHTGTACGGAH	0.1	-3.28	0.5337	10	0.0189	741.2	0.0098
Twist(bHLH)/HMLE-TWIST1-ChIP-Seq(Chang_et_al)/Homer	VCAKCTGGNNNCCAGMTGBN	0.1	-3.264	0.5337	14	0.0265	1171.6	0.0155
MITF(bHLH)/MastCells-MITF-ChIP-Seq(GSE48085)/Homer	RTCATGTGAC	0.1	-3.118	0.6015	67	0.1267	7793.4	0.1028
Fosl2(bZIP)/3T3L1-Fosl2-ChIP-Seq(GSE56872)/Homer	NATGASTCABNN	0.1	-3.117	0.6015	90	0.1701	10834.7	0.1429
Oct11(POU,Homeobox)/NCIH1048-POU2F3-ChIP-seq(GSE115123)/Homer	GATTTGCATA	0.1	-3.034	0.6367	15	0.0284	1324.3	0.0175
At3g09600(MYBrelated)/colamp-At3g09600-DAP-Seq(GSE60143)/Homer	AAAATATCTT	0.1	-2.965	0.6734	21	0.0397	2036.9	0.0269
NPAS2(bHLH)/Liver-NPAS2-ChIP-Seq(GSE39860)/Homer	KCCACGTGAC	0.1	-2.954	0.6734	65	0.1229	7607.1	0.1003
MS188(MYB)/colamp-MS188-DAP-Seq(GSE60143)/Homer	WARKTAGGTRRA	0.1	-2.912	0.6923	30	0.0567	3143.9	0.0415
THRb(NR)/Liver-NR1A2-ChIP-Seq(GSE52613)/Homer	TRAGGTCA	0.1	-2.911	0.6923	240	0.4537	31718.3	0.4183
Usf2(bHLH)/C2C12-Usf2-ChIP-Seq(GSE36030)/Homer	GTCACGTGGT	0.1	-2.899	0.6923	25	0.0473	2534.3	0.0334
SPL9(SBP)/colamp-SPL9-DAP-Seq(GSE60143)/Homer	BTGTACTT	0.1	-2.892	0.6923	95	0.1796	11628.3	0.1533
AIL7(AP2EREBP)/colamp-AIL7-DAP-Seq(GSE60143)/Homer	KCACRAWTYYCGAGG	0.1	-2.88	0.6923	26	0.0491	2661.5	0.0351
TSO1(CPP)/col-TSO1-DAP-Seq(GSE60143)/Homer	RAATTTRAAW	0.1	-2.846	0.6954	7	0.0132	489.7	0.0065
GATA(Zf),IR4/iTreg-Gata3-ChIP-Seq(GSE20898)/Homer	NAGATWNBNATCTNN	0.1	-2.829	0.6991	6	0.0113	392	0.0052
Reverb(NR),DR2/RAW-Reverba.biotin-ChIP-Seq(GSE45914)/Homer	GTRGGTCASTGGGTCA	0.1	-2.822	0.6991	13	0.0246	1138.5	0.015
HSFB3(HSF)/colamp-HSFB3-DAP-Seq(GSE60143)/Homer	TTCTAGAAGMTTHTW	0.1	-2.8	0.7032	6	0.0113	395.4	0.0052
PQM-1(?)/cElegans-L3-ChIP-Seq(modEncode)/Homer	ACTGATAAGA	0.1	-2.763	0.7212	24	0.0454	2450.2	0.0323
STOP1(C2H2)/colamp-STOP1-DAP-Seq(GSE60143)/Homer	DTATCTGGKGRAGGT	0.1	-2.755	0.7212	28	0.0529	2944.3	0.0388
TGA3(bZIP)/colamp-TGA3-DAP-Seq(GSE60143)/Homer	WTGATGACGTCATCW	0.1	-2.74	0.722	8	0.0151	605.4	0.008
ATHB6(Homeobox)/Arabidopsis-HB6-ChIP-Seq(GSE80564)/Homer	CAATNATTBN	0.1	-2.731	0.722	31	0.0586	3325.3	0.0439
CUX1(Homeobox)/K562-CUX1-ChIP-Seq(GSE92882)/Homer	TATCGATNAN	0.1	-2.724	0.722	23	0.0435	2339.9	0.0309
At5g04390(C2H2)/col200-At5g04390-DAP-Seq(GSE60143)/Homer	AGTGANDN	0.1	-2.707	0.722	331	0.6257	44951.3	0.5928
dHNF4(NR)/Fly-HNF4-ChIP-Seq(GSE73675)/Homer	GGTCCAAAGTCCAMT	0.1	-2.675	0.7374	4	0.0076	220	0.0029
AGL95(ND)/col-AGL95-DAP-Seq(GSE60143)/Homer	TTCTAGAAGCTTCTA	0.1	-2.665	0.7374	9	0.017	722.2	0.0095
At1g72010(TCP)/colamp-At1g72010-DAP-Seq(GSE60143)/Homer	GGDCCCAC	0.1	-2.661	0.7374	36	0.0681	3980.9	0.0525
CEBP:CEBP(bZIP)/MEF-Chop-ChIP-Seq(GSE35681)/Homer	NTNATGCAAYMNNHTGMAAY	0.1	-2.647	0.7374	10	0.0189	834.7	0.011
SPL3(SBP)/colamp-SPL3-DAP-Seq(GSE60143)/Homer	WDTTGTACGGAH	0.1	-2.629	0.7409	3	0.0057	137.9	0.0018
MYB96(MYB)/colamp-MYB96-DAP-Seq(GSE60143)/Homer	WGGTRGTTGG	0.1	-2.603	0.7528	47	0.0888	5417	0.0714
Otx2(Homeobox)/EpiLC-Otx2-ChIP-Seq(GSE56098)/Homer	NYTAATCCYB	0.1	-2.592	0.7533	39	0.0737	4389.3	0.0579
Tgif2(Homeobox)/mES-Tgif2-ChIP-Seq(GSE55404)/Homer	TGTCANYT	0.1	-2.587	0.7533	202	0.3819	26615.9	0.351
bHLH74(bHLH)/col-bHLH74-DAP-Seq(GSE60143)/Homer	DRATCACGTGAB	0.1	-2.583	0.7533	17	0.0321	1653.8	0.0218
EBF1(EBF)/Near-E2A-ChIP-Seq(GSE21512)/Homer	GTCCCCWGGGGA	0.1	-2.576	0.7533	93	0.1758	11547.2	0.1523
AtIDD11(C2H2)/colamp-AtIDD11-DAP-Seq(GSE60143)/Homer	TTTGTCGTTT	0.1	-2.566	0.7533	17	0.0321	1658	0.0219
NFkB-p65-Rel(RHD)/ThioMac-LPS-Expression(GSE23622)/Homer	GGAAATTCCC	0.1	-2.561	0.7533	7	0.0132	524.8	0.0069
SPL15(SBP)/colamp-SPL15-DAP-Seq(GSE60143)/Homer	WDWMMGTACADW	0.1	-2.532	0.7547	58	0.1096	6890.6	0.0909
TGA5(bZIP)/col-TGA5-DAP-Seq(GSE60143)/Homer	NNGATGACGTCATCN	0.1	-2.529	0.7547	11	0.0208	966.9	0.0128
ZNF341(Zf)/EBV-ZNF341-ChIP-Seq(GSE113194)/Homer	GGAACAGCCG	0.1	-2.527	0.7547	49	0.0926	5711.8	0.0753
AT1G10720(BSD)/col-AT1G10720-DAP-Seq(GSE60143)/Homer	TTCTAGAAKCTTCTA	0.1	-2.524	0.7547	4	0.0076	232	0.0031
HSF21(HSF)/col-HSF21-DAP-Seq(GSE60143)/Homer	CTTCTAGAAGMTTYW	0.1	-2.498	0.7547	8	0.0151	639.6	0.0084
At1g13300(G2like)/col-At1g13300-DAP-Seq(GSE60143)/Homer	GAATCTWAGATTCYN	0.1	-2.495	0.7547	2	0.0038	68.3	0.0009
CRC(C2C2YABBY)/col-CRC-DAP-Seq(GSE60143)/Homer	TWATSATA	0.1	-2.475	0.7561	60	0.1134	7183.6	0.0947
HSFA6A(HSF)/col-HSFA6A-DAP-Seq(GSE60143)/Homer	RGAAGNTTCTAGAAN	0.1	-2.453	0.7659	5	0.0095	333.8	0.0044
AT2G28920(ND)/col-AT2G28920-DAP-Seq(GSE60143)/Homer	WAGATATTTWTW	0.1	-2.412	0.7907	12	0.0227	1103.6	0.0146
bHLHE41(bHLH)/proB-Bhlhe41-ChIP-Seq(GSE93764)/Homer	KCACGTGMCN	0.1	-2.382	0.8078	60	0.1134	7231.7	0.0954
Pknox1(Homeobox)/ES-Prep1-ChIP-Seq(GSE63282)/Homer	SCTGTCAVTCAV	0.1	-2.38	0.8078	15	0.0284	1463.7	0.0193
SPL5(SBP)/colamp-SPL5-DAP-Seq(GSE60143)/Homer	NNHGTACGGHNN	0.1	-2.359	0.8128	14	0.0265	1349.4	0.0178
Gata4(Zf)/Heart-Gata4-ChIP-Seq(GSE35151)/Homer	NBWGATAAGR	0.1	-2.311	0.8455	60	0.1134	7269.2	0.0959
OBP3(C2C2dof)/col-OBP3-DAP-Seq(GSE60143)/Homer	NYWACTTTTT	1	-2.3	0.8474	147	0.2779	19159.3	0.2527
GATA3(Zf)/iTreg-Gata3-ChIP-Seq(GSE20898)/Homer	AGATAASR	1	-2.297	0.8474	80	0.1512	9962.3	0.1314
ERE(NR),IR3/MCF7-ERa-ChIP-Seq(Unpublished)/Homer	VAGGTCACNSTGACC	1	-2.293	0.8474	20	0.0378	2094.6	0.0276
ZEB2(Zf)/SNU398-ZEB2-ChIP-Seq(GSE103048)/Homer	GNMCAGGTGTGC	1	-2.286	0.8474	38	0.0718	4385.6	0.0578
Cbf1(bHLH)/Yeast-Cbf1-ChIP-Seq(GSE29506)/Homer	TCACGTGAYH	1	-2.282	0.8474	18	0.034	1851.6	0.0244
AT3G10113(MYBrelated)/col-AT3G10113-DAP-Seq(GSE60143)/Homer	WNAAATATCWWN	1	-2.278	0.8474	18	0.034	1852	0.0244
Six4(Homeobox)/MCF7-SIX4-ChIP-Seq(Encode)/Homer	TGWAAYCTGABACCB	1	-2.26	0.8474	5	0.0095	354.6	0.0047
Hoxb4(Homeobox)/ES-Hoxb4-ChIP-Seq(GSE34014)/Homer	TGATTRATGGCY	1	-2.242	0.8484	13	0.0246	1257.3	0.0166
BIM2(bHLH)/col-BIM2-DAP-Seq(GSE60143)/Homer	NNNNCACGTGNN	1	-2.199	0.8785	51	0.0964	6132.5	0.0809
HSFA1E(HSF)/col-HSFA1E-DAP-Seq(GSE60143)/Homer	TTCTAGAAGCTTCTA	1	-2.191	0.8786	7	0.0132	576.4	0.0076
Sp1(Zf)/Promoter/Homer	GGCCCCGCCCCC	1	-2.182	0.8797	18	0.034	1879	0.0248
RVE1(MYBrelated)/col-RVE1-DAP-Seq(GSE60143)/Homer	AAATATCT	1	-2.164	0.8889	22	0.0416	2383.3	0.0314
ARF16(ARF)/col-ARF16-DAP-Seq(GSE60143)/Homer	ATTTTACGAT	1	-2.158	0.8889	6	0.0113	472.5	0.0062
At5g08330(TCP)/col-At5g08330-DAP-Seq(GSE60143)/Homer	GGRCCCAC	1	-2.13	0.9053	41	0.0775	4846.6	0.0639
SPL14(SBP)/col-SPL14-DAP-Seq(GSE60143)/Homer	NNWHTGTACGGAHNH	1	-2.108	0.9192	6	0.0113	479.1	0.0063
TCP1(TCP)/col-TCP1-DAP-Seq(GSE60143)/Homer	GGGGGCCCMMCN	1	-2.087	0.931	26	0.0491	2917.6	0.0385
BPC1(BBRBPC)/colamp-BPC1-DAP-Seq(GSE60143)/Homer	GARGAGAGAGAA	1	-2.086	0.931	39	0.0737	4604	0.0607
GSC(Homeobox)/FrogEmbryos-GSC-ChIP-Seq(DRA000576)/Homer	RGGATTAR	1	-2.084	0.931	55	0.104	6726.1	0.0887
DLX5(Homeobox)/BasalGanglia-Dlx5-ChIP-seq(GSE124936)/Homer	SSTAATTA	1	-2.082	0.931	33	0.0624	3822.4	0.0504
Pbx3(Homeobox)/GM12878-PBX3-ChIP-Seq(GSE32465)/Homer	SCTGTCAMTCAN	1	-2.078	0.931	14	0.0265	1417.3	0.0187
Lhx3(Homeobox)/Neuron-Lhx3-ChIP-Seq(GSE31456)/Homer	ADBTAATTAR	1	-2.076	0.931	76	0.1437	9561.7	0.1261
At4g01280(MYBrelated)/colamp-At4g01280-DAP-Seq(GSE60143)/Homer	AAATATCT	1	-2.075	0.931	23	0.0435	2539.1	0.0335
DMRT6(DM)/Testis-DMRT6-ChIP-Seq(GSE60440)/Homer	YDGHTACAWTGTADC	1	-2.009	0.9565	9	0.017	835.3	0.011
TCP17(TCP)/col-TCP17-DAP-Seq(GSE60143)/Homer	GTGGTCCCCA	1	-1.991	0.9675	5	0.0095	388	0.0051
LOB(LOBAS2)/col-LOB-DAP-Seq(GSE60143)/Homer	CGCCGKAWWTTHCGS	1	-1.988	0.9675	8	0.0151	724	0.0095
NFkB-p65(RHD)/GM12787-p65-ChIP-Seq(GSE19485)/Homer	WGGGGATTTCCC	1	-1.98	0.9675	35	0.0662	4128.5	0.0544
RLR1?/SacCer-Promoters/Homer	WTTTTCYYTTTT	1	-1.965	0.9724	23	0.0435	2578.4	0.034
Knotted(Homeobox)/Corn-KN1-ChIP-Seq(GSE39161)/Homer	GAYGNGACRGGN	1	-1.944	0.9862	82	0.155	10468.9	0.1381
HNF6(Homeobox)/Liver-Hnf6-ChIP-Seq(ERP000394)/Homer	NTATYGATCH	1	-1.939	0.9862	18	0.034	1952	0.0257
NUC(C2H2)/col-NUC-DAP-Seq(GSE60143)/Homer	HAVAAAACGACAAAA	1	-1.937	0.9862	4	0.0076	288	0.0038
Smad4(MAD)/ESC-SMAD4-ChIP-Seq(GSE29422)/Homer	VBSYGTCTGG	1	-1.935	0.9862	102	0.1928	13221.8	0.1744
Unknown4/Arabidopsis-Promoters/Homer	CKTCKTCTTY	1	-1.913	0.9903	47	0.0888	5751.3	0.0758
AT4G27900(C2C2COlike)/col-AT4G27900-DAP-Seq(GSE60143)/Homer	TCTCVACCGTTSATT	1	-1.909	0.9903	1	0.0019	23.3	0.0003
SPL11(SBP)/col100-SPL11-DAP-Seq(GSE60143)/Homer	YTGTACTTBH	1	-1.906	0.9903	28	0.0529	3246.2	0.0428
PR(NR)/T47D-PR-ChIP-Seq(GSE31130)/Homer	VAGRACAKNCTGTBC	1	-1.893	0.9904	118	0.2231	15469.1	0.204
Rfx2(HTH)/LoVo-RFX2-ChIP-Seq(GSE49402)/Homer	GTTGCCATGGCAACM	1	-1.892	0.9904	9	0.017	859.3	0.0113
DMRT1(DM)/Testis-DMRT1-ChIP-Seq(GSE64892)/Homer	TWGHWACAWTGTWDC	1	-1.889	0.9904	10	0.0189	979.9	0.0129
OCT:OCT-short(POU,Homeobox)/NPC-OCT6-ChIP-Seq(GSE43916)/Homer	ATGCATWATGCATRW	1	-1.883	0.9904	31	0.0586	3647.4	0.0481
Tbet(T-box)/CD8-Tbet-ChIP-Seq(GSE33802)/Homer	AGGTGTGAAM	1	-1.873	0.9904	54	0.1021	6713.1	0.0885
EFL-1(E2F)/cElegans-L1-EFL1-ChIP-Seq(modEncode)/Homer	TGCAARYGCGCTCYA	1	-1.865	0.9904	2	0.0038	101	0.0013
AT3G12130(C3H)/colamp-AT3G12130-DAP-Seq(GSE60143)/Homer	TMACTTTTTV	1	-1.837	1	115	0.2174	15100.9	0.1991
bHLH34(bHLH)/colamp-bHLH34-DAP-Seq(GSE60143)/Homer	HGWGRHWGACACGTG	1	-1.799	1	16	0.0302	1744.2	0.023
EGL-5(Homeobox)/cElegans-L3-EGL5-ChIP-Seq(modEncode)/Homer	ATTTAATGGG	1	-1.791	1	58	0.1096	7304.9	0.0963
ZNF675(Zf)/HEK293-ZNF675.GFP-ChIP-Seq(GSE58341)/Homer	ARGAGGMCAAAATGW	1	-1.79	1	9	0.017	881.5	0.0116
COUP-TFII(NR)/K562-NR2F1-ChIP-Seq(Encode)/Homer	GKBCARAGGTCA	1	-1.772	1	90	0.1701	11695.5	0.1542
PHV(HB)/col-PHV-DAP-Seq(GSE60143)/Homer	RTAATSATTA	1	-1.752	1	18	0.034	2014.8	0.0266
At3g24120(G2like)/col-At3g24120-DAP-Seq(GSE60143)/Homer	NWWAGMATMW	1	-1.751	1	169	0.3195	22735.7	0.2998
CAMTA1(CAMTA)/col-CAMTA1-DAP-Seq(GSE60143)/Homer	WWAACGCGTT	1	-1.744	1	15	0.0284	1636	0.0216
AT5G25475(ABI3VP1)/col-AT5G25475-DAP-Seq(GSE60143)/Homer	RNNRNCAAGCADNDB	1	-1.742	1	65	0.1229	8288.3	0.1093
At1g64620(C2C2dof)/colamp-At1g64620-DAP-Seq(GSE60143)/Homer	CACTTTTT	1	-1.741	1	68	0.1285	8698.2	0.1147
DLX2(Homeobox)/BasalGanglia-Dlx2-ChIP-seq(GSE124936)/Homer	NNNTAATTAS	1	-1.722	1	67	0.1267	8575.8	0.1131
Nr5a2(NR)/mES-Nr5a2-ChIP-Seq(GSE19019)/Homer	BTCAAGGTCA	1	-1.721	1	34	0.0643	4119.6	0.0543
DEAR3(AP2EREBP)/colamp-DEAR3-DAP-Seq(GSE60143)/Homer	BCACCGACAWNNNNN	1	-1.71	1	10	0.0189	1021.4	0.0135
Oct6(POU,Homeobox)/NPC-Pou3f1-ChIP-Seq(GSE35496)/Homer	WATGCAAATGAG	1	-1.673	1	16	0.0302	1785.5	0.0235
CLOCK(bHLH)/Liver-Clock-ChIP-Seq(GSE39860)/Homer	GHCACGTG	1	-1.661	1	33	0.0624	4017	0.053
Nkx3.1(Homeobox)/LNCaP-Nkx3.1-ChIP-Seq(GSE28264)/Homer	AAGCACTTAA	1	-1.655	1	118	0.2231	15680.4	0.2068
HAP3(CCAATHAP3)/col-HAP3-DAP-Seq(GSE60143)/Homer	TGATGGAW	1	-1.655	1	20	0.0378	2307.5	0.0304
Tbx5(T-box)/HL1-Tbx5.biotin-ChIP-Seq(GSE21529)/Homer	AGGTGTCA	1	-1.652	1	177	0.3346	23966.1	0.316
CRE(bZIP)/Promoter/Homer	CSGTGACGTCAC	1	-1.65	1	17	0.0321	1921.2	0.0253
Nur77(NR)/K562-NR4A1-ChIP-Seq(GSE31363)/Homer	TGACCTTTNCNT	1	-1.643	1	10	0.0189	1038.4	0.0137
HOXA1(Homeobox)/mES-Hoxa1-ChIP-Seq(SRP084292)/Homer	TGATKGATGR	1	-1.64	1	13	0.0246	1414.3	0.0187
Fox:Ebox(Forkhead,bHLH)/Panc1-Foxa2-ChIP-Seq(GSE47459)/Homer	NNNVCTGWGYAAACASN	1	-1.64	1	53	0.1002	6722.4	0.0887
Pho2(bHLH)/Yeast-Pho2-ChIP-Seq(GSE29506)/Homer	CCCACGTGCT	1	-1.605	1	23	0.0435	2719.4	0.0359
ZBTB12(Zf)/HEK293-ZBTB12.GFP-ChIP-Seq(GSE58341)/Homer	NGNTCTAGAACCNGV	1	-1.6	1	23	0.0435	2721	0.0359
At5g08750(C3H)/col-At5g08750-DAP-Seq(GSE60143)/Homer	NWDTTGCGGCTR	1	-1.597	1	17	0.0321	1940.4	0.0256
MYB107(MYB)/col-MYB107-DAP-Seq(GSE60143)/Homer	RGTWGGTRRR	1	-1.587	1	73	0.138	9498.9	0.1253
At4g31060(AP2EREBP)/colamp-At4g31060-DAP-Seq(GSE60143)/Homer	CACCGACAAW	1	-1.585	1	12	0.0227	1304.9	0.0172
TRPS1(Zf)/MCF7-TRPS1-ChIP-Seq(GSE107013)/Homer	AGATAAGANN	1	-1.58	1	99	0.1871	13102.2	0.1728
AGL25(MADS)/colamp-AGL25-DAP-Seq(GSE60143)/Homer	TTTCCATWTWTGGAA	1	-1.578	1	4	0.0076	334.6	0.0044
Mef2a(MADS)/HL1-Mef2a.biotin-ChIP-Seq(GSE21529)/Homer	CYAAAAATAG	1	-1.577	1	23	0.0435	2731.2	0.036
FOXP1(Forkhead)/H9-FOXP1-ChIP-Seq(GSE31006)/Homer	NYYTGTTTACHN	1	-1.558	1	20	0.0378	2345.5	0.0309
ATHB33(ZFHD)/col-ATHB33-DAP-Seq(GSE60143)/Homer	NGTRATTAAK	1	-1.554	1	55	0.104	7052.9	0.093
NFY(CCAAT)/Promoter/Homer	RGCCAATSRG	1	-1.552	1	41	0.0775	5150.8	0.0679
DUX4(Homeobox)/Myoblasts-DUX4.V5-ChIP-Seq(GSE75791)/Homer	NWTAAYCYAATCAWN	1	-1.538	1	2	0.0038	124.5	0.0016
FOXM1(Forkhead)/MCF7-FOXM1-ChIP-Seq(GSE72977)/Homer	TRTTTACTTW	1	-1.537	1	44	0.0832	5565.6	0.0734
Oct4:Sox17(POU,Homeobox,HMG)/F9-Sox17-ChIP-Seq(GSE44553)/Homer	CCATTGTATGCAAAT	1	-1.537	1	6	0.0113	574.8	0.0076
NFIL3(bZIP)/HepG2-NFIL3-ChIP-Seq(Encode)/Homer	VTTACGTAAYNNNNN	1	-1.536	1	38	0.0718	4754.1	0.0627
ELF1(ETS)/Jurkat-ELF1-ChIP-Seq(SRA014231)/Homer	AVCCGGAAGT	1	-1.53	1	33	0.0624	4084.1	0.0539
Bach2(bZIP)/OCILy7-Bach2-ChIP-Seq(GSE44420)/Homer	TGCTGAGTCA	1	-1.528	1	45	0.0851	5707.8	0.0753
Foxa2(Forkhead)/Liver-Foxa2-ChIP-Seq(GSE25694)/Homer	CYTGTTTACWYW	1	-1.524	1	38	0.0718	4761.7	0.0628
AT2G28810(C2C2dof)/colamp-AT2G28810-DAP-Seq(GSE60143)/Homer	VAAAAAGTWA	1	-1.52	1	110	0.2079	14690.5	0.1937
ATHB15(HB)/col-ATHB15-DAP-Seq(GSE60143)/Homer	GYAATSATTA	1	-1.519	1	14	0.0265	1580.7	0.0208
At2g01060(G2like)/colamp-At2g01060-DAP-Seq(GSE60143)/Homer	AGATKCBNWW	1	-1.512	1	152	0.2873	20592	0.2716
bHLHE40(bHLH)/HepG2-BHLHE40-ChIP-Seq(GSE31477)/Homer	KCACGTGMCN	1	-1.502	1	17	0.0321	1975.8	0.0261
Tbx21(T-box)/GM12878-TBX21-ChIP-Seq(Encode)/Homer	AGGTGTGAAA	1	-1.498	1	45	0.0851	5726.3	0.0755
LXRE(NR),DR4/RAW-LXRb.biotin-ChIP-Seq(GSE21512)/Homer	RGGTTACTANAGGTCA	1	-1.497	1	4	0.0076	346.8	0.0046
DEAR5(AP2EREBP)/col-DEAR5-DAP-Seq(GSE60143)/Homer	NDWTGTCGGTGRWDN	1	-1.495	1	5	0.0095	463.8	0.0061
RAR:RXR(NR),DR0/ES-RAR-ChIP-Seq(GSE56893)/Homer	AGGTCAAGGTCA	1	-1.492	1	8	0.0151	828.9	0.0109
FOXA1(Forkhead)/LNCAP-FOXA1-ChIP-Seq(GSE27824)/Homer	WAAGTAAACA	1	-1.489	1	51	0.0964	6550.1	0.0864
EBNA1(EBV-virus)/Raji-EBNA1-ChIP-Seq(GSE30709)/Homer	GGYAGCAYDTGCTDCCCNNN	1	-1.481	1	2	0.0038	129.6	0.0017
Dlx3(Homeobox)/Kerainocytes-Dlx3-ChIP-Seq(GSE89884)/Homer	NDGTAATTAC	1	-1.469	1	25	0.0473	3046	0.0402
ATAF1(NAC)/col-ATAF1-DAP-Seq(GSE60143)/Homer	YACGTMAY	1	-1.462	1	105	0.1985	14048.6	0.1853
At1g22810(AP2EREBP)/colamp-At1g22810-DAP-Seq(GSE60143)/Homer	BCACCGACANNN	1	-1.46	1	13	0.0246	1471.6	0.0194
MYB40(MYB)/col-MYB40-DAP-Seq(GSE60143)/Homer	TGGTAGGTRARA	1	-1.458	1	14	0.0265	1601.7	0.0211
Unknown4/Drosophila-Promoters/Homer	AAAAATACCRMA	1	-1.453	1	6	0.0113	591.9	0.0078
TAGL1(MADS)/Tomato-TAGL1-ChIP-Seq(GSE116581)/Homer	CCAAAAATRG	1	-1.452	1	54	0.1021	6987.6	0.0921
At4g28140(AP2EREBP)/colamp-At4g28140-DAP-Seq(GSE60143)/Homer	DCCACCGACCAW	1	-1.444	1	10	0.0189	1092.5	0.0144
SPCH(bHLH)/Seedling-SPCH-ChIP-Seq(GSE57497)/Homer	WNBCACGTGA	1	-1.43	1	58	0.1096	7553.8	0.0996
PCF/Arabidopsis-Promoters/Homer	NNWWWTGGGCYTDDN	1	-1.421	1	12	0.0227	1355.3	0.0179
ATHB21(HB)/colamp-ATHB21-DAP-Seq(GSE60143)/Homer	YCAATWAT	1	-1.417	1	17	0.0321	2008.3	0.0265
MYB94(MYB)/col-MYB94-DAP-Seq(GSE60143)/Homer	WGGTRGTTGGKA	1	-1.414	1	21	0.0397	2538.8	0.0335
Tcf3(HMG)/mES-Tcf3-ChIP-Seq(GSE11724)/Homer	ASWTCAAAGG	1	-1.413	1	11	0.0208	1229.5	0.0162
GFX(?)/Promoter/Homer	ATTCTCGCGAGA	1	-1.412	1	1	0.0019	40.9	0.0005
At1g36060(AP2EREBP)/colamp-At1g36060-DAP-Seq(GSE60143)/Homer	NNWWKGTCGGTG	1	-1.41	1	21	0.0397	2540.4	0.0335
MYB30(MYB)/colamp-MYB30-DAP-Seq(GSE60143)/Homer	AGGTAGTTGG	1	-1.405	1	51	0.0964	6609.3	0.0872
IBL1(bHLH)/Seedling-IBL1-ChIP-Seq(GSE51120)/Homer	CACGTGCC	1	-1.384	1	91	0.172	12168.9	0.1605
REM19(REM)/colamp-REM19-DAP-Seq(GSE60143)/Homer	AAAAAAAA	1	-1.379	1	23	0.0435	2821.9	0.0372
STZ(C2H2)/colamp-STZ-DAP-Seq(GSE60143)/Homer	HNBTCACT	1	-1.371	1	326	0.6163	45587	0.6012
MYB3R4(MYB)/col-MYB3R4-DAP-Seq(GSE60143)/Homer	AWWTAACCGTTR	1	-1.369	1	6	0.0113	610	0.008
LIN-39(Homeobox)/cElegans.L3-LIN39-ChIP-Seq(modEncode)/Homer	ATGATTRATG	1	-1.356	1	51	0.0964	6644.3	0.0876
Foxa3(Forkhead)/Liver-Foxa3-ChIP-Seq(GSE77670)/Homer	BSNTGTTTACWYWGN	1	-1.355	1	16	0.0302	1901.6	0.0251
Egr2(Zf)/Thymocytes-Egr2-ChIP-Seq(GSE34254)/Homer	NGCGTGGGCGGR	1	-1.355	1	12	0.0227	1377.9	0.0182
PIF7(bHLH)/col-PIF7-DAP-Seq(GSE60143)/Homer	CCACGTGGNH	1	-1.353	1	13	0.0246	1508.6	0.0199
At5g18450(AP2EREBP)/col-At5g18450-DAP-Seq(GSE60143)/Homer	CACCGCTT	1	-1.344	1	65	0.1229	8587.9	0.1133
ZBTB33(Zf)/GM12878-ZBTB33-ChIP-Seq(GSE32465)/Homer	GGVTCTCGCGAGAAC	1	-1.344	1	2	0.0038	142.7	0.0019
WRKY55(WRKY)/col-WRKY55-DAP-Seq(GSE60143)/Homer	NCGTTGACTT	1	-1.338	1	48	0.0907	6245.7	0.0824
ATHB7(Homeobox)/col-ATHB7-DAP-Seq(GSE60143)/Homer	AATGATTG	1	-1.335	1	26	0.0491	3246.4	0.0428
SRS7(SRS)/colamp-SRS7-DAP-Seq(GSE60143)/Homer	HATAGGTTTH	1	-1.331	1	139	0.2628	18961	0.25
MYB13(MYB)/col-MYB13-DAP-Seq(GSE60143)/Homer	HYCACCWACCHH	1	-1.326	1	30	0.0567	3792.1	0.05
EBF2(EBF)/BrownAdipose-EBF2-ChIP-Seq(GSE97114)/Homer	NABTCCCWDGGGAVH	1	-1.318	1	69	0.1304	9164.5	0.1209
RAP21(AP2EREBP)/colamp-RAP21-DAP-Seq(GSE60143)/Homer	BCACCGACAHNN	1	-1.317	1	5	0.0095	497.7	0.0066
At5g22890(C2H2)/col-At5g22890-DAP-Seq(GSE60143)/Homer	NSAGGTKWTATCTGD	1	-1.315	1	2	0.0038	145.8	0.0019
BBX31(Orphan)/col-BBX31-DAP-Seq(GSE60143)/Homer	NAAAAAGTDA	1	-1.312	1	68	0.1285	9031.1	0.1191
AT3G52440(C2C2dof)/colamp-AT3G52440-DAP-Seq(GSE60143)/Homer	DTHACTTTTT	1	-1.311	1	100	0.189	13498.6	0.178
AT3G10030(Trihelix)/colamp-AT3G10030-DAP-Seq(GSE60143)/Homer	GCCGTTAA	1	-1.311	1	22	0.0416	2720.6	0.0359
Hnf6b(Homeobox)/LNCaP-Hnf6b-ChIP-Seq(GSE106305)/Homer	TATTGAYY	1	-1.3	1	29	0.0548	3671.4	0.0484
c-Myc(bHLH)/LNCAP-cMyc-ChIP-Seq(Unpublished)/Homer	VCCACGTG	1	-1.297	1	24	0.0454	2996.4	0.0395
ATHB24(ZFHD)/colamp-ATHB24-DAP-Seq(GSE60143)/Homer	TAATTAAS	1	-1.295	1	30	0.0567	3810.6	0.0503
AGL13(MADS)/col-AGL13-DAP-Seq(GSE60143)/Homer	TWCCAWWTWTGGWAA	1	-1.291	1	3	0.0057	261.2	0.0034
STAT6(Stat)/CD4-Stat6-ChIP-Seq(GSE22104)/Homer	ABTTCYYRRGAA	1	-1.29	1	29	0.0548	3677.9	0.0485
HSF7(HSF)/colamp-HSF7-DAP-Seq(GSE60143)/Homer	TTCTAGAAGCTTCTA	1	-1.289	1	11	0.0208	1269.6	0.0167
ABF1/SacCer-Promoters/Homer	CGTRNAAARTGA	1	-1.287	1	9	0.017	1010.2	0.0133
ZNF768(Zf)/Rajj-ZNF768-ChIP-Seq(GSE111879)/Homer	RHHCAGAGAGGB	1	-1.278	1	3	0.0057	263.7	0.0035
Sox2(HMG)/mES-Sox2-ChIP-Seq(GSE11431)/Homer	BCCATTGTTC	1	-1.273	1	36	0.0681	4642.7	0.0612
At1g77640(AP2EREBP)/col-At1g77640-DAP-Seq(GSE60143)/Homer	TGTCGGTGGA	1	-1.271	1	7	0.0132	759	0.01
Tlx?(NR)/NPC-H3K4me1-ChIP-Seq(GSE16256)/Homer	CTGGCAGSCTGCCA	1	-1.271	1	39	0.0737	5055.9	0.0667
GATA3(Zf),DR8/iTreg-Gata3-ChIP-Seq(GSE20898)/Homer	AGATSTNDNNDSAGATAASN	1	-1.269	1	4	0.0076	384.4	0.0051
At3g60580(C2H2)/col-At3g60580-DAP-Seq(GSE60143)/Homer	WTTYTACT	1	-1.256	1	277	0.5236	38698.2	0.5103
Pho4(bHLH)/Yeast-Pho4-ChIP-Seq(GSE29506)/Homer	AAGCACGTGBGD	1	-1.255	1	12	0.0227	1412.1	0.0186
Mef2b(MADS)/HEK293-Mef2b.V5-ChIP-Seq(GSE67450)/Homer	GCTATTTTTGGM	1	-1.253	1	39	0.0737	5067.9	0.0668
Tcf7(HMG)/GM12878-TCF7-ChIP-Seq(Encode)/Homer	CTTTGATGTGSB	1	-1.248	1	14	0.0265	1679.4	0.0221
GATA19(C2C2gata)/colamp-GATA19-DAP-Seq(GSE60143)/Homer	ATCSGATCVG	1	-1.247	1	4	0.0076	388.2	0.0051
Replumless(BLH)/Arabidopsis-RPL.GFP-ChIP-Seq(GSE78727)/Homer	HGTCWHATCA	1	-1.241	1	58	0.1096	7702.6	0.1016
CUC2(NAC)/colamp-CUC2-DAP-Seq(GSE60143)/Homer	TRCKTGTNNNWCAMG	1	-1.233	1	12	0.0227	1421	0.0187
VIP1(bZIP)/col-VIP1-DAP-Seq(GSE60143)/Homer	NTTGACAGCTGTCAN	1	-1.226	1	14	0.0265	1688.4	0.0223
RBFox2(?)/Heart-RBFox2-CLIP-Seq(GSE57926)/Homer	TGCATGCA	1	-1.221	1	99	0.1871	13452.7	0.1774
Sox15(HMG)/CPA-Sox15-ChIP-Seq(GSE62909)/Homer	RAACAATGGN	1	-1.216	1	43	0.0813	5644.8	0.0744
DAG2(C2C2dof)/col-DAG2-DAP-Seq(GSE60143)/Homer	WWTTHACTTTTT	1	-1.213	1	67	0.1267	8980	0.1184
MYB93(MYB)/colamp-MYB93-DAP-Seq(GSE60143)/Homer	GGTAGGTGRD	1	-1.213	1	48	0.0907	6338	0.0836
Bapx1(Homeobox)/VertebralCol-Bapx1-ChIP-Seq(GSE36672)/Homer	TTRAGTGSYK	1	-1.201	1	108	0.2042	14739.7	0.1944
LCL1(MYBrelated)/colamp-LCL1-DAP-Seq(GSE60143)/Homer	NAAAATATCTWHWWN	1	-1.199	1	6	0.0113	649.6	0.0086
VRN1(ABI3VP1)/col-VRN1-DAP-Seq(GSE60143)/Homer	TTTTTTTTTT	1	-1.197	1	7	0.0132	778.9	0.0103
Cux2(Homeobox)/Liver-Cux2-ChIP-Seq(GSE35985)/Homer	HNRAATCAAT	1	-1.19	1	12	0.0227	1436.9	0.0189
At3g11280(MYBrelated)/col-At3g11280-DAP-Seq(GSE60143)/Homer	GATAAGRT	1	-1.189	1	42	0.0794	5526.3	0.0729
USF1(bHLH)/GM12878-Usf1-ChIP-Seq(GSE32465)/Homer	SGTCACGTGR	1	-1.185	1	28	0.0529	3602.5	0.0475
FOXA1(Forkhead)/MCF7-FOXA1-ChIP-Seq(GSE26831)/Homer	WAAGTAAACA	1	-1.18	1	40	0.0756	5256.4	0.0693
ERF10(AP2EREBP)/col-ERF10-DAP-Seq(GSE60143)/Homer	RTGGCGGCGG	1	-1.18	1	24	0.0454	3059.6	0.0403
MYB41(MYB)/col-MYB41-DAP-Seq(GSE60143)/Homer	BYTYACCTAA	1	-1.174	1	14	0.0265	1709.5	0.0225
PUCHI(AP2EREBP)/colamp-PUCHI-DAP-Seq(GSE60143)/Homer	GCGCCGTY	1	-1.17	1	20	0.0378	2520.6	0.0332
Gata6(Zf)/HUG1N-GATA6-ChIP-Seq(GSE51936)/Homer	YCTTATCTBN	1	-1.163	1	49	0.0926	6516.5	0.0859
MafF(bZIP)/HepG2-MafF-ChIP-Seq(GSE31477)/Homer	HWWGTCAGCAWWTTT	1	-1.153	1	14	0.0265	1718.9	0.0227
ERF15(AP2EREBP)/colamp-ERF15-DAP-Seq(GSE60143)/Homer	WDHAGCMGCCAT	1	-1.148	1	114	0.2155	15646.6	0.2063
CRX(Homeobox)/Retina-Crx-ChIP-Seq(GSE20012)/Homer	GCTAATCC	1	-1.146	1	108	0.2042	14802.9	0.1952
MGP(C2H2)/colamp-MGP-DAP-Seq(GSE60143)/Homer	TTTTGTCGTTTW	1	-1.14	1	8	0.0151	925.3	0.0122
SeqBias: CG bias	SSSSSSSSSS	1	-1.135	1	431	0.8147	61094.6	0.8057
SHN3(AP2EREBP)/col-SHN3-DAP-Seq(GSE60143)/Homer	CCGCCGCC	1	-1.135	1	11	0.0208	1324.6	0.0175
Foxo3(Forkhead)/U2OS-Foxo3-ChIP-Seq(E-MTAB-2701)/Homer	DGTAAACA	1	-1.134	1	33	0.0624	4322.5	0.057
ATHB6(Homeobox)/col-ATHB6-DAP-Seq(GSE60143)/Homer	AATGATTG	1	-1.131	1	46	0.087	6125.2	0.0808
MYB3(MYB)/Arabidopsis-MYB3-ChIP-Seq(GSE80564)/Homer	GKTAGGTRGG	1	-1.13	1	79	0.1493	10738.3	0.1416
MYB4(MYB)/col200-MYB4-DAP-Seq(GSE60143)/Homer	WAGKTAGGTARR	1	-1.125	1	23	0.0435	2953.9	0.039
p63(p53)/Keratinocyte-p63-ChIP-Seq(GSE17611)/Homer	NNDRCATGYCYNRRCATGYH	1	-1.122	1	19	0.0359	2409.6	0.0318
CCA(Myb)/Arabidopsis-CCA.GFP-ChIP-Seq(GSE70533)/Homer	AGATATYTTT	1	-1.121	1	29	0.0548	3779.3	0.0498
Cdx2(Homeobox)/mES-Cdx2-ChIP-Seq(GSE14586)/Homer	GYMATAAAAH	1	-1.118	1	23	0.0435	2957.1	0.039
LEP(AP2EREBP)/col-LEP-DAP-Seq(GSE60143)/Homer	CDCCGCCGTC	1	-1.118	1	9	0.017	1064.2	0.014
Tal1	CATCTG	1	-1.113	1	94	0.1777	12866.4	0.1697
ZNF382(Zf)/HEK293-ZNF382.GFP-ChIP-Seq(GSE58341)/Homer	GNCTGTASTRNTGBCTCHTT	1	-1.102	1	2	0.0038	170.6	0.0022
SPL13(SBP)/col-SPL13-DAP-Seq(GSE60143)/Homer	WAHTGTACGGAH	1	-1.099	1	3	0.0057	292.9	0.0039
STAT6(Stat)/Macrophage-Stat6-ChIP-Seq(GSE38377)/Homer	TTCCKNAGAA	1	-1.097	1	29	0.0548	3795.3	0.05
Tbx20(T-box)/Heart-Tbx20-ChIP-Seq(GSE29636)/Homer	GGTGYTGACAGS	1	-1.096	1	16	0.0302	2014.6	0.0266
dof43(C2C2dof)/colamp-dof43-DAP-Seq(GSE60143)/Homer	NAAAAAGTDA	1	-1.095	1	61	0.1153	8249.9	0.1088
CDX4(Homeobox)/ZebrafishEmbryos-Cdx4.Myc-ChIP-Seq(GSE48254)/Homer	NGYCATAAAWCH	1	-1.093	1	32	0.0605	4212.8	0.0556
DREB26(AP2EREBP)/col-DREB26-DAP-Seq(GSE60143)/Homer	CCACCGACAH	1	-1.087	1	8	0.0151	942.3	0.0124
HAT1(Homeobox)/col-HAT1-DAP-Seq(GSE60143)/Homer	SCAATCATTGNN	1	-1.078	1	6	0.0113	681.6	0.009
Hoxa13(Homeobox)/ChickenMSG-Hoxa13.Flag-ChIP-Seq(GSE86088)/Homer	CYHATAAAAN	1	-1.068	1	105	0.1985	14471.9	0.1908
PIF4(bHLH)/Seedling-PIF4-ChIP-Seq(GSE35315)/Homer	NNBCACGTGN	1	-1.066	1	69	0.1304	9399.3	0.124
AT1G71450(AP2EREBP)/col-AT1G71450-DAP-Seq(GSE60143)/Homer	DHDWTGTCGGTG	1	-1.062	1	49	0.0926	6600.6	0.087
BMAL1(bHLH)/Liver-Bmal1-ChIP-Seq(GSE39860)/Homer	GNCACGTG	1	-1.062	1	98	0.1853	13489.3	0.1779
VDR(NR),DR3/GM10855-VDR+vitD-ChIP-Seq(GSE22484)/Homer	ARAGGTCANWGAGTTCANNN	1	-1.06	1	11	0.0208	1353.8	0.0179
AT5G66940(C2C2dof)/col-AT5G66940-DAP-Seq(GSE60143)/Homer	NNHACTTTWT	1	-1.058	1	82	0.155	11237.4	0.1482
FOXK2(Forkhead)/U2OS-FOXK2-ChIP-Seq(E-MTAB-2204)/Homer	SCHTGTTTACAT	1	-1.05	1	31	0.0586	4103.4	0.0541
X-box(HTH)/NPC-H3K4me1-ChIP-Seq(GSE16256)/Homer	GGTTGCCATGGCAA	1	-1.048	1	8	0.0151	955.5	0.0126
PSE(SNAPc)/K562-mStart-Seq/Homer	WAVTCACCMTAASYDAAAAG	1	-1.045	1	20	0.0378	2587.4	0.0341
CDM1(C3H)/colamp-CDM1-DAP-Seq(GSE60143)/Homer	CCGAWAWTWTCGGAN	1	-1.043	1	3	0.0057	302.2	0.004
AT5G02460(C2C2dof)/col-AT5G02460-DAP-Seq(GSE60143)/Homer	CHCCTTTT	1	-1.042	1	96	0.1815	13230.7	0.1745
AT1G28160(AP2EREBP)/colamp-AT1G28160-DAP-Seq(GSE60143)/Homer	GGCGGCGG	1	-1.041	1	66	0.1248	9003.8	0.1187
RKD2(RWPRK)/colamp-RKD2-DAP-Seq(GSE60143)/Homer	GACKTTTCRDCTTCC	1	-1.039	1	29	0.0548	3833.2	0.0505
YY1(Zf)/Promoter/Homer	CAAGATGGCGGC	1	-1.038	1	3	0.0057	303.3	0.004
NF1-halfsite(CTF)/LNCaP-NF1-ChIP-Seq(Unpublished)/Homer	YTGCCAAG	1	-1.034	1	137	0.259	19047.4	0.2512
At5g05790(MYBrelated)/col-At5g05790-DAP-Seq(GSE60143)/Homer	AYCTTATC	1	-1.034	1	43	0.0813	5786.4	0.0763
COG1(C2C2dof)/col-COG1-DAP-Seq(GSE60143)/Homer	DAAAAAGTGA	1	-1.02	1	62	0.1172	8462.7	0.1116
BIM1(bHLH)/colamp-BIM1-DAP-Seq(GSE60143)/Homer	NNNNNNVTCACGTGM	1	-1.011	1	5	0.0095	568	0.0075
ELT-3(Gata)/cElegans-L1-ELT3-ChIP-Seq(modEncode)/Homer	AWTGATAAGA	1	-0.999	1	20	0.0378	2613.3	0.0345
ATHB23(ZFHD)/col-ATHB23-DAP-Seq(GSE60143)/Homer	HTAATTARNN	1	-0.9923	1	35	0.0662	4702.4	0.062
dof24(C2C2dof)/col-dof24-DAP-Seq(GSE60143)/Homer	TWMCTTTTTG	1	-0.9907	1	88	0.1664	12160.3	0.1604
MYB39(MYB)/col-MYB39-DAP-Seq(GSE60143)/Homer	WWAARKTAGGTGRAA	1	-0.9852	1	5	0.0095	575.9	0.0076
AT2G31460(REMB3)/col-AT2G31460-DAP-Seq(GSE60143)/Homer	WNWARWDGAAATGAT	1	-0.9831	1	19	0.0359	2484.5	0.0328
Rfx5(HTH)/GM12878-Rfx5-ChIP-Seq(GSE31477)/Homer	SCCTAGCAACAG	1	-0.9829	1	18	0.034	2346.1	0.0309
AS2(LOBAS2)/col-AS2-DAP-Seq(GSE60143)/Homer	CCGDAAWWHMCGSCG	1	-0.9811	1	2	0.0038	187.3	0.0025
Jun-AP1(bZIP)/K562-cJun-ChIP-Seq(GSE31477)/Homer	GATGASTCATCN	1	-0.9788	1	64	0.121	8785.2	0.1159
IDD2(C2H2)/colamp-IDD2-DAP-Seq(GSE60143)/Homer	HAVAAAAMGACAAAA	1	-0.9693	1	4	0.0076	447.2	0.0059
ANAC083(NAC)/col-ANAC083-DAP-Seq(GSE60143)/Homer	CKTRWNNNWYAMGTA	1	-0.9687	1	24	0.0454	3186.2	0.042
GATA20(C2C2gata)/colamp-GATA20-DAP-Seq(GSE60143)/Homer	TNGATCNDNM	1	-0.963	1	86	0.1626	11910.5	0.1571
At4g16750(AP2EREBP)/col-At4g16750-DAP-Seq(GSE60143)/Homer	HACCGACAHA	1	-0.9623	1	19	0.0359	2496.3	0.0329
PRDM14(Zf)/H1-PRDM14-ChIP-Seq(GSE22767)/Homer	RGGTCTCTAACY	1	-0.9622	1	13	0.0246	1668.2	0.022
CUC3(NAC)/col-CUC3-DAP-Seq(GSE60143)/Homer	TRCKTGWNNNACAMG	1	-0.9617	1	11	0.0208	1394.5	0.0184
RAV1(RAV)/colamp-RAV1-DAP-Seq(GSE60143)/Homer	TWWTTTCTGTTG	1	-0.9598	1	25	0.0473	3331.5	0.0439
VND2(NAC)/col-VND2-DAP-Seq(GSE60143)/Homer	DNCKTNNNNNNNAAG	1	-0.9578	1	34	0.0643	4589.3	0.0605
LHX9(Homeobox)/Hct116-LHX9.V5-ChIP-Seq(GSE116822)/Homer	NGCTAATTAG	1	-0.9547	1	61	0.1153	8387.5	0.1106
Esrrb(NR)/mES-Esrrb-ChIP-Seq(GSE11431)/Homer	KTGACCTTGA	1	-0.9527	1	34	0.0643	4593.9	0.0606
IRF1(IRF)/PBMC-IRF1-ChIP-Seq(GSE43036)/Homer	GAAAGTGAAAGT	1	-0.9514	1	8	0.0151	989.8	0.0131
Unknown5/Drosophila-Promoters/Homer	GCTGATAASV	1	-0.9511	1	29	0.0548	3895.7	0.0514
dof45(C2C2dof)/col-dof45-DAP-Seq(GSE60143)/Homer	NVAWAAAGTN	1	-0.9506	1	105	0.1985	14618.5	0.1928
SMB(NAC)/colamp-SMB-DAP-Seq(GSE60143)/Homer	CTTVNNNNDBAAGHW	1	-0.9502	1	34	0.0643	4595.8	0.0606
ANAC075(NAC)/col-ANAC075-DAP-Seq(GSE60143)/Homer	CTTSWWNWWSAAGYT	1	-0.9486	1	12	0.0227	1537.9	0.0203
IDD5(C2H2)/colamp-IDD5-DAP-Seq(GSE60143)/Homer	TTTTGTCTTTTTBTK	1	-0.9483	1	20	0.0378	2643.5	0.0349
ATHB25(ZFHD)/colamp-ATHB25-DAP-Seq(GSE60143)/Homer	TAATTAVB	1	-0.9462	1	45	0.0851	6142.9	0.081
ERF9(AP2EREBP)/colamp-ERF9-DAP-Seq(GSE60143)/Homer	AWATGGCGGCGG	1	-0.946	1	8	0.0151	991.7	0.0131
ATHB5(HB)/colamp-ATHB5-DAP-Seq(GSE60143)/Homer	AATGATTG	1	-0.9453	1	30	0.0567	4039.4	0.0533
ESE3(AP2EREBP)/col-ESE3-DAP-Seq(GSE60143)/Homer	GACGGTGG	1	-0.9445	1	40	0.0756	5441.9	0.0718
ERF38(AP2EREBP)/col-ERF38-DAP-Seq(GSE60143)/Homer	CACCGACA	1	-0.9421	1	12	0.0227	1540.7	0.0203
EBF(EBF)/proBcell-EBF-ChIP-Seq(GSE21978)/Homer	DGTCCCYRGGGA	1	-0.9393	1	17	0.0321	2232.5	0.0294
AGL16(MADS)/col-AGL16-DAP-Seq(GSE60143)/Homer	TWCCHWATWDGGAAA	1	-0.9387	1	5	0.0095	588.1	0.0078
E-box/Arabidopsis-Promoters/Homer	GCCACGTG	1	-0.9332	1	23	0.0435	3070.4	0.0405
Snail1(Zf)/LS174T-SNAIL1.HA-ChIP-Seq(GSE127183)/Homer	TRCACCTGCY	1	-0.9323	1	33	0.0624	4469.9	0.0589
NLP7(RWPRK)/col-NLP7-DAP-Seq(GSE60143)/Homer	TGRCCYTTCR	1	-0.9242	1	107	0.2023	14937.7	0.197
MYB74(MYB)/colamp-MYB74-DAP-Seq(GSE60143)/Homer	YYYACCTACCWH	1	-0.9211	1	21	0.0397	2799.3	0.0369
GATA6(C2C2gata)/col200-GATA6-DAP-Seq(GSE60143)/Homer	TAGATCTARAHH	1	-0.9185	1	6	0.0113	729.6	0.0096
BPC6(BBRBPC)/col-BPC6-DAP-Seq(GSE60143)/Homer	YTYTCTCTCTCTCTA	1	-0.9177	1	2	0.0038	197.7	0.0026
Unknown3/Arabidopsis-Promoters/Homer	AYTAAACCGG	1	-0.9154	1	6	0.0113	730.4	0.0096
Tbx6(T-box)/ESC-Tbx6-ChIP-Seq(GSE93524)/Homer	DAGGTGTBAA	1	-0.9134	1	48	0.0907	6595.4	0.087
Pit1+1bp(Homeobox)/GCrat-Pit1-ChIP-Seq(GSE58009)/Homer	ATGCATAATTCA	1	-0.9124	1	11	0.0208	1416.8	0.0187
ESE1(AP2EREBP)/col-ESE1-DAP-Seq(GSE60143)/Homer	GGCGGCGG	1	-0.9102	1	27	0.051	3645	0.0481
Mef2c(MADS)/GM12878-Mef2c-ChIP-Seq(GSE32465)/Homer	DCYAAAAATAGM	1	-0.9093	1	20	0.0378	2667.1	0.0352
p73(p53)/Trachea-p73-ChIP-Seq(PRJNA310161)/Homer	NRRRCAWGTCCDGRCATGYY	1	-0.9092	1	3	0.0057	329.4	0.0043
Hoxa9(Homeobox)/ChickenMSG-Hoxa9.Flag-ChIP-Seq(GSE86088)/Homer	RGCAATNAAA	1	-0.9069	1	121	0.2287	16951.3	0.2235
WUS1(Homeobox)/colamp-WUS1-DAP-Seq(GSE60143)/Homer	CAWTCATTCA	1	-0.902	1	19	0.0359	2532.1	0.0334
Foxf1(Forkhead)/Lung-Foxf1-ChIP-Seq(GSE77951)/Homer	WWATRTAAACAN	1	-0.9005	1	34	0.0643	4635.1	0.0611
PAX5(Paired,Homeobox),condensed/GM12878-PAX5-ChIP-Seq(GSE32465)/Homer	GTCACGCTCSCTGM	1	-0.8959	1	7	0.0132	873.6	0.0115
HAT5(Homeobox)/colamp-HAT5-DAP-Seq(GSE60143)/Homer	DCAATWATTG	1	-0.8904	1	4	0.0076	467.3	0.0062
Sox3(HMG)/NPC-Sox3-ChIP-Seq(GSE33059)/Homer	CCWTTGTY	1	-0.889	1	72	0.1361	10015.8	0.1321
p53(p53)/Saos-p53-ChIP-Seq(GSE15780)/Homer	RRCATGYCYRGRCATGYYYN	1	-0.8877	1	5	0.0095	603.6	0.008
p53(p53)/Saos-p53-ChIP-Seq/Homer	RRCATGYCYRGRCATGYYYN	1	-0.8877	1	5	0.0095	603.6	0.008
SeqBias: G/A bias	RRRRRRRRRR	1	-0.8867	1	529	1	75703.2	0.9983
DLX1(Homeobox)/BasalGanglia-Dlx1-ChIP-seq(GSE124936)/Homer	NSNNTAATTA	1	-0.8842	1	53	0.1002	7330.2	0.0967
DREB2(AP2EREBP)/col-DREB2-DAP-Seq(GSE60143)/Homer	TMACCGACATWA	1	-0.8835	1	12	0.0227	1568.3	0.0207
Lhx2(Homeobox)/HFSC-Lhx2-ChIP-Seq(GSE48068)/Homer	TAATTAGN	1	-0.8831	1	41	0.0775	5636.1	0.0743
Unknown-ESC-element(?)/mES-Nanog-ChIP-Seq(GSE11724)/Homer	CACAGCAGGGGG	1	-0.874	1	44	0.0832	6068.7	0.08
HY5(bZIP)/colamp-HY5-DAP-Seq(GSE60143)/Homer	RRTSACGTSD	1	-0.8716	1	35	0.0662	4800.3	0.0633
DEAR2(AP2EREBP)/colamp-DEAR2-DAP-Seq(GSE60143)/Homer	HCACCGACAWHD	1	-0.8696	1	31	0.0586	4238.1	0.0559
Hand2(bHLH)/Mesoderm-Hand2-ChIP-Seq(GSE61475)/Homer	TGACANARRCCAGRC	1	-0.8685	1	30	0.0567	4098.3	0.054
bHLH10(bHLH)/colamp-bHLH10-DAP-Seq(GSE60143)/Homer	YACCGACA	1	-0.866	1	7	0.0132	884.5	0.0117
DPL-1(E2F)/cElegans-Adult-ChIP-Seq(modEncode)/Homer	TAGCGCGC	1	-0.8657	1	21	0.0397	2835.7	0.0374
VND6(NAC)/col-VND6-DAP-Seq(GSE60143)/Homer	DCTTNHTTTTYAMGY	1	-0.8657	1	41	0.0775	5652.2	0.0745
Barx1(Homeobox)/Stomach-Barx1.3xFlag-ChIP-Seq(GSE69483)/Homer	AAACMATTAN	1	-0.8634	1	17	0.0321	2276.3	0.03
BIM3(bHLH)/col-BIM3-DAP-Seq(GSE60143)/Homer	TWVTCACGTGAB	1	-0.8588	1	6	0.0113	749.8	0.0099
SeqBias: TA-repeat	TATATATATA	1	-0.8575	1	82	0.155	11473.6	0.1513
CRF4(AP2EREBP)/colamp-CRF4-DAP-Seq(GSE60143)/Homer	CGCCGCCA	1	-0.8502	1	17	0.0321	2284.1	0.0301
WRKY28(WRKY)/col-WRKY28-DAP-Seq(GSE60143)/Homer	BGTTGACTWH	1	-0.85	1	49	0.0926	6799.9	0.0897
HLH-1(bHLH)/cElegans-Embryo-HLH1-ChIP-Seq(modEncode)/Homer	RACAGCTGTTBH	1	-0.8485	1	43	0.0813	5951.6	0.0785
MYB88(MYB)/col-MYB88-DAP-Seq(GSE60143)/Homer	HNACGCTCCT	1	-0.8446	1	98	0.1853	13766.7	0.1815
Srebp2(bHLH)/HepG2-Srebp2-ChIP-Seq(GSE31477)/Homer	CGGTCACSCCAC	1	-0.8437	1	8	0.0151	1031.5	0.0136
ANAC028(NAC)/col-ANAC028-DAP-Seq(GSE60143)/Homer	WRCTTGNNNNNCAAG	1	-0.8408	1	26	0.0491	3556.4	0.0469
Smad2(MAD)/ES-SMAD2-ChIP-Seq(GSE29422)/Homer	CTGTCTGG	1	-0.8376	1	96	0.1815	13491.9	0.1779
En1(Homeobox)/SUM149-EN1-ChIP-Seq(GSE120957)/Homer	NDCTAATTAS	1	-0.8358	1	82	0.155	11502	0.1517
NAM(NAC)/col-NAM-DAP-Seq(GSE60143)/Homer	RGTTRCGTRW	1	-0.8355	1	42	0.0794	5822.6	0.0768
MYB61(MYB)/colamp-MYB61-DAP-Seq(GSE60143)/Homer	HCYACCTACC	1	-0.8334	1	59	0.1115	8235.5	0.1086
OBP4(C2C2dof)/col-OBP4-DAP-Seq(GSE60143)/Homer	WTTHACTTTTTB	1	-0.8327	1	55	0.104	7668.6	0.1011
ANAC096(NAC)/colamp-ANAC096-DAP-Seq(GSE60143)/Homer	TACTTGWNNNWCAAG	1	-0.8301	1	24	0.0454	3282.8	0.0433
ANAC103(NAC)/col-ANAC103-DAP-Seq(GSE60143)/Homer	AACTTGNWNWNCAAG	1	-0.8292	1	15	0.0284	2016.8	0.0266
Meis1(Homeobox)/MastCells-Meis1-ChIP-Seq(GSE48085)/Homer	VGCTGWCAVB	1	-0.828	1	93	0.1758	13077.4	0.1725
MYB17(MYB)/colamp-MYB17-DAP-Seq(GSE60143)/Homer	GGTAGGTGRG	1	-0.8274	1	23	0.0435	3144	0.0415
SGR5(C2H2)/colamp-SGR5-DAP-Seq(GSE60143)/Homer	TTTGTCTTTTTT	1	-0.8196	1	25	0.0473	3431.3	0.0452
WRKY24(WRKY)/colamp-WRKY24-DAP-Seq(GSE60143)/Homer	CGTTGACTWW	1	-0.8175	1	31	0.0586	4281.3	0.0565
FXR(NR),IR1/Liver-FXR-ChIP-Seq(Chong_et_al.)/Homer	AGGTCANTGACCTB	1	-0.814	1	24	0.0454	3294.9	0.0435
ATY13(MYB)/col-ATY13-DAP-Seq(GSE60143)/Homer	YYYAACYRHH	1	-0.8109	1	143	0.2703	20234.2	0.2668
At1g14580(C2H2)/colamp-At1g14580-DAP-Seq(GSE60143)/Homer	CASAAAAMGACAAAA	1	-0.8086	1	5	0.0095	628.3	0.0083
AtGRF6(GRF)/col-AtGRF6-DAP-Seq(GSE60143)/Homer	NTGTCAGADNNNNNN	1	-0.806	1	62	0.1172	8693.8	0.1146
At1g75490(AP2EREBP)/colamp-At1g75490-DAP-Seq(GSE60143)/Homer	CACCGMCT	1	-0.8058	1	61	0.1153	8552	0.1128
VND1(NAC)/col-VND1-DAP-Seq(GSE60143)/Homer	CTTRWDNHWYAAGYW	1	-0.8053	1	27	0.051	3725	0.0491
FoxD3(forkhead)/ZebrafishEmbryo-Foxd3.biotin-ChIP-seq(GSE106676)/Homer	TGTTTAYTTAGC	1	-0.8004	1	34	0.0643	4721.4	0.0623
OCT4-SOX2-TCF-NANOG(POU,Homeobox,HMG)/mES-Oct4-ChIP-Seq(GSE11431)/Homer	ATTTGCATAACAATG	1	-0.7996	1	5	0.0095	632	0.0083
TBP3(MYBrelated)/col-TBP3-DAP-Seq(GSE60143)/Homer	VYTAGGGCAN	1	-0.7993	1	34	0.0643	4722.9	0.0623
ANAC005(NAC)/col-ANAC005-DAP-Seq(GSE60143)/Homer	WVCTTVTWNHABAAG	1	-0.798	1	19	0.0359	2599.6	0.0343
NGA4(ABI3VP1)/col-NGA4-DAP-Seq(GSE60143)/Homer	TKNTCAGGTG	1	-0.7852	1	111	0.2098	15706.9	0.2071
PHA-4(Forkhead)/cElegans-Embryos-PHA4-ChIP-Seq(modEncode)/Homer	KTGTTTGC	1	-0.784	1	139	0.2628	19707.2	0.2599
GATA1(C2C2gata)/colamp-GATA1-DAP-Seq(GSE60143)/Homer	DDWWYYAGATCTRRW	1	-0.7822	1	15	0.0284	2044.2	0.027
ETV4(ETS)/HepG2-ETV4-ChIP-Seq(ENCODE)/Homer	ACCGGAAGTG	1	-0.7818	1	72	0.1361	10147.8	0.1338
CEJ1(AP2EREBP)/col-CEJ1-DAP-Seq(GSE60143)/Homer	WWTGTCGGTG	1	-0.7794	1	27	0.051	3746.1	0.0494
AP-2alpha(AP2)/Hela-AP2alpha-ChIP-Seq(GSE31477)/Homer	ATGCCCTGAGGC	1	-0.7773	1	59	0.1115	8301	0.1095
At1g78700(BZR)/col-At1g78700-DAP-Seq(GSE60143)/Homer	NNNNCACGTGNNNNN	1	-0.7709	1	13	0.0246	1768.4	0.0233
Lhx1(Homeobox)/EmbryoCarcinoma-Lhx1-ChIP-Seq(GSE70957)/Homer	NNYTAATTAR	1	-0.7707	1	41	0.0775	5744.9	0.0758
ANAC016(NAC)/col-ANAC016-DAP-Seq(GSE60143)/Homer	WNCTTGNNNNNCAMG	1	-0.7702	1	31	0.0586	4322.5	0.057
bcd(Homeobox)/Embryo-Bcd-ChIP-Seq(GSE86966)/Homer	VNNGGATTADNN	1	-0.7662	1	49	0.0926	6888.4	0.0908
Nr5a2(NR)/Pancreas-LRH1-ChIP-Seq(GSE34295)/Homer	BTCAAGGTCA	1	-0.7657	1	38	0.0718	5322.6	0.0702
Unknown6/Drosophila-Promoters/Homer	AATTTTAAAA	1	-0.7635	1	26	0.0491	3617.7	0.0477
FOXK1(Forkhead)/HEK293-FOXK1-ChIP-Seq(GSE51673)/Homer	NVWTGTTTAC	1	-0.757	1	43	0.0813	6043.4	0.0797
STAT1(Stat)/HelaS3-STAT1-ChIP-Seq(GSE12782)/Homer	NATTTCCNGGAAAT	1	-0.7547	1	16	0.0302	2203.9	0.0291
Max(bHLH)/K562-Max-ChIP-Seq(GSE31477)/Homer	RCCACGTGGYYN	1	-0.7536	1	36	0.0681	5049.9	0.0666
ZNF317(Zf)/HEK293-ZNF317.GFP-ChIP-Seq(GSE58341)/Homer	GTCWGCTGTYYCTCT	1	-0.7531	1	5	0.0095	647.2	0.0085
WRKY25(WRKY)/colamp-WRKY25-DAP-Seq(GSE60143)/Homer	NNNNHRGTCAAMNNN	1	-0.7511	1	41	0.0775	5764.2	0.076
ETS:RUNX(ETS,Runt)/Jurkat-RUNX1-ChIP-Seq(GSE17954)/Homer	RCAGGATGTGGT	1	-0.7507	1	7	0.0132	930.5	0.0123
DDF2(AP2EREBP)/col-DDF2-DAP-Seq(GSE60143)/Homer	GATGTCGRCR	1	-0.7468	1	1	0.0019	92.2	0.0012
ERRg(NR)/Kidney-ESRRG-ChIP-Seq(GSE104905)/Homer	GTGACCTTGRVN	1	-0.7437	1	43	0.0813	6057.6	0.0799
Unknown(Homeobox)/Limb-p300-ChIP-Seq/Homer	SSCMATWAAA	1	-0.7377	1	23	0.0435	3211.6	0.0424
STAT5(Stat)/mCD4+-Stat5-ChIP-Seq(GSE12346)/Homer	RTTTCTNAGAAA	1	-0.7361	1	18	0.034	2500.6	0.033
MYB92(MYB)/colamp-MYB92-DAP-Seq(GSE60143)/Homer	GGTAGGTR	1	-0.7341	1	40	0.0756	5639.3	0.0744
TFE3(bHLH)/MEF-TFE3-ChIP-Seq(GSE75757)/Homer	GTCACGTGACYV	1	-0.7336	1	5	0.0095	654.8	0.0086
At3g45610(C2C2dof)/col-At3g45610-DAP-Seq(GSE60143)/Homer	TWACTTTTTS	1	-0.7335	1	60	0.1134	8496.2	0.112
ASHR1(ND)/col-ASHR1-DAP-Seq(GSE60143)/Homer	NTGGTGAN	1	-0.7332	1	77	0.1456	10926.6	0.1441
HRE(HSF)/HepG2-HSF1-ChIP-Seq(GSE31477)/Homer	BSTTCTRGAABVTTCYAGAA	1	-0.7321	1	9	0.017	1223	0.0161
Sox10(HMG)/SciaticNerve-Sox3-ChIP-Seq(GSE35132)/Homer	CCWTTGTYYB	1	-0.7261	1	70	0.1323	9935	0.131
PTF1(TCP)/colamp-PTF1-DAP-Seq(GSE60143)/Homer	RDDGGGACCACA	1	-0.7227	1	6	0.0113	800.2	0.0106
SPL1(SBP)/colamp-SPL1-DAP-Seq(GSE60143)/Homer	HYGTACDTWH	1	-0.7224	1	62	0.1172	8797	0.116
AT1G01250(AP2EREBP)/col-AT1G01250-DAP-Seq(GSE60143)/Homer	YCACCGACAHTW	1	-0.722	1	2	0.0038	234.5	0.0031
HLF(bZIP)/HSC-HLF.Flag-ChIP-Seq(GSE69817)/Homer	RTTATGYAAB	1	-0.7179	1	40	0.0756	5657	0.0746
Slug(Zf)/Mesoderm-Snai2-ChIP-Seq(GSE61475)/Homer	SNGCACCTGCHS	1	-0.7155	1	22	0.0416	3086	0.0407
AT1G44830(AP2EREBP)/col-AT1G44830-DAP-Seq(GSE60143)/Homer	NCCACCGACA	1	-0.7135	1	10	0.0189	1374.8	0.0181
HSF6(HSF)/col-HSF6-DAP-Seq(GSE60143)/Homer	TTYTAGAAGCTTCTA	1	-0.7129	1	11	0.0208	1517.6	0.02
GAGA-repeat/Arabidopsis-Promoters/Homer	CTCTCTCTCY	1	-0.7114	1	70	0.1323	9955.1	0.1313
ANAC092(NAC)/colamp-ANAC092-DAP-Seq(GSE60143)/Homer	WRCKTGWNNNWCAMG	1	-0.7056	1	13	0.0246	1807.4	0.0238
At5g66730(C2H2)/colamp-At5g66730-DAP-Seq(GSE60143)/Homer	TTTGTCKTTTTK	1	-0.7027	1	8	0.0151	1094.3	0.0144
PU.1-IRF(ETS:IRF)/Bcell-PU.1-ChIP-Seq(GSE21512)/Homer	MGGAAGTGAAAC	1	-0.7008	1	67	0.1267	9540.1	0.1258
Rfx1(HTH)/NPC-H3K4me1-ChIP-Seq(GSE16256)/Homer	KGTTGCCATGGCAA	1	-0.7007	1	12	0.0227	1667.4	0.022
Fli1(ETS)/CD8-FLI-ChIP-Seq(GSE20898)/Homer	NRYTTCCGGH	1	-0.6986	1	72	0.1361	10259.4	0.1353
TCP16(TCP)/colamp-TCP16-DAP-Seq(GSE60143)/Homer	GTGGDCCYNNNNNNN	1	-0.6922	1	34	0.0643	4824.2	0.0636
WIP5(C2H2)/colamp-WIP5-DAP-Seq(GSE60143)/Homer	TDTTCTCMAGGT	1	-0.6914	1	53	0.1002	7547.3	0.0995
Tcfcp2l1(CP2)/mES-Tcfcp2l1-ChIP-Seq(GSE11431)/Homer	NRAACCRGTTYRAACCRGYT	1	-0.6891	1	9	0.017	1244.3	0.0164
MyoD(bHLH)/Myotube-MyoD-ChIP-Seq(GSE21614)/Homer	RRCAGCTGYTSY	1	-0.6891	1	50	0.0945	7120.3	0.0939
MYB3R1(MYB)/col-MYB3R1-DAP-Seq(GSE60143)/Homer	WWDTDACCGTTR	1	-0.6844	1	8	0.0151	1103.3	0.0145
CRF10(AP2EREBP)/col100-CRF10-DAP-Seq(GSE60143)/Homer	DCCGCCGYHA	1	-0.6833	1	34	0.0643	4833.8	0.0637
Gata1(Zf)/K562-GATA1-ChIP-Seq(GSE18829)/Homer	SAGATAAGRV	1	-0.6825	1	32	0.0605	4547.2	0.06
Atoh1(bHLH)/Cerebellum-Atoh1-ChIP-Seq(GSE22111)/Homer	VNRVCAGCTGGY	1	-0.6815	1	77	0.1456	11000.7	0.1451
ANAC071(NAC)/col-ANAC071-DAP-Seq(GSE60143)/Homer	DNCKTNDNNNHNAAG	1	-0.6812	1	29	0.0548	4118.2	0.0543
PIF5ox(bHLH)/Arabidopsis-PIF5ox-ChIP-Seq(GSE35062)/Homer	BCACGTGVDN	1	-0.68	1	55	0.104	7848.6	0.1035
ERF7(AP2EREBP)/col-ERF7-DAP-Seq(GSE60143)/Homer	ATGRCGGCGG	1	-0.678	1	42	0.0794	5986	0.0789
ZNF519(Zf)/HEK293-ZNF519.GFP-ChIP-Seq(GSE58341)/Homer	GAGSCCGAGC	1	-0.6771	1	13	0.0246	1825.9	0.0241
Zac1(Zf)/Neuro2A-Plagl1-ChIP-Seq(GSE75942)/Homer	HAWGRGGCCM	1	-0.6731	1	174	0.3289	24918.7	0.3286
ABF1(bZIP)/Arabidopsis-ABF1-ChIP-Seq(GSE80564)/Homer	CACGTGGC	1	-0.6687	1	41	0.0775	5853.1	0.0772
GATA12(C2C2gata)/col-GATA12-DAP-Seq(GSE60143)/Homer	YAGATCTRAW	1	-0.6687	1	23	0.0435	3268.5	0.0431
Oct2(POU,Homeobox)/Bcell-Oct2-ChIP-Seq(GSE21512)/Homer	ATATGCAAAT	1	-0.6645	1	8	0.0151	1113.9	0.0147
GATA11(C2C2gata)/col-GATA11-DAP-Seq(GSE60143)/Homer	DDHYYAGATCTR	1	-0.6628	1	17	0.0321	2410.3	0.0318
O2(bZIP)/Corn-O2-ChIP-Seq(GSE63991)/Homer	GCTGACGTGGCA	1	-0.6626	1	8	0.0151	1115	0.0147
Tbr1(T-box)/Cortex-Tbr1-ChIP-Seq(GSE71384)/Homer	AAGGTGTKAA	1	-0.6598	1	60	0.1134	8592.4	0.1133
WRKY45(WRKY)/col-WRKY45-DAP-Seq(GSE60143)/Homer	HNNNKTTGACTWWNH	1	-0.6585	1	12	0.0227	1693.1	0.0223
ERG(ETS)/VCaP-ERG-ChIP-Seq(GSE14097)/Homer	ACAGGAAGTG	1	-0.6557	1	103	0.1947	14770.8	0.1948
FRS9(ND)/col-FRS9-DAP-Seq(GSE60143)/Homer	RGAGAGAGAAAG	1	-0.6546	1	15	0.0284	2128.7	0.0281
STAT4(Stat)/CD4-Stat4-ChIP-Seq(GSE22104)/Homer	NYTTCCWGGAAR	1	-0.6534	1	50	0.0945	7164.1	0.0945
ANAC087(NAC)/col-ANAC087-DAP-Seq(GSE60143)/Homer	WVCKTGHNNNWCAMG	1	-0.6483	1	9	0.017	1267	0.0167
NAC2(NAC)/colamp-NAC2-DAP-Seq(GSE60143)/Homer	TDCTTGNNNNNCAAG	1	-0.6481	1	24	0.0454	3430.1	0.0452
ANAC045(NAC)/col-ANAC045-DAP-Seq(GSE60143)/Homer	DNCKTVNNNNNNAMG	1	-0.6478	1	86	0.1626	12343.7	0.1628
Nanog(Homeobox)/mES-Nanog-ChIP-Seq(GSE11724)/Homer	RGCCATTAAC	1	-0.647	1	209	0.3951	29988.6	0.3955
AT3G60490(AP2EREBP)/colamp-AT3G60490-DAP-Seq(GSE60143)/Homer	NNRCCGACANNNNNN	1	-0.6458	1	6	0.0113	833.1	0.011
GATA4(C2C2gata)/col-GATA4-DAP-Seq(GSE60143)/Homer	DDWTYAGATCTR	1	-0.643	1	29	0.0548	4155.6	0.0548
ERF3(AP2EREBP)/colamp-ERF3-DAP-Seq(GSE60143)/Homer	ATGGCGGCGG	1	-0.6392	1	20	0.0378	2861	0.0377
CELF2(RRM)/JSL1-CELF2-CLIP-Seq(GSE71264)/Homer	RGTGTCAG	1	-0.6327	1	19	0.0359	2722.8	0.0359
RRTF1(AP2EREBP)/colamp-RRTF1-DAP-Seq(GSE60143)/Homer	CCGCCGCHATTT	1	-0.6326	1	6	0.0113	839.8	0.0111
LEF1(HMG)/H1-LEF1-ChIP-Seq(GSE64758)/Homer	CCTTTGATST	1	-0.6308	1	25	0.0473	3590.6	0.0474
ERF105(AP2EREBP)/colamp-ERF105-DAP-Seq(GSE60143)/Homer	TGGCGGCT	1	-0.6298	1	53	0.1002	7626.8	0.1006
AT3G57600(AP2EREBP)/col-AT3G57600-DAP-Seq(GSE60143)/Homer	GGCGGTGG	1	-0.6293	1	30	0.0567	4313.7	0.0569
AT5G60130(ABI3VP1)/col-AT5G60130-DAP-Seq(GSE60143)/Homer	WTTYTAAGVAAA	1	-0.6289	1	71	0.1342	10217.5	0.1347
AT3G51470(DBP)/col-AT3G51470-DAP-Seq(GSE60143)/Homer	TTWHGGTGCACC	1	-0.6282	1	55	0.104	7916.3	0.1044
ANAC020(NAC)/col-ANAC020-DAP-Seq(GSE60143)/Homer	DVCKTGHNNNDCAAG	1	-0.6256	1	21	0.0397	3017.9	0.0398
AZF1(C2H2)/colamp-AZF1-DAP-Seq(GSE60143)/Homer	DKSWCACT	1	-0.6255	1	298	0.5633	42787	0.5642
ZFX(Zf)/mES-Zfx-ChIP-Seq(GSE11431)/Homer	AGGCCTRG	1	-0.6249	1	86	0.1626	12380.4	0.1633
Hoxd12(Homeobox)/ChickenMSG-Hoxd12.Flag-ChIP-Seq(GSE86088)/Homer	HDGYAATGAAAN	1	-0.6216	1	72	0.1361	10372	0.1368
bZIP52(bZIP)/colamp-bZIP52-DAP-Seq(GSE60143)/Homer	NDNHCAGCTGTCANN	1	-0.621	1	78	0.1474	11236.5	0.1482
SeqBias: CG-repeat	CGCGCGCGCG	1	-0.6209	1	59	0.1115	8502.6	0.1121
EAR2(NR)/K562-NR2F6-ChIP-Seq(Encode)/Homer	NRBCARRGGTCA	1	-0.62	1	75	0.1418	10806.8	0.1425
SFP1/SacCer-Promoters/Homer	DDAAAAATTTTY	1	-0.6185	1	3	0.0057	406.9	0.0054
Ap4(bHLH)/AML-Tfap4-ChIP-Seq(GSE45738)/Homer	NAHCAGCTGD	1	-0.6161	1	84	0.1588	12107.9	0.1597
GATA3(Zf),DR4/iTreg-Gata3-ChIP-Seq(GSE20898)/Homer	AGATGKDGAGATAAG	1	-0.6155	1	3	0.0057	408	0.0054
SeqBias: polyA-repeat	AAAAAAAAAA	1	-0.6154	1	518	0.9792	74207.2	0.9786
MYB98(MYB)/col-MYB98-DAP-Seq(GSE60143)/Homer	NWDCCGTTAC	1	-0.6142	1	10	0.0189	1431.6	0.0189
At5g62940(C2C2dof)/col-At5g62940-DAP-Seq(GSE60143)/Homer	WHWHHACTTTTT	1	-0.6122	1	150	0.2836	21598.1	0.2848
RIN(MADS)/Tomato-RIN-ChIP-Seq(GSE116581)/Homer	CYAAAAWWGG	1	-0.6101	1	50	0.0945	7220.8	0.0952
SEP3(MADS)/Arabidoposis-Flower-Sep3-ChIP-Seq/Homer	CCAAAAAGGG	1	-0.608	1	51	0.0964	7367.1	0.0972
ERF11(AP2EREBP)/col-ERF11-DAP-Seq(GSE60143)/Homer	RTGGCGGCGG	1	-0.6077	1	25	0.0473	3612.6	0.0476
caudal(Homeobox)/Drosophila-Embryos-ChIP-Chip(modEncode)/Homer	GGYCATAAAW	1	-0.6075	1	26	0.0491	3757.3	0.0495
ETS(ETS)/Promoter/Homer	AACCGGAAGT	1	-0.605	1	18	0.034	2600.9	0.0343
n-Myc(bHLH)/mES-nMyc-ChIP-Seq(GSE11431)/Homer	VRCCACGTGG	1	-0.6034	1	37	0.0699	5352.5	0.0706
HIF-1a(bHLH)/MCF7-HIF1a-ChIP-Seq(GSE28352)/Homer	TACGTGCV	1	-0.6026	1	11	0.0208	1584.7	0.0209
Oct4(POU,Homeobox)/mES-Oct4-ChIP-Seq(GSE11431)/Homer	ATTTGCATAW	1	-0.6023	1	14	0.0265	2021.6	0.0267
HEB(bHLH)/mES-Heb-ChIP-Seq(GSE53233)/Homer	VCAGCTGBNN	1	-0.6023	1	112	0.2117	16158.9	0.2131
PRDM10(Zf)/HEK293-PRDM10.eGFP-ChIP-Seq(Encode)/Homer	TGGTACATTCCA	1	-0.5995	1	36	0.0681	5212.8	0.0687
AGL6(MADS)/col-AGL6-DAP-Seq(GSE60143)/Homer	TTWCCWWAWWDGGWA	1	-0.5987	1	5	0.0095	708.6	0.0093
GRE(NR),IR3/A549-GR-ChIP-Seq(GSE32465)/Homer	NRGVACABNVTGTYCY	1	-0.5967	1	6	0.0113	856	0.0113
WRKY29(WRKY)/colamp-WRKY29-DAP-Seq(GSE60143)/Homer	MGTTGACTTT	1	-0.5952	1	36	0.0681	5217.5	0.0688
Phox2a(Homeobox)/Neuron-Phox2a-ChIP-Seq(GSE31456)/Homer	YTAATYNRATTA	1	-0.5949	1	10	0.0189	1443.4	0.019
Tbox:Smad(T-box,MAD)/ESCd5-Smad2_3-ChIP-Seq(GSE29422)/Homer	AGGTGHCAGACA	1	-0.5945	1	9	0.017	1297.5	0.0171
At1g74840(MYBrelated)/col100-At1g74840-DAP-Seq(GSE60143)/Homer	YHTTATCCAWWT	1	-0.5923	1	24	0.0454	3482.9	0.0459
NPAS(bHLH)/Liver-NPAS-ChIP-Seq(GSE39860)/Homer	NVCACGTG	1	-0.5878	1	81	0.1531	11723	0.1546
ETS:E-box(ETS,bHLH)/HPC7-Scl-ChIP-Seq(GSE22178)/Homer	AGGAARCAGCTG	1	-0.5875	1	5	0.0095	713.9	0.0094
AtHB32(ZFHD)/col200-AtHB32-DAP-Seq(GSE60143)/Homer	CGAATTAT	1	-0.5838	1	38	0.0718	5520.2	0.0728
Brn2(POU,Homeobox)/NPC-Brn2-ChIP-Seq(GSE35496)/Homer	ATGAATATTC	1	-0.5828	1	3	0.0057	418.6	0.0055
Gata2(Zf)/K562-GATA2-ChIP-Seq(GSE18829)/Homer	BBCTTATCTS	1	-0.5818	1	34	0.0643	4943.5	0.0652
AT3G25990(Trihelix)/colamp-AT3G25990-DAP-Seq(GSE60143)/Homer	TTAACCATAG	1	-0.5815	1	26	0.0491	3783.6	0.0499
GAGA-repeat/SacCer-Promoters/Homer	CTYTCTYTCTCTCTC	1	-0.5808	1	201	0.38	28986.9	0.3823
CBF3(AP2EREBP)/colamp-CBF3-DAP-Seq(GSE60143)/Homer	YNRCCGACATNN	1	-0.5792	1	10	0.0189	1453.5	0.0192
ZNF165(Zf)/WHIM12-ZNF165-ChIP-Seq(GSE65937)/Homer	AAGGKGRCGCAGGCA	1	-0.578	1	8	0.0151	1160.9	0.0153
Brn1(POU,Homeobox)/NPC-Brn1-ChIP-Seq(GSE35496)/Homer	TATGCWAATBAV	1	-0.5747	1	9	0.017	1309.9	0.0173
ELF3(ETS)/PDAC-ELF3-ChIP-Seq(GSE64557)/Homer	ANCAGGAAGT	1	-0.5741	1	43	0.0813	6256.9	0.0825
ABI5(bZIP)/col-ABI5-DAP-Seq(GSE60143)/Homer	GCCACGTG	1	-0.5697	1	18	0.034	2630.4	0.0347
ATHB40(HB)/col-ATHB40-DAP-Seq(GSE60143)/Homer	HCAATWATTG	1	-0.568	1	21	0.0397	3069.2	0.0405
At2g03500(G2like)/col-At2g03500-DAP-Seq(GSE60143)/Homer	WWAGAATATTCT	1	-0.5648	1	7	0.0132	1020.2	0.0135
MYB3R5(MYB)/col-MYB3R5-DAP-Seq(GSE60143)/Homer	THYAACGGTHAWAWT	1	-0.5622	1	2	0.0038	274.3	0.0036
LMI1(HB)/colamp-LMI1-DAP-Seq(GSE60143)/Homer	AATTATTG	1	-0.5617	1	18	0.034	2637.7	0.0348
Stat3(Stat)/mES-Stat3-ChIP-Seq(GSE11431)/Homer	CTTCCGGGAA	1	-0.5581	1	29	0.0548	4244.3	0.056
ETS1(ETS)/Jurkat-ETS1-ChIP-Seq(GSE17954)/Homer	ACAGGAAGTG	1	-0.5573	1	67	0.1267	9752.4	0.1286
ATHB20(Homeobox)/colamp-ATHB20-DAP-Seq(GSE60143)/Homer	CAATHATT	1	-0.5567	1	11	0.0208	1615.1	0.0213
SND2(NAC)/colamp-SND2-DAP-Seq(GSE60143)/Homer	CTTVWNNNWBAAGNW	1	-0.55	1	17	0.0321	2501.1	0.033
ANAC062(NAC)/colamp-ANAC062-DAP-Seq(GSE60143)/Homer	TACTTANTNWNYAAG	1	-0.5488	1	13	0.0246	1915	0.0253
SeqBias: CA-repeat	CACACACACA	1	-0.5482	1	268	0.5066	38669	0.5099
Stat3+il21(Stat)/CD4-Stat3-ChIP-Seq(GSE19198)/Homer	SVYTTCCNGGAARB	1	-0.548	1	40	0.0756	5856	0.0772
Six1(Homeobox)/Myoblast-Six1-ChIP-Chip(GSE20150)/Homer	GKVTCADRTTWC	1	-0.5473	1	12	0.0227	1770	0.0233
VND4(NAC)/colamp-VND4-DAP-Seq(GSE60143)/Homer	WRCTTGWANWWCAAG	1	-0.5463	1	23	0.0435	3382.4	0.0446
GEI-11(Myb?)/cElegans-L4-GEI11-ChIP-Seq(modEncode)/Homer	CCGACAYYTYACGGG	1	-0.5451	1	2	0.0038	279.5	0.0037
MYB67(MYB)/col-MYB67-DAP-Seq(GSE60143)/Homer	YYYACCTAAC	1	-0.5451	1	33	0.0624	4841.8	0.0639
RUNX(Runt)/HPC7-Runx1-ChIP-Seq(GSE22178)/Homer	SAAACCACAG	1	-0.5449	1	45	0.0851	6585.1	0.0868
At4g38000(C2C2dof)/col-At4g38000-DAP-Seq(GSE60143)/Homer	WWWTWACTTTTT	1	-0.5442	1	37	0.0699	5424.3	0.0715
MafK(bZIP)/C2C12-MafK-ChIP-Seq(GSE36030)/Homer	GCTGASTCAGCA	1	-0.5406	1	25	0.0473	3680.3	0.0485
At5g29000(G2like)/col-At5g29000-DAP-Seq(GSE60143)/Homer	RGAATATTCYHH	1	-0.5395	1	8	0.0151	1183.5	0.0156
VND3(NAC)/colamp-VND3-DAP-Seq(GSE60143)/Homer	TRCTTGWDNHWCAAG	1	-0.5392	1	22	0.0416	3243.1	0.0428
KANADI1(Myb)/Seedling-KAN1-ChIP-Seq(GSE48081)/Homer	ARGAATAWWN	1	-0.5378	1	39	0.0737	5723.9	0.0755
FoxL2(Forkhead)/Ovary-FoxL2-ChIP-Seq(GSE60858)/Homer	WWTRTAAACAVG	1	-0.5375	1	30	0.0567	4413.6	0.0582
AT1G47655(C2C2dof)/colamp-AT1G47655-DAP-Seq(GSE60143)/Homer	YHACTTTTTS	1	-0.5353	1	151	0.2854	21906.6	0.2889
SeqBias: GA-repeat	GAGAGAGAGA	1	-0.5331	1	351	0.6635	50576	0.667
HRE(HSF)/Striatum-HSF1-ChIP-Seq(GSE38000)/Homer	TTCTAGAABNTTCTA	1	-0.5329	1	11	0.0208	1632.3	0.0215
ZNF136(Zf)/HEK293-ZNF136.GFP-ChIP-Seq(GSE58341)/Homer	YTKGATAHAGTATTCTWGGTNGGCA	1	-0.5306	1	3	0.0057	437.6	0.0058
ANAC013(NAC)/col-ANAC013-DAP-Seq(GSE60143)/Homer	CTTGNNNNNCAAGNA	1	-0.5306	1	15	0.0284	2224.1	0.0293
IDD7(C2H2)/col-IDD7-DAP-Seq(GSE60143)/Homer	TTTGTCKTTTTN	1	-0.5301	1	11	0.0208	1634.3	0.0216
GRE(NR),IR3/RAW264.7-GRE-ChIP-Seq(Unpublished)/Homer	VAGRACAKWCTGTYC	1	-0.5285	1	10	0.0189	1487.1	0.0196
RAP26(AP2EREBP)/colamp-RAP26-DAP-Seq(GSE60143)/Homer	HDATGGCGGCGG	1	-0.5261	1	34	0.0643	5010.6	0.0661
SUT1?/SacCer-Promoters/Homer	CCCCGCGC	1	-0.5241	1	337	0.6371	48598.6	0.6409
PU.1(ETS)/ThioMac-PU.1-ChIP-Seq(GSE21512)/Homer	AGAGGAAGTG	1	-0.5212	1	29	0.0548	4286.2	0.0565
At3g12730(G2like)/colamp-At3g12730-DAP-Seq(GSE60143)/Homer	AAGATTCT	1	-0.5206	1	65	0.1229	9523.9	0.1256
NST1(NAC)/colamp-NST1-DAP-Seq(GSE60143)/Homer	WRCTTRWWNWWYAAG	1	-0.5191	1	27	0.051	3996.3	0.0527
TCF4(bHLH)/SHSY5Y-TCF4-ChIP-Seq(GSE96915)/Homer	SMCATCTGKH	1	-0.5171	1	99	0.1871	14449.9	0.1906
AT1G72740(MYBrelated)/colamp-AT1G72740-DAP-Seq(GSE60143)/Homer	NNWWAMCCTAAHWNN	1	-0.5148	1	37	0.0699	5462.1	0.072
Eomes(T-box)/H9-Eomes-ChIP-Seq(GSE26097)/Homer	ATTAACACCT	1	-0.5137	1	92	0.1739	13444.2	0.1773
Hoxd10(Homeobox)/ChickenMSG-Hoxd10.Flag-ChIP-Seq(GSE86088)/Homer	GGCMATGAAA	1	-0.5115	1	48	0.0907	7069.5	0.0932
HNF4a(NR),DR1/HepG2-HNF4a-ChIP-Seq(GSE25021)/Homer	CARRGKBCAAAGTYCA	1	-0.5099	1	22	0.0416	3273.4	0.0432
SND3(NAC)/col-SND3-DAP-Seq(GSE60143)/Homer	CTTNHNNNDNAAGNH	1	-0.5098	1	23	0.0435	3420.7	0.0451
E2F7(E2F)/Hela-E2F7-ChIP-Seq(GSE32673)/Homer	VDTTTCCCGCCA	1	-0.5061	1	4	0.0076	600.2	0.0079
DREB19(AP2EREBP)/colamp-DREB19-DAP-Seq(GSE60143)/Homer	AATGTCGGTK	1	-0.506	1	13	0.0246	1949.4	0.0257
ATY19(MYB)/col-ATY19-DAP-Seq(GSE60143)/Homer	YYCACCWACCAT	1	-0.5058	1	25	0.0473	3718.4	0.049
RARa(NR)/K562-RARa-ChIP-Seq(Encode)/Homer	TTGAMCTTTG	1	-0.5046	1	143	0.2703	20824.5	0.2746
FUS3(ABI3VP1)/col-FUS3-DAP-Seq(GSE60143)/Homer	DNNWTNTGCATGKNN	1	-0.5014	1	40	0.0756	5918.8	0.0781
FAR1(FAR1)/col-FAR1-DAP-Seq(GSE60143)/Homer	TKNNNYYCACGCGCY	1	-0.5	1	3	0.0057	449.4	0.0059
BHLHA15(bHLH)/NIH3T3-BHLHB8.HA-ChIP-Seq(GSE119782)/Homer	NAMCAGCTGK	1	-0.4995	1	92	0.1739	13472.4	0.1777
THRa(NR)/C17.2-THRa-ChIP-Seq(GSE38347)/Homer	GGTCANYTGAGGWCA	1	-0.496	1	24	0.0454	3582.5	0.0472
PRDM9(Zf)/Testis-DMC1-ChIP-Seq(GSE35498)/Homer	ADGGYAGYAGCATCT	1	-0.4941	1	20	0.0378	2995.6	0.0395
GATA(Zf),IR3/iTreg-Gata3-ChIP-Seq(GSE20898)/Homer	NNNNNBAGATAWYATCTVHN	1	-0.4933	1	7	0.0132	1062.3	0.014
At1g19210(AP2EREBP)/colamp-At1g19210-DAP-Seq(GSE60143)/Homer	HCACCGACCAHN	1	-0.4908	1	41	0.0775	6079.6	0.0802
WRKY50(WRKY)/col-WRKY50-DAP-Seq(GSE60143)/Homer	NNTTGACTWNNGNNN	1	-0.4832	1	35	0.0662	5212.9	0.0687
At5g58900(MYBrelated)/colamp-At5g58900-DAP-Seq(GSE60143)/Homer	WWWTYTTATCTWWWW	1	-0.4825	1	54	0.1021	7988.4	0.1053
SeqBias: polyC-repeat	CCCCCCCCCC	1	-0.4811	1	524	0.9905	75115.9	0.9906
ETV1(ETS)/GIST48-ETV1-ChIP-Seq(GSE22441)/Homer	AACCGGAAGT	1	-0.481	1	84	0.1588	12350.3	0.1629
Unknown2/Drosophila-Promoters/Homer	CATCMCTA	1	-0.4773	1	73	0.138	10761	0.1419
At2g45680(TCP)/colamp-At2g45680-DAP-Seq(GSE60143)/Homer	GTGGGNCCCACNDND	1	-0.476	1	3	0.0057	459.9	0.0061
MYB118(MYB)/colamp-MYB118-DAP-Seq(GSE60143)/Homer	TAWCCGTTAC	1	-0.4747	1	9	0.017	1376.7	0.0182
RORgt(NR)/EL4-RORgt.Flag-ChIP-Seq(GSE56019)/Homer	AAYTAGGTCA	1	-0.4694	1	6	0.0113	925.9	0.0122
RORgt(NR)/EL4-RORgt.Flag-ChIP-Seq(GSE56019)/Homer	AAYTAGGTCA	1	-0.4694	1	6	0.0113	925.9	0.0122
ERF4(AP2EREBP)/colamp-ERF4-DAP-Seq(GSE60143)/Homer	WDWTGGCGGCGG	1	-0.4673	1	29	0.0548	4352.3	0.0574
CAMTA5(CAMTA)/col-CAMTA5-DAP-Seq(GSE60143)/Homer	ACGCGTTTTANACRC	1	-0.4667	1	7	0.0132	1080	0.0142
AT1G77200(AP2EREBP)/colamp-AT1G77200-DAP-Seq(GSE60143)/Homer	ACCGACAHWD	1	-0.4634	1	17	0.0321	2582.7	0.0341
MNT(bHLH)/HepG2-MNT-ChIP-Seq(Encode)/Homer	DGCACACGTG	1	-0.4633	1	50	0.0945	7436.7	0.0981
MYB105(MYB)/colamp-MYB105-DAP-Seq(GSE60143)/Homer	RATWCCGTTA	1	-0.4611	1	18	0.034	2733.2	0.036
MyoG(bHLH)/C2C12-MyoG-ChIP-Seq(GSE36024)/Homer	AACAGCTG	1	-0.4602	1	66	0.1248	9775.2	0.1289
ERF73(AP2EREBP)/col-ERF73-DAP-Seq(GSE60143)/Homer	CCGCCGCC	1	-0.4577	1	21	0.0397	3182.6	0.042
HOXD13(Homeobox)/Chicken-Hoxd13-ChIP-Seq(GSE38910)/Homer	NCYAATAAAA	1	-0.4571	1	32	0.0605	4807.8	0.0634
Nkx2.1(Homeobox)/LungAC-Nkx2.1-ChIP-Seq(GSE43252)/Homer	RSCACTYRAG	1	-0.4541	1	143	0.2703	20945.9	0.2762
At1g49010(MYBrelated)/col-At1g49010-DAP-Seq(GSE60143)/Homer	RGATAASNTT	1	-0.4517	1	77	0.1456	11392.9	0.1502
CUC1(NAC)/col-CUC1-DAP-Seq(GSE60143)/Homer	TACTTGTNNNACAAG	1	-0.4516	1	13	0.0246	1996	0.0263
MYB57(MYB)/col-MYB57-DAP-Seq(GSE60143)/Homer	TTACCTAACT	1	-0.4504	1	14	0.0265	2147.4	0.0283
Phox2b(Homeobox)/CLBGA-PHOX2B-ChIP-Seq(GSE90683)/Homer	TTAATTNAATTA	1	-0.4433	1	4	0.0076	631.1	0.0083
AT4G26030(C2H2)/col-AT4G26030-DAP-Seq(GSE60143)/Homer	BYYACCWACY	1	-0.4424	1	34	0.0643	5122.9	0.0676
CDF3(C2C2dof)/colamp-CDF3-DAP-Seq(GSE60143)/Homer	AAAAGTRM	1	-0.4424	1	72	0.1361	10683.7	0.1409
ERF104(AP2EREBP)/col-ERF104-DAP-Seq(GSE60143)/Homer	GGCGGCGG	1	-0.4415	1	33	0.0624	4976.2	0.0656
Nkx6.1(Homeobox)/Islet-Nkx6.1-ChIP-Seq(GSE40975)/Homer	GKTAATGR	1	-0.439	1	104	0.1966	15340.5	0.2023
Sox6(HMG)/Myotubes-Sox6-ChIP-Seq(GSE32627)/Homer	CCATTGTTNY	1	-0.4385	1	59	0.1115	8794.8	0.116
Duxbl(Homeobox)/NIH3T3-Duxbl.HA-ChIP-Seq(GSE119782)/Homer	TAAYCYAATCAA	1	-0.4378	1	2	0.0038	315	0.0042
TINY(AP2EREBP)/col-TINY-DAP-Seq(GSE60143)/Homer	NNCACCGACA	1	-0.4378	1	5	0.0095	790.7	0.0104
E2A(bHLH)/proBcell-E2A-ChIP-Seq(GSE21978)/Homer	DNRCAGCTGY	1	-0.4363	1	78	0.1474	11569.6	0.1526
HDG7(HB)/col-HDG7-DAP-Seq(GSE60143)/Homer	WGCATTTAATGC	1	-0.4358	1	4	0.0076	635.4	0.0084
At2g44940(AP2EREBP)/colamp-At2g44940-DAP-Seq(GSE60143)/Homer	NYACCGACAHNNNNN	1	-0.4339	1	4	0.0076	636.3	0.0084
ANAC070(NAC)/colamp-ANAC070-DAP-Seq(GSE60143)/Homer	CTTRHDNHNBAAGHW	1	-0.4286	1	36	0.0681	5437.1	0.0717
HIC1(Zf)/Treg-ZBTB29-ChIP-Seq(GSE99889)/Homer	TGCCAGCB	1	-0.4257	1	140	0.2647	20584.5	0.2715
At5g08520(MYBrelated)/colamp-At5g08520-DAP-Seq(GSE60143)/Homer	ADBSTTATCY	1	-0.4233	1	44	0.0832	6623.3	0.0873
ZNF652/HepG2-ZNF652.Flag-ChIP-Seq(Encode)/Homer	TTAACCCTTTVNKKN	1	-0.4226	1	8	0.0151	1263.8	0.0167
MYB83(MYB)/colamp-MYB83-DAP-Seq(GSE60143)/Homer	CACCAACCWH	1	-0.4219	1	63	0.1191	9410.1	0.1241
ERF8(AP2EREBP)/colamp-ERF8-DAP-Seq(GSE60143)/Homer	CGCCGYCATW	1	-0.4215	1	29	0.0548	4413.3	0.0582
ERF115(AP2EREBP)/colamp-ERF115-DAP-Seq(GSE60143)/Homer	WTKRCGGCGB	1	-0.4214	1	47	0.0888	7067.5	0.0932
Prop1(Homeobox)/GHFT1-PROP1.biotin-ChIP-Seq(GSE77302)/Homer	NTAATBNAATTA	1	-0.4201	1	15	0.0284	2327	0.0307
Bcl6(Zf)/Liver-Bcl6-ChIP-Seq(GSE31578)/Homer	NNNCTTTCCAGGAAA	1	-0.4198	1	76	0.1437	11312.9	0.1492
E-box/Drosophila-Promoters/Homer	AACAGCTGTTHN	1	-0.4194	1	14	0.0265	2177	0.0287
Brachyury(T-box)/Mesoendoderm-Brachyury-ChIP-exo(GSE54963)/Homer	ANTTMRCASBNNNGTGYKAAN	1	-0.4184	1	10	0.0189	1572.1	0.0207
WRKY11(WRKY)/col-WRKY11-DAP-Seq(GSE60143)/Homer	SCGTTGACTTTN	1	-0.4166	1	3	0.0057	486.8	0.0064
RORa(NR)/Liver-Rora-ChIP-Seq(GSE101115)/Homer	AAWCTAGGTCARDNN	1	-0.4163	1	6	0.0113	959.2	0.0126
ZNF711(Zf)/SHSY5Y-ZNF711-ChIP-Seq(GSE20673)/Homer	AGGCCTAG	1	-0.4156	1	113	0.2136	16701.2	0.2202
ANAC057(NAC)/colamp-ANAC057-DAP-Seq(GSE60143)/Homer	DVCKTGNNNNNCAMG	1	-0.4098	1	24	0.0454	3686.3	0.0486
Mef2d(MADS)/Retina-Mef2d-ChIP-Seq(GSE61391)/Homer	GCTATTTTTAGC	1	-0.408	1	9	0.017	1428.6	0.0188
EHF(ETS)/LoVo-EHF-ChIP-Seq(GSE49402)/Homer	AVCAGGAAGT	1	-0.4072	1	72	0.1361	10755.4	0.1418
HAT2(Homeobox)/colamp-HAT2-DAP-Seq(GSE60143)/Homer	CYAATSATTR	1	-0.4065	1	27	0.051	4137.3	0.0546
GT3a(Trihelix)/col-GT3a-DAP-Seq(GSE60143)/Homer	WNACACGTGTYWWAW	1	-0.4053	1	5	0.0095	810.6	0.0107
BZR1(BZR)/col-BZR1-DAP-Seq(GSE60143)/Homer	NNCRCACGTGCG	1	-0.4045	1	3	0.0057	492.2	0.0065
ZNF415(Zf)/HEK293-ZNF415.GFP-ChIP-Seq(GSE58341)/Homer	GRTGMTRGAGCC	1	-0.4027	1	28	0.0529	4292	0.0566
OBP1(C2C2dof)/col-OBP1-DAP-Seq(GSE60143)/Homer	NHHACTTTWT	1	-0.4018	1	111	0.2098	16445.3	0.2169
ANAC079(NAC)/colamp-ANAC079-DAP-Seq(GSE60143)/Homer	TACACGCAACCT	1	-0.4013	1	12	0.0227	1892.5	0.025
OCT:OCT(POU,Homeobox)/NPC-OCT6-ChIP-Seq(GSE43916)/Homer	YATGCATATRCATRT	1	-0.3996	1	1	0.0019	159.9	0.0021
LHY(Myb)/Seedling-LHY-ChIP-Seq(GSE52175)/Homer	ADAAATATCT	1	-0.3922	1	29	0.0548	4455.9	0.0588
PABPC1(?)/MEL-PABC1-CLIP-Seq(GSE69755)/Homer	HAATAAAGNN	1	-0.3921	1	54	0.1021	8149.2	0.1075
ATHB18(Homeobox)/colamp-ATHB18-DAP-Seq(GSE60143)/Homer	YCAATSATTG	1	-0.3914	1	4	0.0076	660	0.0087
WRKY71(WRKY)/col-WRKY71-DAP-Seq(GSE60143)/Homer	CKTTGACYWW	1	-0.3891	1	25	0.0473	3863.1	0.0509
SVP(MADS)/col-SVP-DAP-Seq(GSE60143)/Homer	ANTTWCCHAATTTGG	1	-0.3888	1	19	0.0359	2964.7	0.0391
MYB49(MYB)/col-MYB49-DAP-Seq(GSE60143)/Homer	ARKTAGGTRR	1	-0.3882	1	34	0.0643	5204.3	0.0686
RAP211(AP2EREBP)/colamp-RAP211-DAP-Seq(GSE60143)/Homer	RGCCGGCYWW	1	-0.388	1	102	0.1928	15172.8	0.2001
AP-2gamma(AP2)/MCF7-TFAP2C-ChIP-Seq(GSE21234)/Homer	SCCTSAGGSCAW	1	-0.3859	1	72	0.1361	10801.4	0.1424
MYB81(MYB)/col-MYB81-DAP-Seq(GSE60143)/Homer	NWAACSGWTWNN	1	-0.3827	1	52	0.0983	7873.5	0.1038
ZSCAN22(Zf)/HEK293-ZSCAN22.GFP-ChIP-Seq(GSE58341)/Homer	SMCAGTCWGAKGGAGGAGGC	1	-0.3814	1	4	0.0076	666.6	0.0088
ATHB34(ZFHD)/colamp-ATHB34-DAP-Seq(GSE60143)/Homer	TRATTARS	1	-0.3805	1	27	0.051	4174.9	0.0551
NAP(NAC)/col-NAP-DAP-Seq(GSE60143)/Homer	ARGTTACGTRTN	1	-0.3794	1	29	0.0548	4474.1	0.059
AT5G45580(G2like)/colamp-AT5G45580-DAP-Seq(GSE60143)/Homer	ADRGAATCTH	1	-0.3775	1	67	0.1267	10087	0.133
LBD23(LOBAS2)/colamp-LBD23-DAP-Seq(GSE60143)/Homer	GCGNAWWWTNCGCYW	1	-0.3707	1	28	0.0529	4338.3	0.0572
NeuroG2(bHLH)/Fibroblast-NeuroG2-ChIP-Seq(GSE75910)/Homer	ACCATCTGTT	1	-0.3699	1	96	0.1815	14344.8	0.1892
ARE(NR)/LNCAP-AR-ChIP-Seq(GSE27824)/Homer	RGRACASNSTGTYCYB	1	-0.3698	1	11	0.0208	1770.4	0.0233
AT1G12630(AP2EREBP)/colamp-AT1G12630-DAP-Seq(GSE60143)/Homer	TGTCGGCA	1	-0.3698	1	11	0.0208	1771	0.0234
WT1(Zf)/Kidney-WT1-ChIP-Seq(GSE90016)/Homer	MCTCCCMCRCAB	1	-0.3673	1	37	0.0699	5684.3	0.075
PRDM15(Zf)/ESC-Prdm15-ChIP-Seq(GSE73694)/Homer	YCCDNTCCAGGTTTT	1	-0.3667	1	51	0.0964	7757.6	0.1023
Gli2(Zf)/GM2-Gli2-ChIP-Chip(GSE112702)/Homer	YSTGGGTGGTCT	1	-0.3658	1	13	0.0246	2081.8	0.0275
Etv2(ETS)/ES-ER71-ChIP-Seq(GSE59402)/Homer	NNAYTTCCTGHN	1	-0.3599	1	59	0.1115	8951	0.118
Isl1(Homeobox)/Neuron-Isl1-ChIP-Seq(GSE31456)/Homer	CTAATKGV	1	-0.3597	1	79	0.1493	11886.7	0.1568
AT2G20110(CPP)/colamp-AT2G20110-DAP-Seq(GSE60143)/Homer	ATTYAAATHY	1	-0.3555	1	44	0.0832	6745	0.0889
Zic(Zf)/Cerebellum-ZIC1.2-ChIP-Seq(GSE60731)/Homer	CCTGCTGAGH	1	-0.3525	1	45	0.0851	6898.4	0.091
SeqBias: C/A-bias	MMMMMMMMMM	1	-0.3503	1	527	0.9962	75558.8	0.9964
Zic3(Zf)/mES-Zic3-ChIP-Seq(GSE37889)/Homer	GGCCYCCTGCTGDGH	1	-0.3496	1	41	0.0775	6310.5	0.0832
HDG1(Homeobox)/col100-HDG1-DAP-Seq(GSE60143)/Homer	DDYAATTAATGH	1	-0.3492	1	11	0.0208	1791.2	0.0236
PAX6(Paired,Homeobox)/Forebrain-Pax6-ChIP-Seq(GSE66961)/Homer	NGTGTTCAVTSAAGCGKAAA	1	-0.3488	1	3	0.0057	522.4	0.0069
PRDM1(Zf)/Hela-PRDM1-ChIP-Seq(GSE31477)/Homer	ACTTTCACTTTC	1	-0.3483	1	22	0.0416	3470.5	0.0458
TCX2(CPP)/colamp-TCX2-DAP-Seq(GSE60143)/Homer	NNWWTTYRAAHN	1	-0.346	1	47	0.0888	7207.5	0.095
SOL1(CPP)/colamp-SOL1-DAP-Seq(GSE60143)/Homer	ATTTAAATHN	1	-0.3455	1	46	0.087	7060.8	0.0931
ERF1(AP2EREBP)/colamp-ERF1-DAP-Seq(GSE60143)/Homer	GGCGGCTR	1	-0.3439	1	18	0.034	2870.3	0.0379
ZEB1(Zf)/PDAC-ZEB1-ChIP-Seq(GSE64557)/Homer	VCAGGTRDRY	1	-0.3433	1	55	0.104	8396.8	0.1107
GRHL2(CP2)/HBE-GRHL2-ChIP-Seq(GSE46194)/Homer	AAACYKGTTWDACMRGTTTB	1	-0.339	1	13	0.0246	2111.3	0.0278
IDD4(C2H2)/col-IDD4-DAP-Seq(GSE60143)/Homer	TTTGTCTTTWTB	1	-0.3361	1	23	0.0435	3639.9	0.048
bZIP28(bZIP)/col-bZIP28-DAP-Seq(GSE60143)/Homer	TGCCACGTSABH	1	-0.3355	1	10	0.0189	1650.5	0.0218
Hoxa10(Homeobox)/ChickenMSG-Hoxa10.Flag-ChIP-Seq(GSE86088)/Homer	GGYAATGAAA	1	-0.3355	1	23	0.0435	3640.9	0.048
SF1(NR)/H295R-Nr5a1-ChIP-Seq(GSE44220)/Homer	CAAGGHCANV	1	-0.3353	1	22	0.0416	3489.5	0.046
Hoxd13(Homeobox)/ChickenMSG-Hoxd13.Flag-ChIP-Seq(GSE86088)/Homer	NCYAATAAAA	1	-0.3348	1	57	0.1078	8710.3	0.1149
Srebp1a(bHLH)/HepG2-Srebp1a-ChIP-Seq(GSE31477)/Homer	RTCACSCCAY	1	-0.3346	1	10	0.0189	1651.9	0.0218
GATA14(C2C2gata)/col-GATA14-DAP-Seq(GSE60143)/Homer	AYCAGATCTG	1	-0.3342	1	24	0.0454	3793.8	0.05
ANAC042(NAC)/col-ANAC042-DAP-Seq(GSE60143)/Homer	CGTNDHNDHNACGKY	1	-0.3313	1	13	0.0246	2120.2	0.028
Hoxa11(Homeobox)/ChickenMSG-Hoxa11.Flag-ChIP-Seq(GSE86088)/Homer	TTTTATGGCM	1	-0.3307	1	89	0.1682	13424.5	0.177
HSFC1(HSF)/col-HSFC1-DAP-Seq(GSE60143)/Homer	HTTCTAGAADCTTCT	1	-0.3292	1	9	0.017	1500.9	0.0198
SCRT1(Zf)/HEK293-SCRT1.eGFP-ChIP-Seq(Encode)/Homer	GCAACAGGTG	1	-0.3288	1	8	0.0151	1343.8	0.0177
TR4(NR),DR1/Hela-TR4-ChIP-Seq(GSE24685)/Homer	GAGGTCAAAGGTCA	1	-0.3264	1	4	0.0076	702.2	0.0093
AT3G42860(zfGRF)/col-AT3G42860-DAP-Seq(GSE60143)/Homer	CGTTGACTTN	1	-0.3239	1	7	0.0132	1189	0.0157
AREB3(bZIP)/col-AREB3-DAP-Seq(GSE60143)/Homer	NKGMCACGTGDCMNN	1	-0.3234	1	11	0.0208	1819.1	0.024
ZNF322(Zf)/HEK293-ZNF322.GFP-ChIP-Seq(GSE58341)/Homer	GAGCCTGGTACTGWGCCTGR	1	-0.3233	1	17	0.0321	2745.2	0.0362
WRKY18(WRKY)/col-WRKY18-DAP-Seq(GSE60143)/Homer	NNNTTGACYWNNNNN	1	-0.3195	1	62	0.1172	9484.6	0.1251
Pax8(Paired,Homeobox)/Thyroid-Pax8-ChIP-Seq(GSE26938)/Homer	GTCATGCHTGRCTGS	1	-0.319	1	18	0.034	2904.7	0.0383
AGL15(MADS)/col-AGL15-DAP-Seq(GSE60143)/Homer	TTTCCHWATWDGGAA	1	-0.3182	1	5	0.0095	872.2	0.0115
COUP-TFII(NR)/Artia-Nr2f2-ChIP-Seq(GSE46497)/Homer	AGRGGTCA	1	-0.3134	1	94	0.1777	14204.1	0.1873
ERF2(AP2EREBP)/colamp-ERF2-DAP-Seq(GSE60143)/Homer	GGCGGCTG	1	-0.3132	1	20	0.0378	3218.1	0.0424
At1g76110(ARID)/colamp-At1g76110-DAP-Seq(GSE60143)/Homer	ATTTAATG	1	-0.3126	1	16	0.0302	2606.1	0.0344
ANAC047(NAC)/colamp-ANAC047-DAP-Seq(GSE60143)/Homer	WACACGTAACTT	1	-0.3125	1	20	0.0378	3219.9	0.0425
CEBP(bZIP)/ThioMac-CEBPb-ChIP-Seq(GSE21512)/Homer	ATTGCGCAAC	1	-0.305	1	32	0.0605	5049.4	0.0666
TATA-box/SacCer-Promoters/Homer	BBHWTATATA	1	-0.3045	1	8	0.0151	1367.3	0.018
ARF2(ARF)/col-ARF2-DAP-Seq(GSE60143)/Homer	TTGTCGGMWN	1	-0.3021	1	132	0.2495	19785.3	0.2609
MYB70(MYB)/col-MYB70-DAP-Seq(GSE60143)/Homer	WTAACNGTTA	1	-0.3019	1	51	0.0964	7896.9	0.1041
EWS:ERG-fusion(ETS)/CADO_ES1-EWS:ERG-ChIP-Seq(SRA014231)/Homer	ATTTCCTGTN	1	-0.3007	1	44	0.0832	6856.5	0.0904
AT3G16280(AP2EREBP)/colamp-AT3G16280-DAP-Seq(GSE60143)/Homer	HCACCGACAHHDHHN	1	-0.299	1	6	0.0113	1051.6	0.0139
Elf4(ETS)/BMDM-Elf4-ChIP-Seq(GSE88699)/Homer	ACTTCCKGKT	1	-0.2983	1	56	0.1059	8647.9	0.114
WRKY31(WRKY)/colamp-WRKY31-DAP-Seq(GSE60143)/Homer	NCGTTGACTWWK	1	-0.2949	1	22	0.0416	3552.2	0.0468
Zic2(Zf)/ESC-Zic2-ChIP-Seq(SRP197560)/Homer	CHCAGCRGGRGG	1	-0.2938	1	28	0.0529	4466.5	0.0589
HuR(?)/HEK293-HuR-CLIP-Seq(GSE87887)/Homer	BTTTGGTTTG	1	-0.2934	1	138	0.2609	20688	0.2728
Erra(NR)/HepG2-Erra-ChIP-Seq(GSE31477)/Homer	CAAAGGTCAG	1	-0.2895	1	127	0.2401	19100	0.2519
MYB58(MYB)/colamp-MYB58-DAP-Seq(GSE60143)/Homer	YYYACCWACC	1	-0.2869	1	31	0.0586	4933.6	0.0651
AT4G18450(AP2EREBP)/col-AT4G18450-DAP-Seq(GSE60143)/Homer	ATGGCGGCKG	1	-0.2869	1	11	0.0208	1863	0.0246
AT4G37180(G2like)/col-AT4G37180-DAP-Seq(GSE60143)/Homer	AGAATCTTNN	1	-0.2866	1	53	0.1002	8230.3	0.1085
ZNF189(Zf)/HEK293-ZNF189.GFP-ChIP-Seq(GSE58341)/Homer	TGGAACAGMA	1	-0.2858	1	39	0.0737	6140.7	0.081
CBF2(AP2EREBP)/colamp-CBF2-DAP-Seq(GSE60143)/Homer	YBRCCGACATNNNNN	1	-0.2828	1	8	0.0151	1390.6	0.0183
MYNN(Zf)/HEK293-MYNN.eGFP-ChIP-Seq(Encode)/Homer	TTCAAAWTAAAAGTC	1	-0.282	1	6	0.0113	1067.2	0.0141
Adof1(C2C2dof)/col-Adof1-DAP-Seq(GSE60143)/Homer	NRWAAAGYDV	1	-0.2788	1	108	0.2042	16360.9	0.2158
NTM1(NAC)/col-NTM1-DAP-Seq(GSE60143)/Homer	ACTTRTARAASAAGT	1	-0.2739	1	17	0.0321	2817.4	0.0372
ABR1(AP2EREBP)/colamp-ABR1-DAP-Seq(GSE60143)/Homer	AAATGGCGGCGG	1	-0.2726	1	25	0.0473	4049.8	0.0534
AT5G23930(mTERF)/col-AT5G23930-DAP-Seq(GSE60143)/Homer	GGCGGCTG	1	-0.2691	1	79	0.1493	12130.7	0.16
Bcl11a(Zf)/HSPC-BCL11A-ChIP-Seq(GSE104676)/Homer	TYTGACCASWRG	1	-0.2685	1	51	0.0964	7977.1	0.1052
ATHB53(HB)/col-ATHB53-DAP-Seq(GSE60143)/Homer	CAATAATT	1	-0.2682	1	10	0.0189	1727.9	0.0228
ANAC094(NAC)/col-ANAC094-DAP-Seq(GSE60143)/Homer	DVCGTRNNNNNYACG	1	-0.2669	1	6	0.0113	1082.6	0.0143
MYB121(MYB)/col-MYB121-DAP-Seq(GSE60143)/Homer	YNTACCTAACWW	1	-0.265	1	8	0.0151	1410	0.0186
AT2G01818(PLATZ)/col-AT2G01818-DAP-Seq(GSE60143)/Homer	TCTAGAABSTTC	1	-0.2648	1	7	0.0132	1248.5	0.0165
E2A(bHLH),near_PU.1/Bcell-PU.1-ChIP-Seq(GSE21512)/Homer	NVCACCTGBN	1	-0.2637	1	50	0.0945	7840.8	0.1034
FOXA1:AR(Forkhead,NR)/LNCAP-AR-ChIP-Seq(GSE27824)/Homer	AGTAAACAAAAAAGAACAND	1	-0.2622	1	1	0.0019	210.1	0.0028
Rap210(AP2EREBP)/col-Rap210-DAP-Seq(GSE60143)/Homer	TGTCGGCA	1	-0.2598	1	11	0.0208	1897.1	0.025
At3g04030(G2like)/col-At3g04030-DAP-Seq(GSE60143)/Homer	DRGAATCT	1	-0.2594	1	40	0.0756	6350.2	0.0837
ELF5(ETS)/T47D-ELF5-ChIP-Seq(GSE30407)/Homer	ACVAGGAAGT	1	-0.2588	1	37	0.0699	5899.8	0.0778
AT1G19040(NAC)/col-AT1G19040-DAP-Seq(GSE60143)/Homer	CTTGNDNHNCAAGYW	1	-0.2579	1	3	0.0057	583.3	0.0077
ANAC017(NAC)/colamp-ANAC017-DAP-Seq(GSE60143)/Homer	TMCTTGNNNNNCAAG	1	-0.2566	1	3	0.0057	584.1	0.0077
ANAC053(NAC)/colamp-ANAC053-DAP-Seq(GSE60143)/Homer	TDCTTGNNNNNCAAG	1	-0.2559	1	16	0.0302	2690.6	0.0355
bHLH157(bHLH)/col-bHLH157-DAP-Seq(GSE60143)/Homer	KACACGTCTCTY	1	-0.2553	1	6	0.0113	1094.7	0.0144
WRKY15(WRKY)/col-WRKY15-DAP-Seq(GSE60143)/Homer	VGTTGACTWW	1	-0.2533	1	31	0.0586	5002.5	0.066
bHLH130(bHLH)/col-bHLH130-DAP-Seq(GSE60143)/Homer	GCAACTTG	1	-0.2516	1	29	0.0548	4701.5	0.062
REB1/SacCer-Promoters/Homer	KCCGGGTAAYRR	1	-0.2477	1	5	0.0095	935.9	0.0123
ANAC050(NAC)/colamp-ANAC050-DAP-Seq(GSE60143)/Homer	WNCTTGNNNNNCAAG	1	-0.2469	1	17	0.0321	2861.9	0.0377
ANAC038(NAC)/col-ANAC038-DAP-Seq(GSE60143)/Homer	ACACGTWAYC	1	-0.2463	1	81	0.1531	12497.8	0.1648
Trl(Zf)/S2-GAGAfactor-ChIP-Seq(GSE40646)/Homer	RGAGAGAG	1	-0.2434	1	152	0.2873	22910.7	0.3021
WRKY6(WRKY)/colamp-WRKY6-DAP-Seq(GSE60143)/Homer	NCGTTGACTWWD	1	-0.2428	1	27	0.051	4414.2	0.0582
At4g36780(BZR)/col-At4g36780-DAP-Seq(GSE60143)/Homer	NNNNNNCACGTGNNN	1	-0.2424	1	10	0.0189	1761.4	0.0232
At1g68670(G2like)/colamp-At1g68670-DAP-Seq(GSE60143)/Homer	WNWWHNRAAGATTCT	1	-0.2422	1	14	0.0265	2398.4	0.0316
Egr1(Zf)/K562-Egr1-ChIP-Seq(GSE32465)/Homer	TGCGTGGGYG	1	-0.2416	1	38	0.0718	6091.7	0.0803
MYB55(MYB)/colamp-MYB55-DAP-Seq(GSE60143)/Homer	YACCWAMC	1	-0.2409	1	35	0.0662	5638.2	0.0744
Rbpj1(?)/Panc1-Rbpj1-ChIP-Seq(GSE47459)/Homer	HTTTCCCASG	1	-0.2402	1	77	0.1456	11925.5	0.1573
BOS1(MYB)/col-BOS1-DAP-Seq(GSE60143)/Homer	NNRCCTAACT	1	-0.2391	1	32	0.0605	5186.7	0.0684
LBD2(LOBAS2)/colamp-LBD2-DAP-Seq(GSE60143)/Homer	TCCGAWTTTTTCGGN	1	-0.2388	1	6	0.0113	1112.8	0.0147
Twist2(bHLH)/Myoblast-Twist2.Ty1-ChIP-Seq(GSE127998)/Homer	MCAGCTGBYH	1	-0.2376	1	105	0.1985	16064.1	0.2118
AT1G20910(ARID)/col-AT1G20910-DAP-Seq(GSE60143)/Homer	THAATTRAWN	1	-0.2347	1	40	0.0756	6411.4	0.0845
IRF4(IRF)/GM12878-IRF4-ChIP-Seq(GSE32465)/Homer	ACTGAAACCA	1	-0.234	1	18	0.034	3040.8	0.0401
At4g18890(BZR)/col-At4g18890-DAP-Seq(GSE60143)/Homer	NDBRCACGTGYR	1	-0.2313	1	5	0.0095	952	0.0126
At2g41835(C2H2)/col-At2g41835-DAP-Seq(GSE60143)/Homer	TTTGAAAA	1	-0.2309	1	16	0.0302	2732.6	0.036
Elk1(ETS)/Hela-Elk1-ChIP-Seq(GSE31477)/Homer	HACTTCCGGY	1	-0.2305	1	28	0.0529	4594.3	0.0606
MYB119(MYB)/colamp-MYB119-DAP-Seq(GSE60143)/Homer	YRACCGTTACDD	1	-0.2296	1	7	0.0132	1289.3	0.017
Sox17(HMG)/Endoderm-Sox17-ChIP-Seq(GSE61475)/Homer	CCATTGTTYB	1	-0.2296	1	22	0.0416	3671.5	0.0484
LBD13(LOBAS2)/colamp-LBD13-DAP-Seq(GSE60143)/Homer	KCCGTNWTTTBCGGC	1	-0.228	1	23	0.0435	3829.6	0.0505
KAN2(G2like)/colamp-KAN2-DAP-Seq(GSE60143)/Homer	ATATTCTY	1	-0.2278	1	60	0.1134	9436.7	0.1244
NF1:FOXA1(CTF,Forkhead)/LNCAP-FOXA1-ChIP-Seq(GSE27824)/Homer	WNTGTTTRYTTTGGCA	1	-0.2277	1	3	0.0057	608.8	0.008
ANAC046(NAC)/colamp-ANAC046-DAP-Seq(GSE60143)/Homer	ACACGYWAYC	1	-0.2257	1	68	0.1285	10636.9	0.1403
WRKY21(WRKY)/colamp-WRKY21-DAP-Seq(GSE60143)/Homer	DCGTTGACTTTT	1	-0.225	1	2	0.0038	427.6	0.0056
ANL2(HB)/col-ANL2-DAP-Seq(GSE60143)/Homer	CATTAATTGC	1	-0.2241	1	12	0.0227	2109.4	0.0278
FHY3(FAR1)/Arabidopsis-FHY3-ChIP-Seq(GSE30711)/Homer	HHCACGCGCBTN	1	-0.224	1	7	0.0132	1296.1	0.0171
ZNF264(Zf)/HEK293-ZNF264.GFP-ChIP-Seq(GSE58341)/Homer	RGGGCACTAACY	1	-0.22	1	27	0.051	4464.4	0.0589
SeqBias: GCW-triplet	GCWGCWGCWGCW	1	-0.2194	1	528	0.9981	75713.3	0.9985
bZIP69(bZIP)/col-bZIP69-DAP-Seq(GSE60143)/Homer	GACAGCTGKCAW	1	-0.2183	1	6	0.0113	1136.4	0.015
EIL4(EIL)/Tomato-EIL4-ChIP-Seq(GSE116581)/Homer	GATTCAWTGAAT	1	-0.2147	1	2	0.0038	436	0.0057
c-Myc(bHLH)/mES-cMyc-ChIP-Seq(GSE11431)/Homer	VVCCACGTGG	1	-0.214	1	23	0.0435	3859.6	0.0509
ANAC011(NAC)/col-ANAC011-DAP-Seq(GSE60143)/Homer	TDCTTGYRNNDCAAG	1	-0.2104	1	10	0.0189	1808.1	0.0238
RARg(NR)/ES-RARg-ChIP-Seq(GSE30538)/Homer	AGGTCAAGGTCA	1	-0.2086	1	1	0.0019	239.4	0.0032
Tcf12(bHLH)/GM12878-Tcf12-ChIP-Seq(GSE32465)/Homer	VCAGCTGYTG	1	-0.2069	1	62	0.1172	9803	0.1293
E2F(E2F)/Hela-CellCycle-Expression/Homer	TTSGCGCGAAAA	1	-0.2054	1	1	0.0019	241	0.0032
At5g65130(AP2EREBP)/colamp-At5g65130-DAP-Seq(GSE60143)/Homer	CCRCCGACAWTN	1	-0.2048	1	4	0.0076	808.2	0.0107
E2F3(E2F)/MEF-E2F3-ChIP-Seq(GSE71376)/Homer	BTKGGCGGGAAA	1	-0.2037	1	25	0.0473	4193.8	0.0553
ERF5(AP2EREBP)/colamp-ERF5-DAP-Seq(GSE60143)/Homer	DCMGCCGCCA	1	-0.2033	1	11	0.0208	1982.8	0.0261
MYB77(MYB)/col-MYB77-DAP-Seq(GSE60143)/Homer	NYAACBGYMC	1	-0.2021	1	49	0.0926	7864.4	0.1037
Smad3(MAD)/NPC-Smad3-ChIP-Seq(GSE36673)/Homer	TWGTCTGV	1	-0.1984	1	160	0.3025	24273.5	0.3201
JKD(C2H2)/col-JKD-DAP-Seq(GSE60143)/Homer	TTTTGTCGTTTT	1	-0.198	1	3	0.0057	636.5	0.0084
GRF9(GRF)/colamp-GRF9-DAP-Seq(GSE60143)/Homer	NWCTGACANNNNNNN	1	-0.1979	1	44	0.0832	7120.4	0.0939
NFkB-p50,p52(RHD)/Monocyte-p50-ChIP-Chip(Schreiber_et_al.)/Homer	GGGGGAATCCCC	1	-0.1976	1	4	0.0076	816.3	0.0108
MYB56(MYB)/colamp-MYB56-DAP-Seq(GSE60143)/Homer	HTAACGRMHY	1	-0.1976	1	24	0.0454	4052.4	0.0534
AT1G76880(Trihelix)/col-AT1G76880-DAP-Seq(GSE60143)/Homer	ACGGTAAAAW	1	-0.1952	1	7	0.0132	1335.4	0.0176
AT5G61620(MYBrelated)/colamp-AT5G61620-DAP-Seq(GSE60143)/Homer	CTTATCCA	1	-0.195	1	52	0.0983	8340.1	0.11
Ascl1(bHLH)/NeuralTubes-Ascl1-ChIP-Seq(GSE55840)/Homer	NNVVCAGCTGBN	1	-0.1941	1	94	0.1777	14613.8	0.1927
GT2(Trihelix)/colamp-GT2-DAP-Seq(GSE60143)/Homer	AMGGTAAAWWWN	1	-0.1931	1	28	0.0529	4684.5	0.0618
Foxo1(Forkhead)/RAW-Foxo1-ChIP-Seq(Fan_et_al.)/Homer	CTGTTTAC	1	-0.192	1	90	0.1701	14029.9	0.185
IRF2(IRF)/Erythroblas-IRF2-ChIP-Seq(GSE36985)/Homer	GAAASYGAAASY	1	-0.1907	1	4	0.0076	824.8	0.0109
ATHB13(Homeobox)/col-ATHB13-DAP-Seq(GSE60143)/Homer	CAATAATT	1	-0.1889	1	27	0.051	4540.8	0.0599
AT1G24250(Orphan)/col-AT1G24250-DAP-Seq(GSE60143)/Homer	KTDGTTGGTDGTTGG	1	-0.187	1	8	0.0151	1515.7	0.02
MYB44(MYB)/colamp-MYB44-DAP-Seq(GSE60143)/Homer	CVGTTWWKTCNGTTA	1	-0.1843	1	1	0.0019	255.6	0.0034
Myf5(bHLH)/GM-Myf5-ChIP-Seq(GSE24852)/Homer	BAACAGCTGT	1	-0.1838	1	38	0.0718	6249	0.0824
Sox9(HMG)/Limb-SOX9-ChIP-Seq(GSE73225)/Homer	AGGVNCCTTTGT	1	-0.1824	1	35	0.0662	5793.2	0.0764
THRb(NR)/HepG2-THRb.Flag-ChIP-Seq(Encode)/Homer	GGTCACCTGAGGTCA	1	-0.1814	1	35	0.0662	5796.1	0.0764
Zelda(Zf)/Embryo-zld-ChIP-Seq(GSE65441)/Homer	KBCTACCTGW	1	-0.1808	1	8	0.0151	1525.2	0.0201
Nkx2.2(Homeobox)/NPC-Nkx2.2-ChIP-Seq(GSE61673)/Homer	BTBRAGTGSN	1	-0.1804	1	92	0.1739	14375.3	0.1896
ISRE(IRF)/ThioMac-LPS-Expression(GSE23622)/Homer	AGTTTCASTTTC	1	-0.1758	1	2	0.0038	469.4	0.0062
GATA:SCL(Zf,bHLH)/Ter119-SCL-ChIP-Seq(GSE18720)/Homer	CRGCTGBNGNSNNSAGATAA	1	-0.1751	1	4	0.0076	843.9	0.0111
GABPA(ETS)/Jurkat-GABPa-ChIP-Seq(GSE17954)/Homer	RACCGGAAGT	1	-0.1743	1	49	0.0926	7957.6	0.1049
MYB73(MYB)/col-MYB73-DAP-Seq(GSE60143)/Homer	NNNNHAACNGHHDHN	1	-0.1737	1	67	0.1267	10675.7	0.1408
CBF1(AP2EREBP)/colamp-CBF1-DAP-Seq(GSE60143)/Homer	YRCCGACATN	1	-0.1711	1	12	0.0227	2204.1	0.0291
bZIP18(bZIP)/colamp-bZIP18-DAP-Seq(GSE60143)/Homer	KGMCAGCTND	1	-0.1704	1	292	0.552	43430.3	0.5727
AT5G56840(MYBrelated)/colamp-AT5G56840-DAP-Seq(GSE60143)/Homer	TGGATAAGGT	1	-0.1697	1	44	0.0832	7212.9	0.0951
REST-NRSF(Zf)/Jurkat-NRSF-ChIP-Seq/Homer	GGMGCTGTCCATGGTGCTGA	1	-0.1694	1	1	0.0019	266.2	0.0035
At1g19000(MYBrelated)/colamp-At1g19000-DAP-Seq(GSE60143)/Homer	WWTGGATAADDT	1	-0.1681	1	23	0.0435	3970.3	0.0524
ZBTB18(Zf)/HEK293-ZBTB18.GFP-ChIP-Seq(GSE58341)/Homer	AACATCTGGA	1	-0.1648	1	26	0.0491	4450.8	0.0587
WRKY75(WRKY)/col-WRKY75-DAP-Seq(GSE60143)/Homer	CGTTGACTWW	1	-0.1639	1	29	0.0548	4921.2	0.0649
RUNX1(Runt)/Jurkat-RUNX1-ChIP-Seq(GSE29180)/Homer	AAACCACARM	1	-0.1638	1	55	0.104	8907	0.1175
TRP2(MYBrelated)/colamp-TRP2-DAP-Seq(GSE60143)/Homer	TAAACCCT	1	-0.1608	1	5	0.0095	1041	0.0137
AT3G10580(MYBrelated)/colamp-AT3G10580-DAP-Seq(GSE60143)/Homer	TACCTAACWNHW	1	-0.1607	1	9	0.017	1728.6	0.0228
ZNF467(Zf)/HEK293-ZNF467.GFP-ChIP-Seq(GSE58341)/Homer	TGGGGAAGGGCM	1	-0.1584	1	50	0.0945	8168.7	0.1077
MafA(bZIP)/Islet-MafA-ChIP-Seq(GSE30298)/Homer	TGCTGACTCA	1	-0.1576	1	51	0.0964	8323.1	0.1098
TOD6?/SacCer-Promoters/Homer	GCGATGAGMT	1	-0.1549	1	5	0.0095	1050.4	0.0139
Initiator/Drosophila-Promoters/Homer	NTCAGTYG	1	-0.1542	1	103	0.1947	16131.4	0.2127
NTM2(NAC)/col-NTM2-DAP-Seq(GSE60143)/Homer	CTTRTNNNAYAAGBH	1	-0.154	1	16	0.0302	2892.4	0.0381
HIF-1b(HLH)/T47D-HIF1b-ChIP-Seq(GSE59937)/Homer	RTACGTGC	1	-0.1534	1	41	0.0775	6811.6	0.0898
Pax7(Paired,Homeobox)/Myoblast-Pax7-ChIP-Seq(GSE25064)/Homer	TAATCAATTA	1	-0.1523	1	1	0.0019	280.5	0.0037
HIF2a(bHLH)/785_O-HIF2a-ChIP-Seq(GSE34871)/Homer	GCACGTACCC	1	-0.1509	1	12	0.0227	2247.1	0.0296
Elk4(ETS)/Hela-Elk4-ChIP-Seq(GSE31477)/Homer	NRYTTCCGGY	1	-0.1507	1	26	0.0491	4492.5	0.0592
Sox4(HMG)/proB-Sox4-ChIP-Seq(GSE50066)/Homer	YCTTTGTTCC	1	-0.1474	1	29	0.0548	4973.9	0.0656
RAP212(AP2EREBP)/col-RAP212-DAP-Seq(GSE60143)/Homer	CGCCGCCATTTT	1	-0.1439	1	16	0.0302	2918.7	0.0385
DEL2(E2FDP)/col-DEL2-DAP-Seq(GSE60143)/Homer	WTTTCSCGCC	1	-0.1427	1	12	0.0227	2266.9	0.0299
Ets1-distal(ETS)/CD4+-PolII-ChIP-Seq(Barski_et_al.)/Homer	MACAGGAAGT	1	-0.1409	1	17	0.0321	3088.9	0.0407
DDF1(AP2EREBP)/col-DDF1-DAP-Seq(GSE60143)/Homer	GCCGACAT	1	-0.1401	1	6	0.0113	1252.4	0.0165
JGL(C2H2)/col-JGL-DAP-Seq(GSE60143)/Homer	ACYTTCAGTT	1	-0.1383	1	64	0.121	10378.8	0.1369
Ascl2(bHLH)/ESC-Ascl2-ChIP-Seq(GSE97712)/Homer	SSRGCAGCTGCH	1	-0.1378	1	55	0.104	9016	0.1189
ASL18(LOBAS2)/colamp-ASL18-DAP-Seq(GSE60143)/Homer	CCGGAAAWTCMGGAR	1	-0.1364	1	73	0.138	11746	0.1549
GBF5(bZIP)/colamp-GBF5-DAP-Seq(GSE60143)/Homer	WKNWSACGTGGCAWN	1	-0.135	1	10	0.0189	1950.9	0.0257
EMB1789(C3H)/col-EMB1789-DAP-Seq(GSE60143)/Homer	TWTTTACCGYND	1	-0.1349	1	8	0.0151	1610.4	0.0212
MYB10(MYB)/col-MYB10-DAP-Seq(GSE60143)/Homer	YCCACCTACCHH	1	-0.1342	1	10	0.0189	1952.9	0.0258
bZIP3(bZIP)/col-bZIP3-DAP-Seq(GSE60143)/Homer	DWKNHSACGTGGCAD	1	-0.1314	1	18	0.034	3277.4	0.0432
MYB27(MYB)/colamp-MYB27-DAP-Seq(GSE60143)/Homer	TACCTAACWT	1	-0.1303	1	3	0.0057	719.3	0.0095
TEAD1(TEAD)/HepG2-TEAD1-ChIP-Seq(Encode)/Homer	CYRCATTCCA	1	-0.1286	1	70	0.1323	11333.2	0.1495
WRKY3(WRKY)/col-WRKY3-DAP-Seq(GSE60143)/Homer	NCKTTGACYDDN	1	-0.1267	1	16	0.0302	2966.2	0.0391
SPDEF(ETS)/VCaP-SPDEF-ChIP-Seq(SRA014231)/Homer	ASWTCCTGBT	1	-0.1263	1	54	0.1021	8916.2	0.1176
AT5G47660(Trihelix)/colamp-AT5G47660-DAP-Seq(GSE60143)/Homer	AWTTTTACCG	1	-0.1254	1	43	0.0813	7232.7	0.0954
Mouse_Recombination_Hotspot(Zf)/Testis-DMC1-ChIP-Seq(GSE24438)/Homer	ACTYKNATTCGTGNTACTTC	1	-0.1253	1	1	0.0019	306.2	0.004
MafB(bZIP)/BMM-Mafb-ChIP-Seq(GSE75722)/Homer	WNTGCTGASTCAGCANWTTY	1	-0.1248	1	24	0.0454	4261.7	0.0562
PBX1(Homeobox)/MCF7-PBX1-ChIP-Seq(GSE28007)/Homer	GSCTGTCACTCA	1	-0.1243	1	2	0.0038	528.8	0.007
SpiB(ETS)/OCILY3-SPIB-ChIP-Seq(GSE56857)/Homer	AAAGRGGAAGTG	1	-0.124	1	9	0.017	1806.3	0.0238
PAX5(Paired,Homeobox)/GM12878-PAX5-ChIP-Seq(GSE32465)/Homer	GCAGCCAAGCRTGACH	1	-0.1233	1	15	0.0284	2812.2	0.0371
GLI3(Zf)/Limb-GLI3-ChIP-Chip(GSE11077)/Homer	CGTGGGTGGTCC	1	-0.1217	1	4	0.0076	923.7	0.0122
Tcf4(HMG)/Hct116-Tcf4-ChIP-Seq(SRA012054)/Homer	ASATCAAAGGVA	1	-0.1214	1	12	0.0227	2320.6	0.0306
AT2G20400(G2like)/colamp-AT2G20400-DAP-Seq(GSE60143)/Homer	DNVGAATATTCBNHN	1	-0.1207	1	2	0.0038	533.9	0.007
At4g32800(AP2EREBP)/colamp-At4g32800-DAP-Seq(GSE60143)/Homer	DYCACCGACAHWWWH	1	-0.1198	1	1	0.0019	312.1	0.0041
AT2G33550(Trihelix)/colamp-AT2G33550-DAP-Seq(GSE60143)/Homer	TTTAAGGGCAYTTTT	1	-0.119	1	73	0.138	11838.2	0.1561
E2F1(E2F)/Hela-E2F1-ChIP-Seq(GSE22478)/Homer	CWGGCGGGAA	1	-0.1188	1	6	0.0113	1294.2	0.0171
E2F6(E2F)/Hela-E2F6-ChIP-Seq(GSE31477)/Homer	GGCGGGAARN	1	-0.1184	1	19	0.0359	3480.2	0.0459
MYB116(MYB)/colamp-MYB116-DAP-Seq(GSE60143)/Homer	AGTTAGGCAN	1	-0.1178	1	21	0.0397	3805	0.0502
IRF3(IRF)/BMDM-Irf3-ChIP-Seq(GSE67343)/Homer	AGTTTCAKTTTC	1	-0.1171	1	10	0.0189	1994.5	0.0263
Hoxd11(Homeobox)/ChickenMSG-Hoxd11.Flag-ChIP-Seq(GSE86088)/Homer	VGCCATAAAA	1	-0.115	1	92	0.1739	14718	0.1941
WRKY20(WRKY)/col-WRKY20-DAP-Seq(GSE60143)/Homer	CKTTGACYWD	1	-0.1138	1	20	0.0378	3658.3	0.0482
ANAC058(NAC)/col-ANAC058-DAP-Seq(GSE60143)/Homer	TWCTTGTDNNACAAG	1	-0.1114	1	14	0.0265	2683.4	0.0354
MYB99(MYB)/colamp-MYB99-DAP-Seq(GSE60143)/Homer	GGTAGGTG	1	-0.1099	1	26	0.0491	4636.3	0.0611
Zfp57(Zf)/H1-ZFP57.HA-ChIP-Seq(GSE115387)/Homer	NANTGCSGCA	1	-0.1098	1	9	0.017	1842.3	0.0243
GBF3(bZIP)/Arabidopsis-GBF3-ChIP-Seq(GSE80564)/Homer	TGCCACGTSAYC	1	-0.1076	1	15	0.0284	2861.9	0.0377
AT3G09735(S1Falike)/col-AT3G09735-DAP-Seq(GSE60143)/Homer	TTCTAGAANMTTCTA	1	-0.1064	1	15	0.0284	2865.2	0.0378
ERF13(AP2EREBP)/colamp-ERF13-DAP-Seq(GSE60143)/Homer	TYAGCCGCCATT	1	-0.1061	1	34	0.0643	5918.2	0.078
Olig2(bHLH)/Neuron-Olig2-ChIP-Seq(GSE30882)/Homer	RCCATMTGTT	1	-0.1023	1	105	0.1985	16744.2	0.2208
At5g47390(MYBrelated)/col-At5g47390-DAP-Seq(GSE60143)/Homer	CTTATCCA	1	-0.1007	1	42	0.0794	7196.2	0.0949
Sox21(HMG)/ESC-SOX21-ChIP-Seq(GSE110505)/Homer	BCCWTTGTBYKV	1	-0.1005	1	60	0.1134	9972.1	0.1315
AMYB(HTH)/Testes-AMYB-ChIP-Seq(GSE44588)/Homer	TGGCAGTTGG	1	-0.09948	1	64	0.121	10589.9	0.1397
MYB(HTH)/ERMYB-Myb-ChIPSeq(GSE22095)/Homer	GGCVGTTR	1	-0.09886	1	73	0.138	11961.6	0.1577
AT1G49560(G2like)/colamp-AT1G49560-DAP-Seq(GSE60143)/Homer	GAWTCTNWDA	1	-0.09855	1	56	0.1059	9371.2	0.1236
NeuroD1(bHLH)/Islet-NeuroD1-ChIP-Seq(GSE30298)/Homer	GCCATCTGTT	1	-0.09835	1	51	0.0964	8603.1	0.1135
Tcf21(bHLH)/ArterySmoothMuscle-Tcf21-ChIP-Seq(GSE61369)/Homer	NAACAGCTGG	1	-0.0973	1	57	0.1078	9532.3	0.1257
WRKY30(WRKY)/colamp-WRKY30-DAP-Seq(GSE60143)/Homer	CGTTGACTTN	1	-0.09612	1	6	0.0113	1347.7	0.0178
TCFL2(HMG)/K562-TCF7L2-ChIP-Seq(GSE29196)/Homer	ACWTCAAAGG	1	-0.09598	1	1	0.0019	342.2	0.0045
GLIS3(Zf)/Thyroid-Glis3.GFP-ChIP-Seq(GSE103297)/Homer	CTCCCTGGGAGGCCN	1	-0.09573	1	92	0.1739	14848.1	0.1958
WRKY40(WRKY)/colamp-WRKY40-DAP-Seq(GSE60143)/Homer	AHWAGTCAAC	1	-0.09557	1	15	0.0284	2903.9	0.0383
ANAC004(NAC)/colamp-ANAC004-DAP-Seq(GSE60143)/Homer	WNCTTVYNNNRBAAG	1	-0.09401	1	9	0.017	1887.1	0.0249
TATA-Box(TBP)/Promoter/Homer	CCTTTTAWAGSC	1	-0.09245	1	42	0.0794	7241.4	0.0955
AT4G00250(GeBP)/col-AT4G00250-DAP-Seq(GSE60143)/Homer	WDTGGATAAKRT	1	-0.09221	1	14	0.0265	2748.1	0.0362
RBPJ:Ebox(?,bHLH)/Panc1-Rbpj1-ChIP-Seq(GSE47459)/Homer	GGGRAARRGRMCAGMTG	1	-0.09052	1	15	0.0284	2922.8	0.0385
NF-E2(bZIP)/K562-NFE2-ChIP-Seq(GSE31477)/Homer	GATGACTCAGCA	1	-0.09043	1	8	0.0151	1722.3	0.0227
Arnt:Ahr(bHLH)/MCF7-Arnt-ChIP-Seq(Lo_et_al.)/Homer	TBGCACGCAA	1	-0.09005	1	21	0.0397	3914.9	0.0516
RUNX2(Runt)/PCa-RUNX2-ChIP-Seq(GSE33889)/Homer	NWAACCACADNN	1	-0.08949	1	42	0.0794	7258.3	0.0957
At2g33710(AP2EREBP)/colamp-At2g33710-DAP-Seq(GSE60143)/Homer	WTKGCGGCKR	1	-0.08876	1	53	0.1002	8971	0.1183
PAX3:FKHR-fusion(Paired,Homeobox)/Rh4-PAX3:FKHR-ChIP-Seq(GSE19063)/Homer	ACCRTGACTAATTNN	1	-0.08815	1	5	0.0095	1183.9	0.0156
MYB51(MYB)/col-MYB51-DAP-Seq(GSE60143)/Homer	GGTAGGTG	1	-0.08742	1	25	0.0473	4575.3	0.0603
E-box(bHLH)/Promoter/Homer	SSGGTCACGTGA	1	-0.08727	1	2	0.0038	588	0.0078
ZNF143|STAF(Zf)/CUTLL-ZNF143-ChIP-Seq(GSE29600)/Homer	ATTTCCCAGVAKSCY	1	-0.08642	1	14	0.0265	2770.6	0.0365
HSF3(HSF)/colamp-HSF3-DAP-Seq(GSE60143)/Homer	NTTCTAGAAKCTTCT	1	-0.08105	1	36	0.0681	6365.7	0.0839
AGL63(MADS)/col-AGL63-DAP-Seq(GSE60143)/Homer	TTCCAAWWWTGG	1	-0.07989	1	27	0.051	4936.5	0.0651
RORg(NR)/Liver-Rorc-ChIP-Seq(GSE101115)/Homer	WAABTAGGTCAV	1	-0.07754	1	2	0.0038	608.7	0.008
CBF4(AP2EREBP)/colamp-CBF4-DAP-Seq(GSE60143)/Homer	NRCCGACDWNNNNNN	1	-0.07753	1	10	0.0189	2118.4	0.0279
HOXB13(Homeobox)/ProstateTumor-HOXB13-ChIP-Seq(GSE56288)/Homer	TTTTATKRGG	1	-0.07536	1	31	0.0586	5604.3	0.0739
PGR(NR)/EndoStromal-PGR-ChIP-Seq(GSE69539)/Homer	AAGAACATWHTGTTC	1	-0.06964	1	5	0.0095	1237.5	0.0163
AT1G69570(C2C2dof)/col-AT1G69570-DAP-Seq(GSE60143)/Homer	WAAAAGTGHH	1	-0.0684	1	40	0.0756	7080.7	0.0934
AT2G15740(C2H2)/col-AT2G15740-DAP-Seq(GSE60143)/Homer	DHNDWATCGATD	1	-0.06778	1	14	0.0265	2851.7	0.0376
MYB62(MYB)/colamp-MYB62-DAP-Seq(GSE60143)/Homer	NTACCTAACT	1	-0.0658	1	40	0.0756	7099.1	0.0936
Six2(Homeobox)/NephronProgenitor-Six2-ChIP-Seq(GSE39837)/Homer	GWAAYHTGAKMC	1	-0.06447	1	36	0.0681	6474.4	0.0854
TCP3(TCP)/colamp-TCP3-DAP-Seq(GSE60143)/Homer	WGTGGTCCCAAHWWW	1	-0.06435	1	8	0.0151	1814.7	0.0239
CTCF-SatelliteElement(Zf?)/CD4+-CTCF-ChIP-Seq(Barski_et_al.)/Homer	TGCAGTTCCMVNWRTGGCCA	1	-0.06197	1	1	0.0019	402.3	0.0053
WRKY22(WRKY)/colamp-WRKY22-DAP-Seq(GSE60143)/Homer	WWAAAGTCAACK	1	-0.06131	1	15	0.0284	3055.5	0.0403
ZNF7(Zf)/HepG2-ZNF7.Flag-ChIP-Seq(Encode)/Homer	CTGCCWVCTTTTRTA	1	-0.0608	1	16	0.0302	3228.8	0.0426
Sox7(HMG)/ESC-Sox7-ChIP-Seq(GSE133899)/Homer	VVRRAACAATGG	1	-0.05971	1	6	0.0113	1463.3	0.0193
bZIP:IRF(bZIP,IRF)/Th17-BatF-ChIP-Seq(GSE39756)/Homer	NAGTTTCABTHTGACTNW	1	-0.05727	1	13	0.0246	2733.3	0.036
TEAD3(TEA)/HepG2-TEAD3-ChIP-Seq(Encode)/Homer	TRCATTCCAG	1	-0.05718	1	75	0.1418	12609.9	0.1663
MYB113(MYB)/col-MYB113-DAP-Seq(GSE60143)/Homer	HNDAWTCMGTTAYWN	1	-0.05642	1	10	0.0189	2210.3	0.0291
bHLH122(bHLH)/col100-bHLH122-DAP-Seq(GSE60143)/Homer	NDDCAASTTGHHNWW	1	-0.05571	1	30	0.0567	5576	0.0735
WRKY27(WRKY)/colamp-WRKY27-DAP-Seq(GSE60143)/Homer	NHGTTGACYTWD	1	-0.05278	1	23	0.0435	4452.9	0.0587
Foxh1(Forkhead)/hESC-FOXH1-ChIP-Seq(GSE29422)/Homer	NNTGTGGATTSS	1	-0.05182	1	19	0.0359	3791.6	0.05
WRKY33(WRKY)/col-WRKY33-DAP-Seq(GSE60143)/Homer	CGTTGACYAW	1	-0.05168	1	20	0.0378	3960.3	0.0522
At1g25550(G2like)/colamp-At1g25550-DAP-Seq(GSE60143)/Homer	NAGATTCY	1	-0.05137	1	42	0.0794	7536.6	0.0994
Pitx1(Homeobox)/Chicken-Pitx1-ChIP-Seq(GSE38910)/Homer	TAATCCCN	1	-0.05021	1	186	0.3516	29236.5	0.3855
AT2G40260(G2like)/colamp-AT2G40260-DAP-Seq(GSE60143)/Homer	WAAAYATTCTTT	1	-0.04982	1	70	0.1323	11923.1	0.1572
CArG(MADS)/PUER-Srf-ChIP-Seq(Sullivan_et_al.)/Homer	CCATATATGGNM	1	-0.04881	1	10	0.0189	2251.2	0.0297
bZIP53(bZIP)/colamp-bZIP53-DAP-Seq(GSE60143)/Homer	NDNHSACGTGKMNNN	1	-0.04838	1	8	0.0151	1889.2	0.0249
AT3G58630(Trihelix)/col-AT3G58630-DAP-Seq(GSE60143)/Homer	TCTCCGGCGA	1	-0.04821	1	2	0.0038	688.3	0.0091
MYB33(MYB)/col-MYB33-DAP-Seq(GSE60143)/Homer	DDTYNGTTAN	1	-0.04786	1	56	0.1059	9775.2	0.1289
TEAD2(TEA)/Py2T-Tead2-ChIP-Seq(GSE55709)/Homer	CCWGGAATGY	1	-0.04751	1	34	0.0643	6292.2	0.083
MYB65(MYB)/colamp-MYB65-DAP-Seq(GSE60143)/Homer	RACNGTTA	1	-0.04356	1	34	0.0643	6330.5	0.0835
AT1G76870(Trihelix)/col-AT1G76870-DAP-Seq(GSE60143)/Homer	AAAACCRGWW	1	-0.04307	1	10	0.0189	2286.1	0.0301
Nkx2.5(Homeobox)/HL1-Nkx2.5.biotin-ChIP-Seq(GSE21529)/Homer	RRSCACTYAA	1	-0.04118	1	96	0.1815	16010.6	0.2111
bZIP48(bZIP)/colamp-bZIP48-DAP-Seq(GSE60143)/Homer	DDWWKVTSACGTGGC	1	-0.03889	1	9	0.017	2131.6	0.0281
LRF(Zf)/Erythroblasts-ZBTB7A-ChIP-Seq(GSE74977)/Homer	AAGACCCYYN	1	-0.03859	1	69	0.1304	11913.3	0.1571
WRKY8(WRKY)/colamp-WRKY8-DAP-Seq(GSE60143)/Homer	CGTTGACTTT	1	-0.03828	1	1	0.0019	469.8	0.0062
ZNF669(Zf)/HEK293-ZNF669.GFP-ChIP-Seq(GSE58341)/Homer	GARTGGTCATCGCCC	1	-0.038	1	1	0.0019	470.5	0.0062
Dorsal(RHD)/Embryo-dl-ChIP-Seq(GSE65441)/Homer	GGGAAAAMCCCG	1	-0.03712	1	5	0.0095	1377.1	0.0182
Ptf1a(bHLH)/Panc1-Ptf1a-ChIP-Seq(GSE47459)/Homer	ACAGCTGTTN	1	-0.03639	1	137	0.259	22249.8	0.2934
BAM8(BES1)/col-BAM8-DAP-Seq(GSE60143)/Homer	NNWSACACGTGTSWN	1	-0.03553	1	2	0.0038	739.3	0.0097
RUNX-AML(Runt)/CD4+-PolII-ChIP-Seq(Barski_et_al.)/Homer	GCTGTGGTTW	1	-0.03474	1	35	0.0662	6590.9	0.0869
WRKY65(WRKY)/colamp-WRKY65-DAP-Seq(GSE60143)/Homer	AWWWAGTCAACG	1	-0.03463	1	10	0.0189	2346.7	0.0309
SCL(bHLH)/HPC7-Scl-ChIP-Seq(GSE13511)/Homer	AVCAGCTG	1	-0.03448	1	259	0.4896	40063.6	0.5283
SOC1(MADS)/Seedling-SOC1-ChIP-Seq(GSE45846)/Homer	TWCCAWWTWTGG	1	-0.03314	1	10	0.0189	2358.2	0.0311
WRKY43(WRKY)/colamp-WRKY43-DAP-Seq(GSE60143)/Homer	NCGTTGACTTTT	1	-0.03284	1	6	0.0113	1603.9	0.0212
IRF8(IRF)/BMDM-IRF8-ChIP-Seq(GSE77884)/Homer	GRAASTGAAAST	1	-0.03279	1	9	0.017	2177	0.0287
PU.1:IRF8(ETS:IRF)/pDC-Irf8-ChIP-Seq(GSE66899)/Homer	GGAAGTGAAAST	1	-0.03278	1	5	0.0095	1404.2	0.0185
WRKY42(WRKY)/colamp-WRKY42-DAP-Seq(GSE60143)/Homer	NAAAGTCAACGN	1	-0.03236	1	7	0.0132	1801.7	0.0238
Zfp281(Zf)/ES-Zfp281-ChIP-Seq(GSE81042)/Homer	CCCCTCCCCCAC	1	-0.03072	1	9	0.017	2193.8	0.0289
E2FA(E2FDP)/colamp-E2FA-DAP-Seq(GSE60143)/Homer	WWTGGCGCCAWWWNN	1	-0.0301	1	10	0.0189	2384.1	0.0314
TF3A(C2H2)/col-TF3A-DAP-Seq(GSE60143)/Homer	NNDDGAGGAGGWNNN	1	-0.03	1	66	0.1248	11583.2	0.1528
LBD19(LOBAS2)/colamp-LBD19-DAP-Seq(GSE60143)/Homer	CCKGAAWTTCMGGAW	1	-0.02918	1	71	0.1342	12376.4	0.1632
HNF1b(Homeobox)/PDAC-HNF1B-ChIP-Seq(GSE64557)/Homer	GTTAATNATTAA	1	-0.02897	1	1	0.0019	508.2	0.0067
Unknown1(NR/Ini-like)/Drosophila-Promoters/Homer	MYGGTCACACTG	1	-0.02735	1	5	0.0095	1443.3	0.019
TEAD4(TEA)/Tropoblast-Tead4-ChIP-Seq(GSE37350)/Homer	CCWGGAATGY	1	-0.02685	1	56	0.1059	10070.2	0.1328
bHLH80(bHLH)/col-bHLH80-DAP-Seq(GSE60143)/Homer	NNNNDCAASTTGHNN	1	-0.02622	1	36	0.0681	6872.9	0.0906
bZIP16(bZIP)/colamp-bZIP16-DAP-Seq(GSE60143)/Homer	TGCCACGTGD	1	-0.02555	1	6	0.0113	1660.2	0.0219
bZIP68(bZIP)/col-bZIP68-DAP-Seq(GSE60143)/Homer	WGCCACGTGK	1	-0.02531	1	8	0.0151	2053.7	0.0271
HSFA6B(HSF)/colamp-HSFA6B-DAP-Seq(GSE60143)/Homer	NTTCTAGAANHTTCT	1	-0.0253	1	16	0.0302	3514.9	0.0464
ZNF416(Zf)/HEK293-ZNF416.GFP-ChIP-Seq(GSE58341)/Homer	WDNCTGGGCA	1	-0.025	1	74	0.1399	12925.3	0.1705
MYB63(MYB)/col-MYB63-DAP-Seq(GSE60143)/Homer	BHYACCWACCHH	1	-0.02497	1	10	0.0189	2434.7	0.0321
M1BP(Zf)/S2R+-M1BP-ChIP-Seq(GSE49842)/Homer	CAGTGTGACCGT	1	-0.02455	1	6	0.0113	1669.7	0.022
HINFP(Zf)/K562-HINFP.eGFP-ChIP-Seq(Encode)/Homer	TWVGGTCCGC	1	-0.02455	1	5	0.0095	1466.1	0.0193
EIN3(EIL)/col-EIN3-DAP-Seq(GSE60143)/Homer	ARATTCAATGWATYT	1	-0.02408	1	1	0.0019	534.3	0.007
GTL1(Trihelix)/colamp-GTL1-DAP-Seq(GSE60143)/Homer	WWTTTACCKY	1	-0.0228	1	26	0.0491	5269.2	0.0695
AT2G38300(G2like)/col-AT2G38300-DAP-Seq(GSE60143)/Homer	ADRGAATGTT	1	-0.02048	1	56	0.1059	10201.4	0.1345
CHR(?)/Hela-CellCycle-Expression/Homer	SRGTTTCAAA	1	-0.01857	1	14	0.0265	3250.7	0.0429
GBF6(bZIP)/colamp-GBF6-DAP-Seq(GSE60143)/Homer	WWTGMCACGTCABCW	1	-0.01841	1	4	0.0076	1313.5	0.0173
EWS:FLI1-fusion(ETS)/SK_N_MC-EWS:FLI1-ChIP-Seq(SRA014231)/Homer	VACAGGAAAT	1	-0.01697	1	26	0.0491	5376.9	0.0709
WRKY14(WRKY)/colamp-WRKY14-DAP-Seq(GSE60143)/Homer	NCGTTGACTTTN	1	-0.01605	1	9	0.017	2358.5	0.0311
MYB101(MYB)/colamp-MYB101-DAP-Seq(GSE60143)/Homer	TAACNRMY	1	-0.01598	1	70	0.1323	12532	0.1653
E2F4(E2F)/K562-E2F4-ChIP-Seq(GSE31477)/Homer	GGCGGGAAAH	1	-0.01516	1	10	0.0189	2564.9	0.0338
NRF(NRF)/Promoter/Homer	STGCGCATGCGC	1	-0.01497	1	1	0.0019	602	0.0079
CES-1(Homeobox)/cElegans-L1-CES1-ChIP-Seq(modEncode)/Homer	AAATTSAATTTN	1	-0.01462	1	8	0.0151	2186.8	0.0288
AT5G05550(Trihelix)/col-AT5G05550-DAP-Seq(GSE60143)/Homer	HDNHDTCKCCGGMGA	1	-0.01458	1	42	0.0794	8098.8	0.1068
LBD18(LOBAS2)/colamp-LBD18-DAP-Seq(GSE60143)/Homer	CKGAWWTTCHGS	1	-0.01395	1	101	0.1909	17406.1	0.2295
NFE2L2(bZIP)/HepG2-NFE2L2-ChIP-Seq(Encode)/Homer	AWWWTGCTGAGTCAT	1	-0.01364	1	3	0.0057	1143	0.0151
Nrf2(bZIP)/Lymphoblast-Nrf2-ChIP-Seq(GSE37589)/Homer	HTGCTGAGTCAT	1	-0.01333	1	4	0.0076	1376.4	0.0182
Unknown3/Drosophila-Promoters/Homer	ACVAKCTGGCAGCGC	1	-0.01313	1	2	0.0038	903.7	0.0119
Pit1(Homeobox)/GCrat-Pit1-ChIP-Seq(GSE58009)/Homer	ATGMATATDC	1	-0.01298	1	20	0.0378	4429.4	0.0584
BMYB(HTH)/Hela-BMYB-ChIP-Seq(GSE27030)/Homer	NHAACBGYYV	1	-0.01187	1	54	0.1021	10132.5	0.1336
Npas4(bHLH)/Neuron-Npas4-ChIP-Seq(GSE127793)/Homer	NHRTCACGACDN	1	-0.009122	1	23	0.0435	5070	0.0669
WRKY47(WRKY)/colamp-WRKY47-DAP-Seq(GSE60143)/Homer	WAAGTCAACGBT	1	-0.009016	1	3	0.0057	1218	0.0161
TEAD(TEA)/Fibroblast-PU.1-ChIP-Seq(Unpublished)/Homer	YCWGGAATGY	1	-0.008871	1	41	0.0775	8134.3	0.1073
Bach1(bZIP)/K562-Bach1-ChIP-Seq(GSE31477)/Homer	AWWNTGCTGAGTCAT	1	-0.007663	1	4	0.0076	1482.3	0.0195
Ik-1	NHTTGGGAATRCC	1	-0.006976	1	529	1	75830.6	1
ABF2(bZIP)/col-ABF2-DAP-Seq(GSE60143)/Homer	KGMCACGTGDCMHHH	1	-0.005825	1	3	0.0057	1295	0.0171
IRF:BATF(IRF:bZIP)/pDC-Irf8-ChIP-Seq(GSE66899)/Homer	CTTTCANTATGACTV	1	-0.005802	1	1	0.0019	735.7	0.0097
SeqBias: A/T bias	WWWWWWWWWW	1	-0.005603	1	370	0.6994	56662.6	0.7472
Gfi1b(Zf)/HPC7-Gfi1b-ChIP-Seq(GSE22178)/Homer	MAATCACTGC	1	-0.003394	1	20	0.0378	4834.5	0.0638
WRKY26(WRKY)/colamp-WRKY26-DAP-Seq(GSE60143)/Homer	CGTTGACTWDKN	1	-0.003332	1	8	0.0151	2523.1	0.0333
Pitx1:Ebox(Homeobox,bHLH)/Hindlimb-Pitx1-ChIP-Seq(GSE41591)/Homer	YTAATTRAWWCCAGATGT	1	-0.001029	1	2	0.0038	1309.9	0.0173
BORIS(Zf)/K562-CTCFL-ChIP-Seq(GSE32465)/Homer	CNNBRGCGCCCCCTGSTGGC	1	0	1	14	0.0265	8314.3	0.1096
CTCF(Zf)/CD4+-CTCF-ChIP-Seq(Barski_et_al.)/Homer	AYAGTGCCMYCTRGTGGCCA	1	0	1	5	0.0095	7937.6	0.1047
RAR:RXR(NR),DR5/ES-RAR-ChIP-Seq(GSE56893)/Homer	RGGTCADNNAGAGGTCAV	1	0	1	0	0	346.9	0.0046
DUX(Homeobox)/C2C12-Dux-ChIP-Seq(GSE87279)/Homer	BCWGATTCAATCAAN	1	0	1	0	0	15	0.0002
GFY(?)/Promoter/Homer	ACTACAATTCCC	1	0	1	0	0	425	0.0056
GFY-Staf(?,Zf)/Promoter/Homer	RACTACAATTCCCAGAAKGC	1	0	1	0	0	286.3	0.0038
Hnf1(Homeobox)/Liver-Foxa2-Chip-Seq(GSE25694)/Homer	GGTTAAWCATTAA	1	0	1	0	0	379.4	0.005
NRF1(NRF)/MCF7-NRF1-ChIP-Seq(Unpublished)/Homer	CTGCGCATGCGC	1	0	1	0	0	440.7	0.0058
OCT:OCT(POU,Homeobox,IR1)/NPC-Brn2-ChIP-Seq(GSE35496)/Homer	ATGAATWATTCATGA	1	0	1	0	0	72.4	0.001
OCT:OCT(POU,Homeobox)/NPC-Brn1-ChIP-Seq(GSE35496)/Homer	ATGAATATTCATGAG	1	0	1	0	0	20.7	0.0003
p53(p53)/mES-cMyc-ChIP-Seq(GSE11431)/Homer	ACATGCCCGGGCAT	1	0	1	0	0	152.2	0.002
Pax7(Paired,Homeobox),longest/Myoblast-Pax7-ChIP-Seq(GSE25064)/Homer	NTAATTDGCYAATTANNWWD	1	0	1	0	0	61.3	0.0008
Pax7(Paired,Homeobox),long/Myoblast-Pax7-ChIP-Seq(GSE25064)/Homer	TAATCHGATTAC	1	0	1	0	0	95.8	0.0013
Ronin(THAP)/ES-Thap11-ChIP-Seq(GSE51522)/Homer	RACTACAACTCCCAGVAKGC	1	0	1	0	0	175.4	0.0023
T1ISRE(IRF)/ThioMac-Ifnb-Expression/Homer	ACTTTCGTTTCT	1	0	1	0	0	58.2	0.0008
ZFP3(Zf)/HEK293-ZFP3.GFP-ChIP-Seq(GSE58341)/Homer	GGGTTTTGAAGGATGARTAGGAGTT	1	0	1	0	0	3.9	0.0001
ZKSCAN1(Zf)/HepG2-ZKSCAN1-ChIP-Seq(Encode)/Homer	GCACAYAGTAGGKCY	1	0	1	0	0	113.1	0.0015
ZNF16(Zf)/HEK293-ZNF16.GFP-ChIP-Seq(GSE58341)/Homer	MACCTTCYATGGCTCCCTAKTGCCY	1	0	1	0	0	63	0.0008
ZNF41(Zf)/HEK293-ZNF41.GFP-ChIP-Seq(GSE58341)/Homer	CCTCATGGTGYCYTWYTCCCTTGTG	1	0	1	0	0	126.8	0.0017
ZNF528(Zf)/HEK293-ZNF528.GFP-ChIP-Seq(GSE58341)/Homer	AGAAATGACTTCCCT	1	0	1	0	0	51.3	0.0007
DREF/Drosophila-Promoters/Homer	AVYTATCGATAD	1	0	1	0	0	25.9	0.0003
TATA-box/Drosophila-Promoters/Homer	CTATAAAAGCSV	1	0	1	0	0	255.7	0.0034
AT4G12670(MYBrelated)/col-AT4G12670-DAP-Seq(GSE60143)/Homer	AGGGTTTAGGGTTTA	1	0	1	0	0	0	0
AT5G22990(C2H2)/col-AT5G22990-DAP-Seq(GSE60143)/Homer	WCGAHDTCGWHN	1	0	1	0	0	220.7	0.0029
AT5G59990(C2C2COlike)/colamp-AT5G59990-DAP-Seq(GSE60143)/Homer	TCTCAACCGTTCATT	1	0	1	0	0	83.7	0.0011
bHLH18(bHLH)/col-bHLH18-DAP-Seq(GSE60143)/Homer	CACGTGTTYCACGTG	1	0	1	0	0	87	0.0011
bZIP42(bZIP)/colamp-bZIP42-DAP-Seq(GSE60143)/Homer	GCCACGTCAGCA	1	0	1	0	0	25	0.0003
bZIP44(bZIP)/colamp-bZIP44-DAP-Seq(GSE60143)/Homer	NDTGCCACGTCAGCH	1	0	1	0	0	128.3	0.0017
DEL1(E2FDP)/colamp-DEL1-DAP-Seq(GSE60143)/Homer	TTCCCGCCAA	1	0	1	0	0	18.8	0.0002
GT1(Trihelix)/col-GT1-DAP-Seq(GSE60143)/Homer	TTAACCATGGTTAAD	1	0	1	0	0	39.6	0.0005
REM16(ABI3VP1)/col-REM16-DAP-Seq(GSE60143)/Homer	DTTTTTSCCGSMAAA	1	0	1	0	0	2.3	0
Unknown2/Arabidopsis-Promoters/Homer	AAACGACGTCGTTTT	1	0	1	0	0	11.9	0.0002
Unknown1/Arabidopsis-Promoters/Homer	RGGGTAWWWTHGTAA	1	0	1	0	0	420.2	0.0055
WRKY17(WRKY)/colamp-WRKY17-DAP-Seq(GSE60143)/Homer	GCGTTGACTTTT	1	0	1	0	0	33.2	0.0004
WRKY46(WRKY)/colamp-WRKY46-DAP-Seq(GSE60143)/Homer	AAAGTCAACGSN	1	0	1	0	0	239.3	0.0032
WRKY7(WRKY)/colamp-WRKY7-DAP-Seq(GSE60143)/Homer	AAAAGTCAACGSHWD	1	0	1	0	0	7.4	0.0001
ZIM(C2C2gata)/col-ZIM-DAP-Seq(GSE60143)/Homer	ATCSRACGGTYRAGA	1	0	1	0	0	39.4	0.0005
ZML1(C2C2gata)/colamp-ZML1-DAP-Seq(GSE60143)/Homer	ATCWYRACCGTTSRW	1	0	1	0	0	34.9	0.0005
LIN-15B(Zf)/cElegans-L3-LIN15B-ChIP-Seq(modEncode)/Homer	CARTGGAGCGCRYTTGCATT	1	0	1	0	0	13.1	0.0002

## Sheet: Table 3
Table 3 - Transcription factor activity from the ATAC datasets determined using Transcription Factor Expression Analysis (TFEA).
#TF	E-Score	Corrected E-Score	Events	GC	FPKM	P-adj	Corrected P-adj
MA1125_1_ZNF384	0.0335488	-0.0839391	137607	0.153424	nan	1e-67	1e-423
MA0599_1_KLF5	-0.327109	-0.153565	15896	0.792131	nan	1e-362	1e-79
MA0685_1_SP4	-0.300153	-0.18601	8527	0.661769	nan	1e-179	1e-68
MA0079_4_SP1	-0.294795	-0.166898	8594	0.691954	nan	1e-164	1e-52
MA0753_2_ZNF740	-0.0914278	0.0827974	27838	0.793626	nan	1e-54	1e-44
MA0506_1_NRF1	-0.444936	-0.263445	2994	0.809571	nan	1e-121	1e-42
MA1589_1_ZNF140	0.0962286	0.138359	9553	0.503727	nan	1e-18	1e-38
MA0746_2_SP3	-0.283243	-0.131614	9807	0.744037	nan	1e-175	1e-37
MA0493_1_Klf1	-0.0225472	0.0930929	19011	0.665054	nan	0.1	1e-36
MA0741_1_KLF16	-0.283656	-0.113722	12511	0.784208	nan	1e-229	1e-36
MA1653_1_ZNF148	-0.122109	0.0581652	39317	0.806902	nan	1e-146	1e-33
MA1564_1_SP9	-0.26041	-0.11207	10448	0.736818	nan	1e-161	1e-29
MA0747_1_SP8	-0.272073	-0.138878	6473	0.703579	nan	1e-103	1e-26
MA1573_1_THAP11	-0.187071	-0.152781	4767	0.486521	nan	1e-38	1e-25
MA0107_1_RELA	0.0456887	0.116498	7385	0.566667	nan	0.01	1e-22
MA0162_4_EGR1	-0.271021	-0.115817	8146	0.751882	nan	1e-119	1e-21
MA0039_4_KLF4	-0.100032	0.0448544	45217	0.729239	nan	1e-105	1e-20
MA0516_2_SP2	-0.206114	-0.0944364	10319	0.656357	nan	1e-100	1e-20
MA0748_2_YY2	-0.38427	-0.266786	1433	0.6691	nan	1e-41	1e-19
MA0095_2_YY1	-0.23893	-0.18661	2761	0.526089	nan	1e-30	1e-18
MA1615_1_Plagl1	-0.0582103	0.0773646	13270	0.708803	nan	1e-10	1e-18
MA1630_1_Znf281	-0.0811697	0.0641075	19552	0.730096	nan	1e-29	1e-17
MA0740_1_KLF14	-0.273126	-0.148311	3723	0.68519	nan	1e-59	1e-16
MA1650_1_ZBTB14	-0.378062	-0.197385	2042	0.807785	nan	1e-63	1e-16
MA1511_1_KLF10	-0.0590249	0.0788335	12116	0.713815	nan	1e-09	1e-16
MA1107_2_KLF9	-0.0582446	0.0556735	20945	0.661275	nan	1e-16	1e-14
MA0750_2_ZBTB7A	-0.297727	-0.18935	1889	0.649115	nan	1e-37	1e-14
MA1629_1_Zic2	-0.0165916	0.0821815	8245	0.628037	nan	1	1e-12
MA0527_1_ZBTB33	-0.406832	-0.316698	587	0.609078	nan	1e-20	1e-12
MA0765_2_ETV5	-0.276914	-0.195893	1628	0.589078	nan	1e-24	1e-11
MA1548_1_PLAGL2	-0.0645462	0.12897	3283	0.835964	nan	0.01	1e-11
MA0076_2_ELK4	-0.305013	-0.205456	1216	0.629758	nan	1e-23	1e-10
MA1619_1_Ptf1a_var_2	0.0373101	0.106374	4634	0.562836	nan	1	1e-10
MA0812_1_TFAP2B_var_2	-0.0140075	0.130354	3056	0.728088	nan	1	1e-10
MA0813_1_TFAP2B_var_3	-0.0462989	0.102353	4291	0.737502	nan	0.1	1e-09
MA0146_2_Zfx	-0.218741	-0.0646846	10839	0.749364	nan	1e-116	1e-09
MA0139_1_CTCF	-0.0552714	0.0511826	18846	0.644894	nan	1e-10	1e-09
MA1485_1_FERD3L	0.00632553	0.0891218	5651	0.592974	nan	1	1e-09
MA0811_1_TFAP2B	-0.0401418	0.102225	4171	0.723708	nan	1	1e-08
MA0815_1_TFAP2C_var_3	-0.0647423	0.0964553	4380	0.765036	nan	0.001	1e-08
MA0163_1_PLAG1	-0.105515	0.0705292	8471	0.797619	nan	1e-19	1e-08
MA0471_2_E2F6	-0.214708	-0.0925308	4971	0.6794	nan	1e-47	1e-08
MA1522_1_MAZ	-0.135961	0.0351807	29847	0.786859	nan	1e-130	1e-08
MA0732_1_EGR3	-0.270383	-0.141705	1949	0.693667	nan	1e-29	1e-07
MA0872_1_TFAP2A_var_3	-0.07035	0.0904729	4365	0.764213	nan	0.0001	1e-07
MA0524_2_TFAP2C	-0.0387421	0.102331	3670	0.720871	nan	0.484	1e-07
MA0154_4_EBF1	-0.0363676	0.0668741	8092	0.637844	nan	0.1	1e-07
MA0609_2_CREM	-0.273828	-0.218552	740	0.532577	nan	1e-11	1e-06
MA0073_1_RREB1	-0.0657833	0.0305705	33435	0.622727	nan	1e-34	1e-06
MA0742_1_Klf12	-0.2098	-0.10848	2820	0.633627	nan	1e-26	1e-06
MA0600_2_RFX2	-0.144501	-0.100537	3356	0.507751	nan	1e-14	1e-06
MA1475_1_CREB3L4_var_2	-0.269291	-0.207958	766	0.54587	nan	1e-11	1e-06
MA0657_1_KLF13	-0.221417	-0.146846	1637	0.574924	nan	1e-15	1e-06
MA0510_2_RFX5	-0.141199	-0.0950203	3416	0.512611	nan	1e-14	1e-06
MA0041_1_Foxd3	0.0457095	-0.0398915	18583	0.223404	nan	1e-08	1e-06
MA1145_1_FOSL2_JUND_var_2	-0.231275	-0.204225	816	0.470633	nan	1e-08	1e-06
MA0799_1_RFX4	-0.132556	-0.0956579	3580	0.492244	nan	1e-12	1e-06
MA1517_1_KLF6	-0.224713	-0.089352	3712	0.708333	nan	1e-41	1e-05
MA0002_2_RUNX1	0.0370063	0.0781633	5041	0.501591	nan	1	1e-05
MA0003_4_TFAP2A	-0.0449109	0.0662998	6013	0.655333	nan	0.01	1e-05
MA0696_1_ZIC1	-0.0593834	0.100899	2778	0.763028	nan	0.1	1e-05
MA1633_1_BACH1	0.030449	0.0725112	5636	0.503578	nan	0.542	1e-05
MA1122_1_TFDP1	-0.235257	-0.100864	2668	0.70621	nan	1e-32	1e-05
MA0521_1_Tcf12	-0.0135034	0.0711581	5782	0.597067	nan	1	1e-05
MA1578_1_VEZF1	-0.0745556	0.0885095	3457	0.769134	nan	0.001	1e-05
MA1483_1_ELF2	-0.274114	-0.212786	592	0.545858	nan	1e-08	1e-05
MA0090_3_TEAD1	0.0683244	0.0920416	3339	0.463317	nan	0.01	0.0001
MA1123_2_TWIST1	0.0640116	0.0989443	2629	0.487931	nan	0.1	0.0001
MA0605_2_ATF3	-0.2545	-0.21606	570	0.495629	nan	1e-07	0.0001
MA1529_1_NHLH2	-0.0565996	0.0648071	5888	0.677709	nan	0.001	0.0001
MA0646_1_GCM1	0.0662206	0.160686	927	0.618584	nan	0.821	0.0001
MA0591_1_Bach1_Mafk	0.0154835	0.0777658	4419	0.547953	nan	1	0.0001
MA1127_1_FOSB_JUN	-0.206947	-0.194214	660	0.439212	nan	1e-05	0.0001
MA0656_1_JDP2_var_2	-0.21588	-0.183844	694	0.481575	nan	1e-06	0.0001
MA0149_1_EWSR1_FLI1	-0.040111	0.0251531	34452	0.554497	nan	1e-12	0.0001
MA1628_1_Zic1_Zic2	-0.0515267	0.0669826	4851	0.671351	nan	0.01	0.0001
MA0840_1_Creb5	-0.182838	-0.174321	810	0.429958	nan	0.0001	0.0001
MA0810_1_TFAP2A_var_2	-0.0714874	0.0824556	3602	0.749114	nan	0.001	0.0001
MA0641_1_ELF4	-0.257424	-0.193757	616	0.550994	nan	1e-08	0.0001
MA0150_2_Nfe2l2	0.0350841	0.0736332	4546	0.495868	nan	0.492	0.0001
MA0083_3_SRF	0.152197	0.155547	956	0.418619	nan	0.001	0.0001
MA0496_3_MAFK	0.0240744	0.0665992	5228	0.504593	nan	1	0.001
MA0116_1_Znf423	-0.0469474	0.0749507	3681	0.678788	nan	1	0.001
MA1121_1_TEAD2	0.0526135	0.0799824	3531	0.471331	nan	0.1	0.001
MA0131_2_HINFP	-0.346536	-0.203697	479	0.724747	nan	1e-12	0.001
MA1643_1_NFIB	-0.021416	0.059636	6011	0.589146	nan	1	0.001
MA1558_1_SNAI1	-0.189386	-0.105576	1790	0.595199	nan	1e-13	0.001
MA1512_1_KLF11	-0.213116	-0.0590748	5397	0.74933	nan	1e-56	0.001
MA1140_2_JUNB_var_2	-0.203627	-0.169332	688	0.486531	nan	1e-05	0.001
MA1651_1_ZFP42	-0.135792	-0.0825913	2903	0.528022	nan	1e-10	0.001
MA1597_1_ZNF528	0.00329759	0.0705765	4079	0.558919	nan	1	0.001
MA0737_1_GLIS3	0.00310537	0.125858	1201	0.680664	nan	1	0.001
MA0156_2_FEV	-0.226563	-0.167406	728	0.541094	nan	1e-06	0.001
MA1637_1_EBF3	-0.0345244	0.0686657	4079	0.637731	nan	0.589	0.001
MA0760_1_ERF	-0.226563	-0.166416	728	0.543267	nan	1e-06	0.001
MA0763_1_ETV3	-0.226563	-0.165875	728	0.544454	nan	1e-06	0.001
MA0475_2_FLI1	-0.226563	-0.165587	728	0.545087	nan	1e-06	0.001
MA0501_1_MAF_NFE2	0.0534382	0.0616815	5034	0.429358	nan	0.01	0.001
MA0098_3_ETS1	-0.226563	-0.165014	728	0.546344	nan	1e-06	0.001
MA0809_2_TEAD4	0.0613879	0.0749924	3560	0.441123	nan	0.1	0.001
MA0474_2_ERG	-0.226563	-0.167742	728	0.540356	nan	1e-06	0.001
MA1604_1_Ebf2	-0.0337948	0.0647348	4075	0.627503	nan	0.694	0.001
MA1133_1_JUN_JUNB_var_2	-0.176454	-0.15372	669	0.46116	nan	0.001	0.01
MA0834_1_ATF7	-0.195686	-0.174511	543	0.457738	nan	0.001	0.01
MA0155_1_INSM1	-0.0534343	0.0629407	3528	0.666667	nan	0.1	0.01
MA1149_1_RARA_RXRG	0.00414406	0.0681066	3403	0.551641	nan	1	0.01
MA0513_1_SMAD2_SMAD3_SMAD4	-0.00758856	0.0584394	4376	0.556174	nan	1	0.01
MA0028_2_ELK1	-0.226563	-0.15014	728	0.578987	nan	1e-06	0.01
MA0161_2_NFIC	0.0260987	0.077842	2427	0.524824	nan	1	0.01
MA0636_1_BHLHE41	-0.224888	-0.143875	699	0.589061	nan	1e-07	0.01
MA1521_1_MAFA	0.044688	0.102812	1353	0.538827	nan	1	0.01
MA1520_1_MAF	0.063836	0.103488	1364	0.498289	nan	0.433	0.01
MA1131_1_FOSL2_JUN_var_2	-0.191357	-0.17934	456	0.437638	nan	0.01	0.01
MA0473_3_ELF1	-0.00114195	0.0484729	6258	0.520153	nan	1	0.01
MA0640_2_ELF3	0.00387324	0.045705	6814	0.503072	nan	1	0.01
MA0092_1_Hand1_Tcf3	0.0304859	0.0740604	2559	0.506897	nan	1	0.01
MA0089_2_NFE2L1	0.0424197	0.0569019	4528	0.44305	nan	1	0.01
MA0595_1_SREBF1	0.0188506	0.0907073	1574	0.568966	nan	1	0.01
MA0442_2_SOX10	0.052403	0.0429354	7515	0.390489	nan	0.001	0.01
MA0495_3_MAFF	0.0805323	0.0678308	2824	0.383392	nan	0.001	0.01
MA0135_1_Lhx3	0.0706946	-0.0571163	3833	0.130769	nan	0.001	0.01
MA0503_1_Nkx2_5_var_2	0.031726	0.087639	1763	0.533975	nan	1	0.01
MA0681_2_PHOX2B	0.0677462	-0.0476175	5509	0.158086	nan	0.0001	0.01
MA0520_1_Stat6	0.0569041	0.0545915	4567	0.406192	nan	0.01	0.01
MA0102_4_CEBPA	0.126495	0.100283	1254	0.35374	nan	0.001	0.1
MA0820_1_FIGLA	0.0274636	0.0887518	1590	0.545772	nan	1	0.1
MA0659_2_MAFG	0.0692179	0.0655774	2920	0.403277	nan	0.01	0.1
MA1126_1_FOS_JUN_var_2	-0.158628	-0.141425	687	0.44902	nan	0.01	0.1
MA1540_1_NR5A1	-0.0143479	0.048835	5039	0.54993	nan	1	0.1
MA0703_2_LMX1B	0.0781582	-0.0526043	3870	0.124291	nan	0.0001	0.1
MA0836_2_CEBPD	0.111151	0.100963	1232	0.388908	nan	0.01	0.1
MA1627_1_Wt1	-0.113136	0.0198584	25818	0.70314	nan	1e-80	0.1
MA0684_2_RUNX3	0.0598145	0.071425	2375	0.436747	nan	1	0.1
MA0508_3_PRDM1	0.0253777	0.0290621	12037	0.419353	nan	0.1	0.1
MA0143_4_SOX2	0.0891325	0.0735302	2084	0.377026	nan	0.01	0.1
MA0138_2_REST	-0.0405354	0.0434559	5671	0.595596	nan	0.1	0.1
MA1491_1_GLI3	-0.0480571	0.0685661	2215	0.667211	nan	0.463	0.1
MA0764_2_ETV4	-0.00210517	0.0531436	4079	0.532517	nan	1	0.1
MA1108_2_MXI1	0.0177528	0.0657033	2585	0.5165	nan	1	0.1
MA1100_2_ASCL1	-0.0431841	0.0569662	3432	0.631059	nan	1	0.1
MA0761_2_ETV1	0.0106493	0.0501469	4481	0.497949	nan	1	0.1
MA1594_1_ZNF382	0.0406043	0.0761827	1795	0.489348	nan	1	0.1
MA1099_2_HES1	-0.26552	-0.117176	734	0.736828	nan	1e-10	0.1
MA0117_2_Mafb	0.0710389	0.0795334	1703	0.429909	nan	1	0.1
MA1624_1_Stat5a	0.0650232	0.059097	2944	0.398261	nan	0.1	0.1
MA1139_1_FOSL2_JUNB_var_2	-0.162573	-0.152461	445	0.433459	nan	0.1	0.1
MA1118_1_SIX1	0.131021	0.131039	549	0.411306	nan	0.1	0.1
MA0734_2_GLI2	-0.0507078	0.0665097	2107	0.668516	nan	0.38	0.1
MA1514_1_KLF17	-0.0748936	0.0354818	6808	0.6535	nan	1e-08	0.1
MA1583_1_ZFP57	-0.0161516	0.0816003	1448	0.625796	nan	1	0.1
MA1645_1_NKX2_2	0.0369976	0.0728696	1886	0.489992	nan	1	0.1
MA1635_1_BHLHE22_var_2	-0.228444	-0.121828	627	0.645249	nan	1e-06	0.1
MA1646_1_OSR2	-0.0074127	0.041689	5163	0.519027	nan	1	0.1
MA1647_1_PRDM4	0.0604257	0.0683442	1886	0.428645	nan	1	0.1
MA0101_1_REL	0.0173863	0.0846217	1307	0.558823	nan	1	0.1
MA1621_1_Rbpjl	-0.0221498	0.0442368	4599	0.556961	nan	1	0.1
MA0062_3_GABPA	0.000316177	0.042899	5284	0.50472	nan	1	0.1
MA0017_2_NR2F1	-0.0060459	0.0502373	3384	0.534787	nan	1	0.1
MA1151_1_RORC	0.0806591	0.0841749	1265	0.418983	nan	1	0.1
MA0620_3_MITF	-0.13615	-0.106022	790	0.477385	nan	0.01	0.1
MA0751_1_ZIC4	-0.0848979	0.0554147	2507	0.719201	nan	0.001	0.1
MA0757_1_ONECUT3	0.0525585	-0.0453523	3626	0.196389	nan	0.1	0.1
MA1528_1_NFIX_var_2	-0.0342362	0.0586899	2543	0.615205	nan	1	0.1
MA1478_1_DMRTA2	0.101513	0.0748369	1545	0.352722	nan	0.01	1
MA1566_1_TBX3	-0.00164394	0.0708772	1663	0.570424	nan	1	1
MA0081_2_SPIB	0.00540383	0.028921	9409	0.462878	nan	1	1
MA0505_1_Nr5a2	-0.0127134	0.037785	5772	0.522092	nan	1	1
MA0842_2_NRL	0.0794006	0.0883353	1038	0.430875	nan	1	1
MA0715_1_PROP1	0.0729227	-0.0762726	1302	0.0838385	nan	1	1
MA1581_1_ZBTB6	-0.0392692	0.0495837	3209	0.606266	nan	0.609	1
MA0730_1_RARA_var_2	0.0106389	0.0511179	2843	0.500103	nan	1	1
MA0119_1_NFIC_TLX1	-0.0247121	0.060472	2228	0.598214	nan	1	1
MA0697_1_ZIC3	-0.103599	0.052711	2565	0.75431	nan	1e-05	1
MA1470_1_BACH2_var_2	-0.116658	-0.127028	450	0.388507	nan	1	1
MA0065_2_Pparg_Rxra	-0.0320959	0.029659	7945	0.546796	nan	0.1	1
MA0159_1_RARA_RXRA	-0.00615526	0.0500092	3197	0.534527	nan	1	1
MA0048_2_NHLH1	-0.228444	-0.104501	627	0.683274	nan	1e-06	1
MA1588_1_ZNF136	0.0686894	0.0637645	1684	0.400458	nan	1	1
MA1102_2_CTCFL	-0.141591	0.0270773	10323	0.781431	nan	1e-41	1
MA0828_1_SREBF2_var_2	-0.142888	-0.104021	652	0.496565	nan	0.01	1
MA0007_3_Ar	0.0342648	0.0836965	954	0.519751	nan	1	1
MA0822_1_HES7	-0.029575	0.114081	486	0.726537	nan	1	1
MA0488_1_JUN	-0.0298902	-0.0439097	3377	0.380499	nan	1	1
MA0871_2_TFEC	-0.155183	-0.0659915	1514	0.607008	nan	1e-07	1
MA0492_1_JUND_var_2	-0.0372813	-0.0455936	3112	0.393024	nan	0.885	1
MA0080_5_SPI1	0.0126963	0.0207971	13484	0.429045	nan	1	1
MA1508_1_IKZF1	0.0144291	0.0320705	5872	0.449983	nan	1	1
MA0668_1_NEUROD2	0.0576216	0.0881036	819	0.478164	nan	1	1
MA1652_1_ZKSCAN5	-0.0381375	0.0240608	10790	0.547769	nan	0.01	1
MA0504_1_NR2C2	-0.0539655	0.0268797	8046	0.588692	nan	0.0001	1
MA1599_1_ZNF682	-0.0744278	0.0345091	4524	0.650343	nan	1e-05	1
MA0858_1_Rarb_var_2	0.0263061	0.0512029	2555	0.465906	nan	1	1
MA1155_1_ZSCAN4	0.0168838	0.0465614	2672	0.476398	nan	1	0.376
MA0772_1_IRF7	-0.0620493	-0.0788375	1006	0.374423	nan	1	0.381
MA0821_1_HES5	-0.0342976	0.0980594	579	0.701741	nan	1	0.422
MA1553_1_RARG_var_3	0.0277691	0.0706208	1117	0.50531	nan	1	0.433
MA0616_2_HES2	-0.0431303	0.0991071	572	0.723425	nan	1	0.457
MA0816_1_Ascl2	-0.0387752	0.0401241	3500	0.584421	nan	0.518	0.463
MA0598_3_EHF	0.000348795	0.0316783	5516	0.480023	nan	1	0.482
MA1111_1_NR2F2	0.0331047	0.0445366	2575	0.436356	nan	1	0.5
MA0066_1_PPARG	-0.00242573	0.0485841	2309	0.523214	nan	1	0.501
MA1494_1_HNF4A_var_2	0.0140347	0.0571331	1621	0.505852	nan	1	0.504
MA0136_2_ELF5	-0.120952	-0.0756641	903	0.510658	nan	0.01	0.506
MA0038_2_GFI1	0.0361168	0.0506813	1980	0.44323	nan	1	0.526
MA0104_4_MYCN	-0.0716431	0.0509083	1820	0.680221	nan	0.1	0.534
MA0861_1_TP73	-0.118552	-0.08249	798	0.490409	nan	0.1	0.539
MA0472_2_EGR2	-0.23968	-0.0889208	662	0.742127	nan	1e-07	0.602
MA0153_2_HNF1B	0.025969	-0.0666698	1031	0.207959	nan	1	0.606
MA0519_1_Stat5a_Stat5b	0.0450196	0.0395125	3322	0.399181	nan	1	0.607
MA1642_1_NEUROG2_var_2	-0.0145796	0.0369518	3229	0.524359	nan	1	0.618
MA1531_1_NR1D1	-0.0172724	0.044333	2435	0.546468	nan	1	0.632
MA0798_2_RFX3	-0.0282194	0.0242127	8428	0.526336	nan	1	0.65
MA0489_1_JUN_var_2	-0.0407171	-0.0341926	4230	0.425585	nan	1	0.669
MA0525_2_TP63	-0.0938836	-0.0804167	736	0.440822	nan	1	0.682
MA1110_1_NR1H4	0.047238	0.0682707	923	0.457426	nan	1	0.691
MA1130_1_FOSL2_JUN	-0.0642833	-0.055575	1511	0.430378	nan	1	0.698
MA0497_1_MEF2C	0.0868164	0.0280652	6039	0.28233	nan	1e-08	0.704
MA0069_1_PAX6	0.0911873	0.100586	480	0.431894	nan	1	0.715
MA1561_1_SOX12	0.201086	0.214871	97	0.441521	nan	1	0.74
MA0258_2_ESR2	-0.0452704	0.0322145	4079	0.581317	nan	0.1	0.753
MA1654_1_ZNF16	-0.0321027	0.0265114	7246	0.539903	nan	1	0.755
MA1565_1_TBX18	-0.00018437	0.0421417	2607	0.504157	nan	1	0.776
MA0482_2_GATA4	0.0474815	0.0304899	4546	0.373976	nan	0.1	0.78
MA0859_1_Rarg	0.0367743	0.0453405	2104	0.430066	nan	1	0.781
MA0841_1_NFE2	-0.058289	-0.0531561	1535	0.422532	nan	0.517	0.819
MA0735_1_GLIS1	-0.0502586	0.0790577	642	0.695068	nan	1	0.85
MA0778_1_NFKB2	-0.0630714	0.0542239	1323	0.668686	nan	0.392	0.874
MA1596_1_ZNF460	-0.168964	-0.0186451	12861	0.74116	nan	1e-76	0.883
MA1618_1_Ptf1a	0.015672	0.0403043	2616	0.465326	nan	1	0.89
MA1620_1_Ptf1a_var_3	-0.034912	0.0288468	4549	0.551194	nan	1	0.957
MA0891_1_GSC2	-0.140604	-0.145309	169	0.400941	nan	1	0.989
MA0639_1_DBP	0.143183	0.100259	95	0.317064	nan	1	1
MA1524_1_MSGN1	0.0569979	0.0970342	403	0.499131	nan	1	1
MA0009_2_TBXT	0.0575957	0.08337	548	0.467832	nan	1	1
MA0649_1_HEY2	-0.0431303	0.0760229	572	0.672764	nan	1	1
MA1523_1_MSANTD3	0.0213049	0.0670465	730	0.511653	nan	1	1
MA1493_1_HES6	-0.0300349	0.0649384	734	0.619698	nan	1	1
MA1568_1_TCF21_var_2	0.0270174	0.0643274	474	0.493148	nan	1	1
MA0629_1_Rhox11	0.0495719	0.0585791	530	0.431034	nan	1	1
MA0111_1_Spz1	0.000496539	0.0581883	821	0.537879	nan	1	1
MA0823_1_HEY1	-0.0719534	0.0538275	792	0.687309	nan	0.889	1
MA1117_1_RELB	-0.00938157	0.0536004	1176	0.549489	nan	1	1
MA1546_1_PAX3_var_2	0.0230832	0.053505	147	0.478031	nan	1	1
MA0853_1_Alx4	0.0811694	0.0523887	423	0.348104	nan	1	1
MA0631_1_Six3	0.0541592	0.0520911	837	0.406728	nan	1	1
MA1557_1_SMAD5	0.00895109	0.0509357	216	0.503407	nan	1	1
MA1569_1_TFAP2E	-0.122343	0.0505316	708	0.790662	nan	0.1	1
MA0025_2_NFIL3	0.101971	0.0495756	1464	0.296279	nan	0.01	1
MA0804_1_TBX19	0.037562	0.0470518	706	0.432093	nan	1	1
MA1592_1_ZNF274	0.0109019	0.0467354	1085	0.489908	nan	1	1
MA1567_1_TBX6	-0.00164394	0.0455798	1663	0.514905	nan	1	1
MA0843_1_TEF	0.0894522	0.0447053	121	0.313064	nan	1	1
MA0058_3_MAX	-0.0446979	0.0436505	1087	0.605159	nan	1	1
MA0727_1_NR3C2	0.0155678	0.0429814	999	0.471429	nan	1	1
MA1533_1_NR1I2	-0.0116999	0.0418628	1120	0.528817	nan	1	1
MA1150_1_RORB	0.036739	0.0417256	1051	0.42221	nan	1	1
MA0610_1_DMRT3	0.0723403	0.0416494	957	0.343912	nan	0.558	1
MA0839_1_CREB3L1	-0.0322606	0.0409766	735	0.571995	nan	1	1
MA0596_1_SREBF2	-0.0181397	0.0407126	1419	0.540426	nan	1	1
MA0479_1_FOXH1	0.0452678	0.0406314	1639	0.401092	nan	1	1
MA0736_1_GLIS2	-0.114688	0.0403997	1384	0.751627	nan	0.01	1
MA0781_1_PAX9	-0.0336762	0.0401434	535	0.573273	nan	1	1
MA0019_1_Ddit3_Cebpa	0.00687822	0.0395212	981	0.482906	nan	1	1
MA0122_3_Nkx3_2	0.0739661	0.0394886	2368	0.335601	nan	0.01	1
MA0072_1_RORA_var_2	0.0584478	0.0392103	1356	0.369048	nan	0.662	1
MA1559_1_SNAI3	-0.0315623	0.0389649	1823	0.566048	nan	1	1
MA1146_1_NR1H4_RXRA	-0.0119287	0.0389618	1247	0.522952	nan	1	1
MA0063_2_NKX2_5	0.0259332	0.0387673	1361	0.439433	nan	1	1
MA0141_3_ESRRB	0.0331187	0.0387101	2404	0.423538	nan	1	1
MA1552_1_RARB_var_3	-0.0175158	0.0386448	1205	0.534518	nan	1	1
MA1147_1_NR4A2_RXRA	-0.0327346	0.0377697	1009	0.565998	nan	1	1
MA0769_2_TCF7	0.0540395	0.0376683	1682	0.375338	nan	0.525	1
MA0074_1_RXRA_VDR	-0.0152914	0.0372915	1038	0.526667	nan	1	1
MA0483_1_Gfi1b	0.0353383	0.0369931	2780	0.414899	nan	1	1
MA0779_1_PAX1	-0.0334871	0.036502	421	0.564867	nan	1	1
MA1608_1_Isl1	0.036204	0.0364729	886	0.411857	nan	1	1
MA0825_1_MNT	-0.0489161	0.0361981	1205	0.598061	nan	1	1
MA0795_1_SMAD3	0.00895109	0.036053	216	0.470745	nan	1	1
MA0113_3_NR3C1	0.0132654	0.0358777	866	0.460892	nan	1	1
MA1527_1_NFIC_var_2	-0.0521736	0.0356913	2231	0.604098	nan	1	1
MA1584_1_ZIC5	-0.119037	0.0348674	2539	0.749031	nan	1e-06	1
MA0043_3_HLF	0.0670517	0.0348646	1160	0.340628	nan	0.544	1
MA0898_1_Hmx3	0.071629	0.0346339	2021	0.330076	nan	0.1	1
MA1467_1_ATOH1_var_2	-0.0187356	0.0337971	2126	0.526556	nan	1	1
MA1656_1_ZNF449	-0.054399	0.0332559	2420	0.603637	nan	1	1
MA0728_1_Nr2f6_var_2	0.00472132	0.0332104	2081	0.47379	nan	1	1
MA1119_1_SIX2	0.0260556	0.0329902	2162	0.426485	nan	1	1
MA0148_4_FOXA1	0.0819235	0.0313501	2560	0.300277	nan	0.001	1
MA0462_2_BATF_JUN	0.0435866	0.0312302	1270	0.384149	nan	1	1
MA0800_1_EOMES	0.02229	0.031047	1725	0.430485	nan	1	1
MA1634_1_BATF	0.0435866	0.031018	1270	0.383683	nan	1	1
MA1571_1_TGIF2LX	-0.0170895	0.0308348	1063	0.516443	nan	1	1
MA0863_1_MTF1	-0.045951	0.0307248	1013	0.579542	nan	1	1
MA1603_1_Dmrt1	0.063112	0.0302347	1129	0.339113	nan	0.625	1
MA0752_1_ZNF410	0.0437187	0.0300125	982	0.381187	nan	1	1
MA1587_1_ZNF135	-0.0739493	0.0299631	2996	0.639316	nan	0.01	1
MA0687_1_SPIC	0.0300751	0.0297852	4066	0.410631	nan	1	1
MA0035_4_GATA1	0.0756932	0.0296745	1191	0.310273	nan	1	1
MA0137_3_STAT1	0.0279445	0.0294244	3776	0.414514	nan	1	1
MA0729_1_RARA	0.0195915	0.0290139	1831	0.431945	nan	1	1
MA0105_4_NFKB1	-0.0858449	0.0286812	1131	0.662609	nan	1	1
MA0056_2_MZF1	-0.0200334	0.0284828	2523	0.517742	nan	1	1
MA1572_1_TGIF2LY	-0.0170895	0.0283069	1063	0.510895	nan	1	1
MA0698_1_ZBTB18	0.00624745	0.0280306	2736	0.459073	nan	1	1
MA0140_2_GATA1_TAL1	0.0128496	0.0278856	1720	0.444265	nan	1	1
MA1112_2_NR4A1	0.0320975	0.0278493	2638	0.401943	nan	1	1
MA0465_2_CDX2	0.0821013	0.027709	4073	0.291896	nan	1e-05	1
MA1579_1_ZBTB26	-0.000678331	0.0268803	4216	0.471748	nan	1	1
MA0817_1_BHLHE23	0.0560616	0.0258925	1309	0.345057	nan	0.965	1
MA0024_3_E2F1	-0.0518427	0.0255654	207	0.581149	nan	1	1
MA1600_1_ZNF684	-0.0351727	0.0254465	2318	0.544303	nan	1	1
MA0896_1_Hmx1	0.0382582	0.0253348	1344	0.382905	nan	1	1
MA0670_1_NFIA	-0.0121699	0.0252476	1632	0.493384	nan	1	1
MA0091_1_TAL1_TCF3	0.00638834	0.0252457	1612	0.452652	nan	1	1
MA0147_3_MYC	-0.0908419	0.0250721	2748	0.665655	nan	0.0001	1
MA1154_1_ZNF282	-0.0198358	0.0247449	1865	0.509105	nan	1	1
MA0884_1_DUXA	0.073643	0.0243506	1543	0.303088	nan	0.1	1
MA0030_1_FOXF2	0.0560275	0.0240859	1087	0.341167	nan	1	1
MA1539_1_NR2F6_var_3	-0.0308919	0.0238933	1199	0.5315	nan	1	1
MA0860_1_Rarg_var_2	-0.013958	0.023611	3001	0.493717	nan	1	1
MA0866_1_SOX21	0.0724787	0.0235988	1570	0.303993	nan	0.1	1
MA1641_1_MYF5	-0.0421265	0.023219	1485	0.554676	nan	1	1
MA0835_2_BATF3	0.0427727	0.0230395	1512	0.36796	nan	1	1
MA1120_1_SOX13	0.023802	0.0229015	1830	0.40929	nan	1	1
MA0500_2_MYOG	-0.0593507	0.0227383	4744	0.591422	nan	0.01	1
MA0523_1_TCF7L2	0.0280996	0.0222446	3226	0.398417	nan	1	1
MA0093_3_USF1	-0.0223975	0.0220818	2900	0.508882	nan	1	1
MA0814_2_TFAP2C_var_2	-0.108971	0.0213679	3697	0.697312	nan	1e-09	1
MA1532_1_NR1D2	-0.0203594	0.0210138	1887	0.502066	nan	1	1
MA1105_2_GRHL2	0.0192507	0.0206196	2998	0.414271	nan	1	1
MA0036_3_GATA2	0.0506535	0.0204955	3869	0.345081	nan	0.1	1
MA1625_1_Stat5b	0.0101271	0.0202809	5291	0.433551	nan	1	1
MA0592_3_ESRRA	-0.0164793	0.0202467	9039	0.491867	nan	1	1
MA0865_1_E2F8	-0.0232904	0.019641	1548	0.505485	nan	1	1
MA0731_1_BCL6B	0.0333513	0.0195389	2050	0.380954	nan	1	1
MA1655_1_ZNF341	-0.0532066	0.019313	3295	0.57042	nan	0.1	1
MA0771_1_HSF4	0.0161206	0.0192743	5860	0.418188	nan	1	1
MA1104_2_GATA6	0.0640467	0.019236	2770	0.312924	nan	0.1	1
MA1109_1_NEUROD1	-0.0401436	0.0191192	2683	0.541327	nan	0.826	1
MA1479_1_DMRTC2	0.0703169	0.0189082	1331	0.298444	nan	1	1
MA1593_1_ZNF317	-0.00381334	0.0189	2641	0.461114	nan	1	1
MA1541_1_NR6A1	-0.00683895	0.0183417	4657	0.466529	nan	1	1
MA1631_1_ASCL1_var_2	-0.0923488	0.0182028	8391	0.653886	nan	1e-15	1
MA0509_2_RFX1	-0.0199953	0.0178752	7043	0.494378	nan	1	1
MA0854_1_Alx1	0.0536872	0.0178513	818	0.33262	nan	1	1
MA0782_2_PKNOX1	-0.0189987	0.0169808	3296	0.490228	nan	1	1
MA0852_2_FOXK1	0.0272908	0.0162826	1622	0.387108	nan	1	1
MA0502_2_NFYB	-0.0579295	0.0160218	2599	0.573562	nan	0.1	1
MA0526_3_USF2	-0.0307177	0.0159286	2596	0.513638	nan	1	1
MA0830_2_TCF4	-0.095937	0.0155984	7590	0.656046	nan	1e-15	1
MA0689_1_TBX20	0.00691652	0.0154243	1755	0.429938	nan	1	1
MA0899_1_HOXA10	0.0793074	0.0149639	2169	0.270057	nan	0.01	1
MA1538_1_NR2F1_var_3	-0.0432076	0.0148652	1354	0.538715	nan	1	1
MA0857_1_Rarb	0.0159354	0.0148413	2314	0.408866	nan	1	1
MA1639_1_MEIS1_var_2	0.0558883	0.014761	1077	0.321008	nan	1	1
MA0112_3_ESR1	-0.0542746	0.0147362	1463	0.56272	nan	0.68	1
MA1114_1_PBX3	-0.0410547	0.0141075	3635	0.532327	nan	1	1
MA1638_1_HAND2	-0.0365531	0.0138384	2454	0.521857	nan	1	1
MA1649_1_ZBTB12	-0.0316862	0.0136771	2138	0.510822	nan	1	1
MA0897_1_Hmx2	0.0477829	0.0129778	1832	0.334882	nan	0.81	1
MA1116_1_RBPJ	-0.0413589	0.0120106	6238	0.528393	nan	0.1	1
MA1683_1_FOXA3	0.0540516	0.0119901	2636	0.318957	nan	1	1
MA0070_1_PBX1	0.0578706	0.0118121	977	0.310185	nan	1	1
MA1640_1_MEIS2_var_2	0.0589651	0.0114737	1671	0.307041	nan	1	1
MA0050_2_IRF1	0.035386	0.0106444	22822	0.356968	nan	1e-06	1
MA1616_1_Prdm15	-0.0244841	0.0104279	3714	0.487886	nan	1	1
MA0468_1_DUX4	0.0886424	0.00985335	2076	0.238354	nan	0.01	1
MA1623_1_Stat2	0.0475436	0.00979571	9641	0.328424	nan	0.001	1
MA1466_1_ATF6	-0.0658909	0.009554	625	0.57684	nan	1	1
MA1555_1_RXRB_var_2	-0.0675522	0.00911227	1161	0.579517	nan	0.494	1
MA0677_1_Nr2f6	-0.0300728	0.0089726	4075	0.496957	nan	0.946	1
MA1471_1_BARX2	0.0831283	0.0089616	1804	0.248498	nan	0.1	1
MA0626_1_Npas2	-0.0719534	0.00882966	792	0.588555	nan	0.887	1
MA0844_1_XBP1	-0.0442277	0.00879825	670	0.527639	nan	1	1
MA1576_1_THRB_var_3	-0.0369865	0.00862585	2516	0.511369	nan	1	1
MA0777_1_MYBL2	-0.0223448	0.00851507	91	0.478993	nan	1	1
MA0518_1_Stat4	-0.00735091	0.00850945	4016	0.446074	nan	1	1
MA0494_1_Nr1h3_Rxra	-0.0306961	0.00844133	2829	0.497159	nan	1	1
MA0115_1_NR1H2_RXRA	-0.00682656	0.00841026	2735	0.444706	nan	1	1
MA0627_2_POU2F3	0.0663057	0.00814984	3454	0.283636	nan	0.001	1
MA0088_2_ZNF143	-0.0300388	0.00800152	2201	0.494751	nan	1	1
MA0855_1_RXRB	-0.0392346	0.00795849	3817	0.514838	nan	1	1
MA1148_1_PPARA_RXRA	-0.0153068	0.00779939	2935	0.461976	nan	1	1
MA0144_2_STAT3	-0.00383806	0.00737913	5200	0.435884	nan	1	1
MA0744_2_SCRT2	-0.0309562	0.0073394	1673	0.495311	nan	1	1
MA0847_2_FOXD2	0.0692776	0.00724169	1797	0.275121	nan	1	1
MA1607_1_Foxl2	0.0588987	0.00679815	2787	0.296925	nan	0.1	1
MA0901_2_HOXB13	0.0852647	0.00640407	4157	0.238197	nan	1e-05	1
MA1115_1_POU5F1	0.0552529	0.00626156	2359	0.303749	nan	1	1
MA0783_1_PKNOX2	-0.0314128	0.00618593	2501	0.493782	nan	1	1
MA1537_1_NR2F1_var_2	-0.0382541	0.00610597	4261	0.508621	nan	1	1
MA0683_1_POU4F2	0.0841928	0.00544592	2577	0.238447	nan	0.001	1
MA0829_2_SREBF1_var_2	-0.0204543	0.00502369	875	0.467181	nan	1	1
MA0870_1_Sox1	0.0548325	0.00502146	1188	0.30195	nan	1	1
MA0796_1_TGIF1	-0.0327109	0.00420436	1693	0.492282	nan	1	1
MA0653_1_IRF9	0.00156276	0.00382055	3811	0.416222	nan	1	1
MA0463_2_BCL6	-0.0138181	0.00369527	1412	0.449702	nan	1	1
MA0057_1_MZF1_var_2	-0.0766172	0.00368492	7335	0.5875	nan	1e-08	1
MA0770_1_HSF2	0.0250874	0.003679	5295	0.364283	nan	1	1
MA0878_2_CDX1	0.032532	0.00329583	1267	0.347104	nan	1	1
MA0602_1_Arid5a	0.063851	0.00260938	853	0.276864	nan	1	1
MA0052_4_MEF2A	0.0727468	0.00237595	6789	0.256829	nan	1e-07	1
MA0100_3_MYB	-0.0390117	0.00231553	2310	0.501965	nan	1	1
MA0794_1_PROX1	-0.0211341	0.00222492	300	0.462531	nan	1	1
MA0499_2_MYOD1	-0.0785311	0.00188925	3663	0.58776	nan	0.0001	1
MA0688_1_TBX2	-0.0117802	0.00149948	1407	0.440411	nan	1	1
MA0867_2_SOX4	0.00472502	0.00147732	3340	0.404139	nan	1	1
MA0486_2_HSF1	0.0193989	0.00131761	5012	0.371585	nan	1	1
MA0481_3_FOXP1	0.0488488	0.00105175	2568	0.30637	nan	1	1
MA0909_2_HOXD13	0.00204544	0.000776854	833	0.408483	nan	1	1
MA0768_1_LEF1	0.0255079	0.00033938	2780	0.356031	nan	1	1
MA1474_1_CREB3L4	-0.0869784	8.00628e-05	778	0.602328	nan	1	1
MA0004_1_Arnt	0	0	0	0.641667	nan	1	1
MA0006_1_Ahr_Arnt	0	0	0	0.715278	nan	1	1
MA0151_1_Arid3a	0	0	0	0.0617283	nan	1	1
MA0604_1_Atf1	0	0	0	0.475712	nan	1	1
MA0259_1_ARNT_HIF1A	0	0	0	0.657452	nan	1	1
MA0876_1_BSX	0	0	0	0.311511	nan	1	1
MA0607_1_Bhlha15	0	0	0	0.455193	nan	1	1
MA0634_1_ALX3	0	0	0	0.275651	nan	1	1
MA0877_2_BARHL1	0	0	0	0.365471	nan	1	1
MA0875_1_BARX1	0	0	0	0.301575	nan	1	1
MA0818_1_BHLHE22	0	0	0	0.396779	nan	1	1
MA0838_1_CEBPG	0	0	0	0.426458	nan	1	1
MA0819_1_CLOCK	0	0	0	0.518699	nan	1	1
MA1468_1_ATOH7	0	0	0	0.451632	nan	1	1
MA0461_2_Atoh1	0	0	0	0.412796	nan	1	1
MA0608_1_Creb3l2	0	0	0	0.624416	nan	1	1
MA1472_1_BHLHA15_var_2	0	0	0	0.549271	nan	1	1
MA1463_1_ARGFX	0	0	0	0.203975	nan	1	1
MA0837_1_CEBPE	0	0	0	0.411586	nan	1	1
MA0466_2_CEBPB	0	0	0	0.415722	nan	1	1
MA0880_1_Dlx3	0	0	0	0.252168	nan	1	1
MA0754_1_CUX1	0	0	0	0.298475	nan	1	1
MA0885_1_Dlx2	0	0	0	0.21955	nan	1	1
MA0881_1_Dlx4	0	0	0	0.252541	nan	1	1
MA1476_1_DLX5	0	0	0	0.227582	nan	1	1
MA1481_1_DRGX	0	0	0	0.231254	nan	1	1
MA0879_1_Dlx1	0	0	0	0.270803	nan	1	1
MA0611_1_Dux	0	0	0	0.338	nan	1	1
MA0882_1_DLX6	0	0	0	0.235325	nan	1	1
MA0612_2_EMX1	0	0	0	0.23368	nan	1	1
MA0027_2_EN1	0	0	0	0.253344	nan	1	1
MA0755_1_CUX2	0	0	0	0.279672	nan	1	1
MA0886_1_EMX2	0	0	0	0.292912	nan	1	1
MA1480_1_DPRX	0	0	0	0.39866	nan	1	1
MA0643_1_Esrrg	0	0	0	0.463574	nan	1	1
MA0644_1_ESX1	0	0	0	0.303894	nan	1	1
MA0887_1_EVX1	0	0	0	0.346297	nan	1	1
MA0888_1_EVX2	0	0	0	0.343902	nan	1	1
MA0099_3_FOS_JUN	0	0	0	0.4146	nan	1	1
MA1135_1_FOSB_JUNB	0	0	0	0.411519	nan	1	1
MA1138_1_FOSL2_JUNB	0	0	0	0.400588	nan	1	1
MA1143_1_FOSL1_JUND_var_2	0	0	0	0.442895	nan	1	1
MA1142_1_FOSL1_JUND	0	0	0	0.398056	nan	1	1
MA1136_1_FOSB_JUNB_var_2	0	0	0	0.44162	nan	1	1
MA1144_1_FOSL2_JUND	0	0	0	0.412576	nan	1	1
MA1129_1_FOSL1_JUN_var_2	0	0	0	0.426149	nan	1	1
MA0031_1_FOXD1	0	0	0	0.275	nan	1	1
MA0042_2_FOXI1	0	0	0	0.268179	nan	1	1
MA1489_1_FOXN3	0	0	0	0.259018	nan	1	1
MA0613_1_FOXG1	0	0	0	0.225203	nan	1	1
MA0614_1_Foxj2	0	0	0	0.246602	nan	1	1
MA0033_2_FOXL1	0	0	0	0.225071	nan	1	1
MA0850_1_FOXP3	0	0	0	0.29222	nan	1	1
MA0849_1_FOXO6	0	0	0	0.27885	nan	1	1
MA0848_1_FOXO4	0	0	0	0.268678	nan	1	1
MA0157_2_FOXO3	0	0	0	0.2643	nan	1	1
MA0037_3_GATA3	0	0	0	0.32575	nan	1	1
MA0766_2_GATA5	0	0	0	0.385216	nan	1	1
MA0889_1_GBX1	0	0	0	0.321874	nan	1	1
MA0893_2_GSX2	0	0	0	0.315982	nan	1	1
MA0890_1_GBX2	0	0	0	0.300068	nan	1	1
MA0862_1_GMEB2	0	0	0	0.412522	nan	1	1
MA0892_1_GSX1	0	0	0	0.308389	nan	1	1
MA0739_1_Hic1	0	0	0	0.596234	nan	1	1
MA0738_1_HIC2	0	0	0	0.629116	nan	1	1
MA0895_1_HMBOX1	0	0	0	0.357275	nan	1	1
MA1495_1_HOXA1	0	0	0	0.291064	nan	1	1
MA0109_1_HLTF	0	0	0	0.397047	nan	1	1
MA1496_1_HOXA4	0	0	0	0.327986	nan	1	1
MA0158_2_HOXA5	0	0	0	0.320927	nan	1	1
MA1498_1_HOXA7	0	0	0	0.321096	nan	1	1
MA0900_2_HOXA2	0	0	0	0.227373	nan	1	1
MA0902_2_HOXB2	0	0	0	0.3024	nan	1	1
MA1497_1_HOXA6	0	0	0	0.348991	nan	1	1
MA0903_1_HOXB3	0	0	0	0.308405	nan	1	1
MA1499_1_HOXB4	0	0	0	0.233575	nan	1	1
MA0904_2_HOXB5	0	0	0	0.296008	nan	1	1
MA1500_1_HOXB6	0	0	0	0.313864	nan	1	1
MA1501_1_HOXB7	0	0	0	0.356025	nan	1	1
MA1502_1_HOXB8	0	0	0	0.302263	nan	1	1
MA1505_1_HOXC8	0	0	0	0.279745	nan	1	1
MA1504_1_HOXC4	0	0	0	0.253731	nan	1	1
MA1503_1_HOXB9	0	0	0	0.313223	nan	1	1
MA1507_1_HOXD4	0	0	0	0.24317	nan	1	1
MA0905_1_HOXC10	0	0	0	0.283416	nan	1	1
MA0912_2_HOXD3	0	0	0	0.256312	nan	1	1
MA0908_1_HOXD11	0	0	0	0.281231	nan	1	1
MA0910_2_HOXD8	0	0	0	0.315539	nan	1	1
MA0485_2_HOXC9	0	0	0	0.321191	nan	1	1
MA0914_1_ISL2	0	0	0	0.354167	nan	1	1
MA0913_2_HOXD9	0	0	0	0.252882	nan	1	1
MA0654_1_ISX	0	0	0	0.201438	nan	1	1
MA1132_1_JUN_JUNB	0	0	0	0.427196	nan	1	1
MA1509_1_IRF6	0	0	0	0.462037	nan	1	1
MA0655_1_JDP2	0	0	0	0.360883	nan	1	1
MA0618_1_LBX1	0	0	0	0.239648	nan	1	1
MA0704_1_Lhx4	0	0	0	0.196661	nan	1	1
MA1519_1_LHX5	0	0	0	0.20106	nan	1	1
MA1518_1_LHX1	0	0	0	0.323649	nan	1	1
MA0702_2_LMX1A	0	0	0	0.115225	nan	1	1
MA0701_2_LHX9	0	0	0	0.224864	nan	1	1
MA0619_1_LIN54	0	0	0	0.188433	nan	1	1
MA0705_1_Lhx8	0	0	0	0.30748	nan	1	1
MA0658_1_LHX6	0	0	0	0.278558	nan	1	1
MA0498_2_MEIS1	0	0	0	0.453589	nan	1	1
MA0774_1_MEIS2	0	0	0	0.505929	nan	1	1
MA0775_1_MEIS3	0	0	0	0.483109	nan	1	1
MA0661_1_MEOX1	0	0	0	0.322427	nan	1	1
MA0666_1_MSX1	0	0	0	0.287788	nan	1	1
MA0801_1_MGA	0	0	0	0.515228	nan	1	1
MA0709_1_Msx3	0	0	0	0.247891	nan	1	1
MA0622_1_Mlxip	0	0	0	0.624625	nan	1	1
MA0707_1_MNX1	0	0	0	0.237083	nan	1	1
MA0706_1_MEOX2	0	0	0	0.311143	nan	1	1
MA0662_1_MIXL1	0	0	0	0.293455	nan	1	1
MA0664_1_MLXIPL	0	0	0	0.512991	nan	1	1
MA0708_1_MSX2	0	0	0	0.266566	nan	1	1
MA0663_1_MLX	0	0	0	0.493208	nan	1	1
MA0665_1_MSC	0	0	0	0.462289	nan	1	1
MA0667_1_MYF6	0	0	0	0.405795	nan	1	1
MA0669_1_NEUROG2	0	0	0	0.399081	nan	1	1
MA0606_1_NFAT5	0	0	0	0.332799	nan	1	1
MA0623_2_NEUROG1	0	0	0	0.407295	nan	1	1
MA0152_1_NFATC2	0	0	0	0.346154	nan	1	1
MA0624_1_NFATC1	0	0	0	0.411318	nan	1	1
MA0625_1_NFATC3	0	0	0	0.380612	nan	1	1
MA1525_1_NFATC4	0	0	0	0.403435	nan	1	1
MA0671_1_NFIX	0	0	0	0.571332	nan	1	1
MA0673_1_NKX2_8	0	0	0	0.47719	nan	1	1
MA0675_1_NKX6_2	0	0	0	0.232266	nan	1	1
MA0674_1_NKX6_1	0	0	0	0.201022	nan	1	1
MA0124_2_Nkx3_1	0	0	0	0.409256	nan	1	1
MA1530_1_NKX6_3	0	0	0	0.296872	nan	1	1
MA1536_1_NR2C2_var_2	0	0	0	0.540967	nan	1	1
MA0125_1_Nobox	0	0	0	0.259868	nan	1	1
MA0672_1_NKX2_3	0	0	0	0.477387	nan	1	1
MA1534_1_NR1I3	0	0	0	0.340867	nan	1	1
MA0164_1_Nr2e3	0	0	0	0.372671	nan	1	1
MA1535_1_NR2C1	0	0	0	0.579664	nan	1	1
MA0710_1_NOTO	0	0	0	0.290079	nan	1	1
MA0676_1_Nr2e1	0	0	0	0.299536	nan	1	1
MA0160_1_NR4A2	0	0	0	0.491758	nan	1	1
MA0826_1_OLIG1	0	0	0	0.343613	nan	1	1
MA0678_1_OLIG2	0	0	0	0.373952	nan	1	1
MA0827_1_OLIG3	0	0	0	0.383073	nan	1	1
MA0711_1_OTX1	0	0	0	0.388215	nan	1	1
MA1542_1_OSR1	0	0	0	0.537405	nan	1	1
MA0067_1_Pax2	0	0	0	0.516129	nan	1	1
MA0068_2_PAX4	0	0	0	0.249694	nan	1	1
MA0132_2_PDX1	0	0	0	0.237538	nan	1	1
MA0780_1_PAX3	0	0	0	0.149928	nan	1	1
MA0680_1_PAX7	0	0	0	0.158028	nan	1	1
MA0682_2_PITX1	0	0	0	0.390227	nan	1	1
MA0714_1_PITX3	0	0	0	0.400371	nan	1	1
MA1547_1_PITX2	0	0	0	0.373511	nan	1	1
MA0789_1_POU3F4	0	0	0	0.217027	nan	1	1
MA1549_1_POU6F1_var_2	0	0	0	0.328027	nan	1	1
MA0792_1_POU5F1B	0	0	0	0.224016	nan	1	1
MA0628_1_POU6F1	0	0	0	0.208784	nan	1	1
MA0793_1_POU6F2	0	0	0	0.288125	nan	1	1
MA0716_1_PRRX1	0	0	0	0.216431	nan	1	1
MA0075_3_PRRX2	0	0	0	0.198567	nan	1	1
MA0717_1_RAX2	0	0	0	0.25241	nan	1	1
MA0718_1_RAX	0	0	0	0.259669	nan	1	1
MA0719_1_RHOXF1	0	0	0	0.443157	nan	1	1
MA1554_1_RFX7	0	0	0	0.531684	nan	1	1
MA0071_1_RORA	0	0	0	0.424	nan	1	1
MA0511_2_RUNX2	0	0	0	0.501618	nan	1	1
MA0630_1_SHOX	0	0	0	0.228372	nan	1	1
MA0720_1_Shox2	0	0	0	0.217432	nan	1	1
MA1153_1_Smad4	0	0	0	0.516544	nan	1	1
MA0078_1_Sox17	0	0	0	0.383513	nan	1	1
MA1563_1_SOX18	0	0	0	0.548923	nan	1	1
MA1152_1_SOX15	0	0	0	0.310942	nan	1	1
MA0087_1_Sox5	0	0	0	0.198758	nan	1	1
MA0514_1_Sox3	0	0	0	0.4015	nan	1	1
MA0077_1_SOX9	0	0	0	0.358187	nan	1	1
MA0515_1_Sox6	0	0	0	0.400803	nan	1	1
MA0868_2_SOX8	0	0	0	0.352985	nan	1	1
MA0084_1_SRY	0	0	0	0.238095	nan	1	1
MA0803_1_TBX15	0	0	0	0.508742	nan	1	1
MA0805_1_TBX1	0	0	0	0.492071	nan	1	1
MA0802_1_TBR1	0	0	0	0.427193	nan	1	1
MA0807_1_TBX5	0	0	0	0.524446	nan	1	1
MA0806_1_TBX4	0	0	0	0.499161	nan	1	1
MA0690_1_TBX21	0	0	0	0.43178	nan	1	1
MA0808_1_TEAD3	0	0	0	0.442756	nan	1	1
MA0145_3_TFCP2	0	0	0	0.457146	nan	1	1
MA0691_1_TFAP4	0	0	0	0.467196	nan	1	1
MA0831_2_TFE3	0	0	0	0.56975	nan	1	1
MA1570_1_TFAP4_var_2	0	0	0	0.435622	nan	1	1
MA1577_1_TLX2	0	0	0	0.208696	nan	1	1
MA0597_1_THAP1	0	0	0	0.606924	nan	1	1
MA0721_1_UNCX	0	0	0	0.233059	nan	1	1
MA0722_1_VAX1	0	0	0	0.243932	nan	1	1
MA0693_2_VDR	0	0	0	0.420162	nan	1	1
MA0633_1_Twist2	0	0	0	0.423345	nan	1	1
MA0726_1_VSX2	0	0	0	0.211409	nan	1	1
MA0725_1_VSX1	0	0	0	0.220639	nan	1	1
MA0723_1_VAX2	0	0	0	0.25837	nan	1	1
MA0724_1_VENTX	0	0	0	0.316635	nan	1	1
MA1580_1_ZBTB32	0	0	0	0.344729	nan	1	1
MA1585_1_ZKSCAN1	0	0	0	0.464681	nan	1	1
MA0130_1_ZNF354C	0	0	0	0.614583	nan	1	1
MA1601_1_ZNF75D	0	0	0	0.529013	nan	1	1
MA0650_2_HOXA13	0.0302596	-0.000487163	1416	0.343789	nan	1	1
MA0484_2_HNF4G	-0.0245651	-0.000609961	2889	0.463839	nan	1	1
MA1606_1_Foxf1	0.0534795	-0.000640959	2636	0.292492	nan	1	1
MA1124_1_ZNF24	0.0387962	-0.000771191	13570	0.324431	nan	0.001	1
MA1575_1_THRB_var_2	-0.0611737	-0.00173819	1936	0.541706	nan	1	1
MA0745_2_SNAI2	-0.071569	-0.00187223	1959	0.564225	nan	0.1	1
MA0142_1_Pou5f1_Sox2	0.0452547	-0.00190217	2965	0.307775	nan	1	1
MA1556_1_RXRG_var_2	-0.0838308	-0.0019348	1365	0.590998	nan	0.1	1
MA1128_1_FOSL1_JUN	-0.0115352	-0.00207505	1434	0.432028	nan	1	1
MA1103_2_FOXK2	0.0347566	-0.0024788	2080	0.329549	nan	1	1
MA1113_2_PBX2	0.0577799	-0.00255441	1653	0.278855	nan	0.466	1
MA0851_1_Foxj3	0.0342991	-0.00258127	4871	0.330328	nan	1	1
MA0059_1_MAX_MYC	-0.0896	-0.00281321	973	0.601732	nan	1	1
MA1562_1_SOX14	-0.00299238	-0.00288002	203	0.411513	nan	1	1
MA1550_1_PPARD	-0.0366384	-0.00300023	3757	0.48509	nan	0.522	1
MA0047_3_FOXA2	0.0489444	-0.00301299	2568	0.297239	nan	1	1
MA0869_1_Sox11	0.0552187	-0.0032386	1937	0.282975	nan	0.399	1
MA1657_1_ZNF652	0.0333142	-0.00347039	2669	0.330538	nan	1	1
MA0846_1_FOXC2	0.078177	-0.00349082	3093	0.232036	nan	0.001	1
MA0467_1_Crx	-0.000399088	-0.00353381	1449	0.404387	nan	1	1
MA0660_1_MEF2B	0.0674539	-0.00363658	3455	0.255249	nan	0.01	1
MA0517_1_STAT1_STAT2	0.0137813	-0.00384627	5928	0.372581	nan	1	1
MA0507_1_POU2F2	0.0518867	-0.00404353	3646	0.288521	nan	0.1	1
MA0114_4_HNF4A	-0.0251713	-0.00415939	2790	0.45738	nan	1	1
MA1574_1_THRB	-0.0537691	-0.00438266	4006	0.519652	nan	0.1	1
MA0856_1_RXRG	-0.0467642	-0.00444395	3578	0.504144	nan	1	1
MA0758_1_E2F7	-0.021967	-0.00498659	1025	0.448532	nan	1	1
MA0512_2_Rxra	-0.0496781	-0.00501943	3709	0.509276	nan	0.1	1
MA0832_1_Tcf21	-0.0334004	-0.0051792	1203	0.473202	nan	1	1
MA1106_1_HIF1A	-0.0994485	-0.00531391	273	0.617857	nan	1	1
MA1544_1_OVOL1	-0.00413579	-0.00541742	170	0.408454	nan	1	1
MA1648_1_TCF12_var_2	-0.119298	-0.00552134	6032	0.660964	nan	1e-19	1
MA0776_1_MYBL1	-0.03572	-0.00557364	89	0.477427	nan	1	1
MA0621_1_mix_a	0.09113	-0.00572644	1338	0.198703	nan	0.1	1
MA0883_1_Dmbx1	0.00182402	-0.00674442	445	0.392462	nan	1	1
MA1513_1_KLF15	-0.230342	-0.00694035	32333	0.90155	nan	1e-424	1
MA0040_1_Foxq1	0.0873	-0.00804477	1910	0.20202	nan	0.01	1
MA1515_1_KLF2	-0.153026	-0.00805872	2507	0.729415	nan	1e-10	1
MA0032_2_FOXC1	0.0857167	-0.00856789	2149	0.204347	nan	0.01	1
MA0767_1_GCM2	-0.099161	-0.00891998	110	0.609312	nan	1	1
MA0593_1_FOXP2	0.0394393	-0.00897809	3339	0.305008	nan	0.468	1
MA0791_1_POU4F3	0.0646863	-0.00923241	2729	0.249043	nan	0.1	1
MA1506_1_HOXD10	0.0199244	-0.00939001	155	0.346933	nan	1	1
MA0480_1_Foxo1	0.0114399	-0.00983072	1265	0.364586	nan	1	1
MA0845_1_FOXB1	0.0887766	-0.0106216	1489	0.193125	nan	0.1	1
MA0797_1_TGIF2	-0.0456073	-0.0107341	1902	0.4878	nan	1	1
MA0528_2_ZNF263	-0.12973	-0.0109687	20889	0.671904	nan	1e-78	1
MA0615_1_Gmeb1	-0.0616344	-0.0116963	116	0.520862	nan	1	1
MA0906_1_HOXC12	0.0199244	-0.0125311	155	0.340039	nan	1	1
MA1516_1_KLF3	-0.176484	-0.0125932	2857	0.770946	nan	1e-17	1
MA0601_1_Arid3b	0.105003	-0.0127737	981	0.152791	nan	0.1	1
MA0743_2_SCRT1	-0.0471465	-0.0134345	1595	0.485252	nan	1	1
MA0679_2_ONECUT1	0.0651001	-0.0134808	5591	0.238811	nan	1e-05	1
MA1101_2_BACH2	-0.0146732	-0.0139933	1624	0.412759	nan	1	1
MA0700_2_LHX2	0.0435881	-0.0141356	1333	0.284584	nan	1	1
MA0651_1_HOXC11	0.0199244	-0.0141697	155	0.336443	nan	1	1
MA1421_1_TCF7L1	0.011823	-0.0143838	3150	0.353753	nan	1	1
MA0522_3_TCF3	-0.130646	-0.0156467	5619	0.663647	nan	1e-22	1
MA0018_4_CREB1	-0.0217084	-0.015885	2675	0.424047	nan	1	1
MA0874_1_Arx	0.022656	-0.0159263	906	0.326593	nan	1	1
MA0051_1_IRF2	-0.0165693	-0.0162183	2612	0.412037	nan	1	1
MA0103_3_ZEB1	-0.125426	-0.0163477	5901	0.650653	nan	1e-21	1
MA0029_1_Mecom	0.0431695	-0.0164503	2002	0.280423	nan	1	1
MA0046_2_HNF1A	0.0670987	-0.0168398	1409	0.227053	nan	1	1
MA0638_1_CREB3	-0.0846583	-0.0174572	697	0.558748	nan	0.542	1
MA0060_3_NFYA	-0.0539386	-0.0180438	3291	0.490042	nan	0.1	1
MA0652_1_IRF8	-0.0358487	-0.0180721	1148	0.45028	nan	1	1
MA0762_1_ETV2	-0.0443557	-0.0181819	267	0.468709	nan	1	1
MA0785_1_POU2F1	0.0553112	-0.018232	2486	0.249867	nan	0.1	1
MA0635_1_BARHL2	0.0124326	-0.0182343	109	0.343964	nan	1	1
MA0773_1_MEF2D	0.0663774	-0.0183713	3806	0.225275	nan	0.01	1
MA1487_1_FOXE1	0.0336427	-0.0184656	4388	0.296908	nan	0.547	1
MA1473_1_CDX4	0.0234388	-0.0187539	1264	0.31867	nan	1	1
MA0476_1_FOS	-0.0253394	-0.0201066	1979	0.422751	nan	1	1
MA0712_2_OTX2	-0.0103998	-0.0208983	1816	0.388227	nan	1	1
MA0873_1_HOXD12	0.0115949	-0.0213659	219	0.33893	nan	1	1
MA0784_1_POU1F1	0.0503007	-0.022713	3026	0.251029	nan	1	1
MA0490_2_JUNB	-0.0122006	-0.0230116	2657	0.387541	nan	1	1
MA0477_2_FOSL1	-0.0258831	-0.0231063	2178	0.417361	nan	1	1
MA0788_1_POU3F3	0.0693513	-0.0237941	2705	0.206847	nan	0.01	1
MA0491_2_JUND	-0.0188719	-0.0239991	2268	0.400014	nan	1	1
MA1418_1_IRF3	-0.0456537	-0.0240879	4059	0.458596	nan	1	1
MA0790_1_POU4F1	0.0652506	-0.0242882	2957	0.214762	nan	0.1	1
MA1644_1_NFYC	-0.0539732	-0.0254334	3291	0.473901	nan	0.1	1
MA1632_1_ATF2	-0.0288113	-0.0273579	3344	0.414456	nan	1	1
MA1636_1_CEBPG_var_2	-0.00268107	-0.0274799	1529	0.356843	nan	1	1
MA0787_1_POU3F2	0.0573124	-0.0285381	2654	0.222857	nan	1	1
MA0756_1_ONECUT2	0.0508012	-0.0290857	2489	0.235945	nan	1	1
MA0478_1_FOSL2	-0.0595191	-0.0296572	3034	0.476803	nan	0.1	1
MA0014_3_PAX5	-0.135765	-0.0303622	601	0.642587	nan	0.1	1
MA0686_1_SPDEF	-0.0937827	-0.0315475	293	0.54785	nan	1	1
MA1137_1_FOSL1_JUNB	-0.0375837	-0.0329378	1515	0.421463	nan	1	1
MA0786_1_POU3F1	0.0506021	-0.0338802	2710	0.225859	nan	1	1
MA1419_1_IRF4	-0.0553996	-0.0351504	811	0.455706	nan	1	1
MA0699_1_LBX2	0.00015252	-0.035507	611	0.333007	nan	1	1
MA0713_1_PHOX2A	0.0754337	-0.0368662	1766	0.16481	nan	0.1	1
MA1464_1_ARNT2	-0.124637	-0.0370961	915	0.603386	nan	0.01	1
MA1602_1_ZSCAN29	-0.109506	-0.038049	774	0.568089	nan	0.1	1
MA1622_1_Smad2_Smad3	-0.0497578	-0.0401612	1684	0.432328	nan	0.92	1
MA1484_1_ETS2	-0.122894	-0.0406796	669	0.591696	nan	0.1	1
MA0833_2_ATF4	-0.0188294	-0.0418149	1779	0.360822	nan	1	1
MA1134_1_FOS_JUNB	-0.0502293	-0.0419093	1313	0.429526	nan	1	1
MA1141_1_FOS_JUND	-0.0638582	-0.0475361	1497	0.447088	nan	1	1
MA0642_1_EN2	-0.0374037	-0.0478007	672	0.388449	nan	1	1
MA1545_1_OVOL2	-0.0724557	-0.0480067	108	0.464923	nan	1	1
MA0106_3_TP53	-0.102207	-0.0491439	910	0.527721	nan	0.1	1
MA0470_2_E2F4	-0.102437	-0.0495373	217	0.527361	nan	1	1
MA0645_1_ETV6	-0.125966	-0.0516392	979	0.574387	nan	0.01	1
MA0108_2_TBP	-0.0364977	-0.0522518	532	0.376692	nan	1	1
MA0648_1_GSC	-0.0529557	-0.0532517	660	0.410617	nan	1	1
MA0464_2_BHLHE40	-0.142888	-0.0541006	652	0.606121	nan	0.1	1
MA0733_1_EGR4	-0.159433	-0.0560355	1119	0.638186	nan	1e-05	1
MA0603_1_Arntl	-0.138027	-0.0595584	1012	0.583476	nan	0.001	1
MA0907_1_HOXC13	-0.035382	-0.0617529	172	0.353392	nan	1	1
MA0894_1_HESX1	0.00015252	-0.0622685	611	0.274276	nan	1	1
MA0864_2_E2F2	-0.124759	-0.0686267	186	0.534457	nan	1	1
MA0692_1_TFEB	-0.142888	-0.0775379	652	0.554685	nan	0.01	1
MA0632_2_TCFL5	-0.23374	-0.0795273	266	0.749706	nan	0.01	1
MA1420_1_IRF5	-0.111171	-0.0796915	561	0.480353	nan	1	1
MA0695_1_ZBTB7C	-0.203769	-0.0976604	259	0.644137	nan	0.1	1
MA0647_1_GRHL1	-0.0928764	-0.0991715	195	0.397451	nan	1	1
MA0759_1_ELK3	-0.168231	-0.102946	236	0.554542	nan	1	1
MA0469_3_E2F3	-0.118066	-0.104021	89	0.442091	nan	1	1
MA0911_1_Hoxa11	-0.0872921	-0.11813	187	0.343588	nan	1	1
MA1560_1_SOHLH2	-0.230576	-0.12097	249	0.651811	nan	0.01	1
MA0594_2_HOXA9	-0.120957	-0.121629	50	0.409791	nan	1	1
MA0694_1_ZBTB7B	-0.231897	-0.123004	201	0.650247	nan	0.1	1
MA0637_1_CENPB	-0.208112	-0.137627	129	0.565955	nan	0.442	1
MA0749_1_ZBED1	-0.233322	-0.199667	39	0.485128	nan	1	1

## Sheet: Table 4
Table 4 - HOMER known motifs idenitified in from ATAC peaks from cells cultured on stiff hydrogels
Motif Name	Consensus	P-value	Log P-value	q-value (Benjamini)	# of Target Sequences with Motif(of 73299)	% of Target Sequences with Motif	# of Background Sequences with Motif(of 71323)	% of Background Sequences with Motif
Fos(bZIP)/TSC-Fos-ChIP-Seq(GSE110950)/Homer	NDATGASTCAYN	1e-3429	-7897	0	11486	0.1567	2781.6	0.039
BATF(bZIP)/Th17-BATF-ChIP-Seq(GSE39756)/Homer	DATGASTCAT	1e-3378	-7780	0	12043	0.1643	3086.5	0.0433
Atf3(bZIP)/GBM-ATF3-ChIP-Seq(GSE33912)/Homer	DATGASTCATHN	1e-3353	-7721	0	12224	0.1668	3195.9	0.0449
Fra1(bZIP)/BT549-Fra1-ChIP-Seq(GSE46166)/Homer	NNATGASTCATH	1e-3349	-7711	0	11117	0.1517	2665.2	0.0374
JunB(bZIP)/DendriticCells-Junb-ChIP-Seq(GSE36099)/Homer	RATGASTCAT	1e-3313	-7629	0	10958	0.1495	2616.3	0.0367
Fra2(bZIP)/Striatum-Fra2-ChIP-Seq(GSE43429)/Homer	GGATGACTCATC	1e-3206	-7383	0	10081	0.1375	2287.6	0.0321
CTCF(Zf)/CD4+-CTCF-ChIP-Seq(Barski_et_al.)/Homer	AYAGTGCCMYCTRGTGGCCA	1e-3102	-7144	0	6646	0.0907	977.6	0.0137
AP-1(bZIP)/ThioMac-PU.1-ChIP-Seq(GSE21512)/Homer	VTGACTCATC	1e-3030	-6978	0	12650	0.1726	3686.8	0.0517
Fosl2(bZIP)/3T3L1-Fosl2-ChIP-Seq(GSE56872)/Homer	NATGASTCABNN	1e-2955	-6806	0	7918	0.108	1515.2	0.0213
Jun-AP1(bZIP)/K562-cJun-ChIP-Seq(GSE31477)/Homer	GATGASTCATCN	1e-2633	-6063	0	6289	0.0858	1051.1	0.0148
BORIS(Zf)/K562-CTCFL-ChIP-Seq(GSE32465)/Homer	CNNBRGCGCCCCCTGSTGGC	1e-1928	-4441	0	7382	0.1007	1955.3	0.0274
Bach2(bZIP)/OCILy7-Bach2-ChIP-Seq(GSE44420)/Homer	TGCTGAGTCA	1e-1131	-2607	0	4093	0.0558	1017.9	0.0143
TEAD3(TEA)/HepG2-TEAD3-ChIP-Seq(Encode)/Homer	TRCATTCCAG	1e-949	-2185	0	11737	0.1601	6035.8	0.0847
TEAD1(TEAD)/HepG2-TEAD1-ChIP-Seq(Encode)/Homer	CYRCATTCCA	1e-893	-2056	0	10654	0.1454	5385.7	0.0756
TEAD(TEA)/Fibroblast-PU.1-ChIP-Seq(Unpublished)/Homer	YCWGGAATGY	1e-808	-1863	0	7710	0.1052	3522.1	0.0494
TEAD4(TEA)/Tropoblast-Tead4-ChIP-Seq(GSE37350)/Homer	CCWGGAATGY	1e-761	-1753	0	9184	0.1253	4637.4	0.0651
TEAD2(TEA)/Py2T-Tead2-ChIP-Seq(GSE55709)/Homer	CCWGGAATGY	1e-509	-1174	0	5698	0.0777	2760.8	0.0387
NF-E2(bZIP)/K562-NFE2-ChIP-Seq(GSE31477)/Homer	GATGACTCAGCA	1e-400	-922	0	1245	0.017	267	0.0037
CEBP(bZIP)/ThioMac-CEBPb-ChIP-Seq(GSE21512)/Homer	ATTGCGCAAC	1e-366	-843.6	0	5268	0.0719	2794.7	0.0392
MafK(bZIP)/C2C12-MafK-ChIP-Seq(GSE36030)/Homer	GCTGASTCAGCA	1e-361	-833.4	0	2780	0.0379	1127.4	0.0158
Bach1(bZIP)/K562-Bach1-ChIP-Seq(GSE31477)/Homer	AWWNTGCTGAGTCAT	1e-331	-764	0	1104	0.0151	252.6	0.0035
NF1-halfsite(CTF)/LNCaP-NF1-ChIP-Seq(Unpublished)/Homer	YTGCCAAG	1e-328	-756.2	0	17087	0.2331	12572.8	0.1765
NFIL3(bZIP)/HepG2-NFIL3-ChIP-Seq(Encode)/Homer	VTTACGTAAYNNNNN	1e-302	-697.7	0	4580	0.0625	2465.7	0.0346
Nrf2(bZIP)/Lymphoblast-Nrf2-ChIP-Seq(GSE37589)/Homer	HTGCTGAGTCAT	1e-297	-685.7	0	1002	0.0137	231.4	0.0032
NFE2L2(bZIP)/HepG2-NFE2L2-ChIP-Seq(Encode)/Homer	AWWWTGCTGAGTCAT	1e-277	-639.9	0	892	0.0122	197.6	0.0028
HLF(bZIP)/HSC-HLF.Flag-ChIP-Seq(GSE69817)/Homer	RTTATGYAAB	1e-249	-575.6	0	5509	0.0752	3322	0.0466
CREB5(bZIP)/LNCaP-CREB5.V5-ChIP-Seq(GSE137775)/Homer	VVATGACGTCAT	1e-245	-564.2	0	3063	0.0418	1536.5	0.0216
Fli1(ETS)/CD8-FLI-ChIP-Seq(GSE20898)/Homer	NRYTTCCGGH	1e-224	-517.5	0	10670	0.1456	7639.3	0.1072
Atf7(bZIP)/3T3L1-Atf7-ChIP-Seq(GSE56872)/Homer	NGRTGACGTCAY	1e-223	-513.7	0	3800	0.0518	2120.9	0.0298
c-Jun-CRE(bZIP)/K562-cJun-ChIP-Seq(GSE31477)/Homer	ATGACGTCATCY	1e-221	-510.5	0	2569	0.0351	1250.4	0.0175
Atf2(bZIP)/3T3L1-Atf2-ChIP-Seq(GSE56872)/Homer	NRRTGACGTCAT	1e-215	-495.9	0	2802	0.0382	1425.6	0.02
CEBP:AP1(bZIP)/ThioMac-CEBPb-ChIP-Seq(GSE21512)/Homer	DRTGTTGCAA	1e-213	-491.8	0	5694	0.0777	3600.3	0.0505
Etv2(ETS)/ES-ER71-ChIP-Seq(GSE59402)/Homer	NNAYTTCCTGHN	1e-209	-481.9	0	8382	0.1144	5800.2	0.0814
RUNX(Runt)/HPC7-Runx1-ChIP-Seq(GSE22178)/Homer	SAAACCACAG	1e-204	-470	0	5474	0.0747	3464.3	0.0486
AT2G40260(G2like)/colamp-AT2G40260-DAP-Seq(GSE60143)/Homer	WAAAYATTCTTT	1e-195	-449.9	0	12105	0.1652	9048.8	0.127
RUNX1(Runt)/Jurkat-RUNX1-ChIP-Seq(GSE29180)/Homer	AAACCACARM	1e-192	-443.7	0	7645	0.1043	5274	0.074
RUNX2(Runt)/PCa-RUNX2-ChIP-Seq(GSE33889)/Homer	NWAACCACADNN	1e-187	-431.2	0	5955	0.0812	3918.3	0.055
ERG(ETS)/VCaP-ERG-ChIP-Seq(GSE14097)/Homer	ACAGGAAGTG	1e-183	-423.1	0	13865	0.1892	10669.4	0.1497
ETS1(ETS)/Jurkat-ETS1-ChIP-Seq(GSE17954)/Homer	ACAGGAAGTG	1e-180	-415.6	0	9320	0.1272	6746.9	0.0947
AT2G38300(G2like)/col-AT2G38300-DAP-Seq(GSE60143)/Homer	ADRGAATGTT	1e-177	-409.2	0	10431	0.1423	7714.6	0.1083
NF1(CTF)/LNCAP-NF1-ChIP-Seq(Unpublished)/Homer	CYTGGCABNSTGCCAR	1e-175	-403	0	4465	0.0609	2786.2	0.0391
EWS:ERG-fusion(ETS)/CADO_ES1-EWS:ERG-ChIP-Seq(SRA014231)/Homer	ATTTCCTGTN	1e-174	-402.4	0	6280	0.0857	4239.4	0.0595
ETV1(ETS)/GIST48-ETV1-ChIP-Seq(GSE22441)/Homer	AACCGGAAGT	1e-174	-401.9	0	12056	0.1645	9146	0.1284
Atf1(bZIP)/K562-ATF1-ChIP-Seq(GSE31477)/Homer	GATGACGTCA	1e-172	-398.3	0	4935	0.0673	3164.5	0.0444
MafB(bZIP)/BMM-Mafb-ChIP-Seq(GSE75722)/Homer	WNTGCTGASTCAGCANWTTY	1e-165	-381	0	3366	0.0459	1976.5	0.0277
MafA(bZIP)/Islet-MafA-ChIP-Seq(GSE30298)/Homer	TGCTGACTCA	1e-165	-380	0	6853	0.0935	4759.4	0.0668
RUNX-AML(Runt)/CD4+-PolII-ChIP-Seq(Barski_et_al.)/Homer	GCTGTGGTTW	1e-162	-374.2	0	5403	0.0737	3584.6	0.0503
Atf4(bZIP)/MEF-Atf4-ChIP-Seq(GSE35681)/Homer	MTGATGCAAT	1e-160	-369.7	0	2372	0.0324	1260.1	0.0177
Mef2d(MADS)/Retina-Mef2d-ChIP-Seq(GSE61391)/Homer	GCTATTTTTAGC	1e-156	-360.1	0	1664	0.0227	781.2	0.011
GABPA(ETS)/Jurkat-GABPa-ChIP-Seq(GSE17954)/Homer	RACCGGAAGT	1e-155	-359	0	8041	0.1097	5806.7	0.0815
ETV4(ETS)/HepG2-ETV4-ChIP-Seq(ENCODE)/Homer	ACCGGAAGTG	1e-155	-358.1	0	10502	0.1433	7922.8	0.1112
Mef2b(MADS)/HEK293-Mef2b.V5-ChIP-Seq(GSE67450)/Homer	GCTATTTTTGGM	1e-152	-351.9	0	5641	0.077	3823.1	0.0537
Mef2c(MADS)/GM12878-Mef2c-ChIP-Seq(GSE32465)/Homer	DCYAAAAATAGM	1e-152	-350.7	0	3133	0.0427	1844.6	0.0259
EWS:FLI1-fusion(ETS)/SK_N_MC-EWS:FLI1-ChIP-Seq(SRA014231)/Homer	VACAGGAAAT	1e-146	-337.4	0	5291	0.0722	3568.6	0.0501
Pitx1(Homeobox)/Chicken-Pitx1-ChIP-Seq(GSE38910)/Homer	TAATCCCN	1e-146	-336.2	0	28128	0.3838	24102.4	0.3383
SeqBias: A/T bias	WWWWWWWWWW	1e-144	-332.6	0	52769	0.72	48181.8	0.6762
Elk1(ETS)/Hela-Elk1-ChIP-Seq(GSE31477)/Homer	HACTTCCGGY	1e-139	-320.7	0	5606	0.0765	3862.9	0.0542
TRPS1(Zf)/MCF7-TRPS1-ChIP-Seq(GSE107013)/Homer	AGATAAGANN	1e-137	-317.6	0	12424	0.1695	9742.8	0.1367
Elk4(ETS)/Hela-Elk4-ChIP-Seq(GSE31477)/Homer	NRYTTCCGGY	1e-135	-312.7	0	5635	0.0769	3904.6	0.0548
Gata4(Zf)/Heart-Gata4-ChIP-Seq(GSE35151)/Homer	NBWGATAAGR	1e-128	-296	0	6815	0.093	4932.4	0.0692
GATA3(Zf)/iTreg-Gata3-ChIP-Seq(GSE20898)/Homer	AGATAASR	1e-126	-290.8	0	9415	0.1285	7183.3	0.1008
JunD(bZIP)/K562-JunD-ChIP-Seq/Homer	ATGACGTCATCN	1e-125	-289.7	0	845	0.0115	318.3	0.0045
Gata1(Zf)/K562-GATA1-ChIP-Seq(GSE18829)/Homer	SAGATAAGRV	1e-122	-281.3	0	4133	0.0564	2745.6	0.0385
Chop(bZIP)/MEF-Chop-ChIP-Seq(GSE35681)/Homer	ATTGCATCAT	1e-121	-279	0	1878	0.0256	1013.5	0.0142
Tlx?(NR)/NPC-H3K4me1-ChIP-Seq(GSE16256)/Homer	CTGGCAGSCTGCCA	1e-120	-278.4	0	4107	0.056	2730.3	0.0383
At5g04390(C2H2)/col200-At5g04390-DAP-Seq(GSE60143)/Homer	AGTGANDN	1e-120	-276.5	0	38955	0.5315	34797.7	0.4884
Gata6(Zf)/HUG1N-GATA6-ChIP-Seq(GSE51936)/Homer	YCTTATCTBN	1e-116	-268	0	6154	0.084	4447.3	0.0624
Mef2a(MADS)/HL1-Mef2a.biotin-ChIP-Seq(GSE21529)/Homer	CYAAAAATAG	1e-116	-267.4	0	3025	0.0413	1892.8	0.0266
Smad3(MAD)/NPC-Smad3-ChIP-Seq(GSE36673)/Homer	TWGTCTGV	1e-113	-261.4	0	20886	0.285	17685	0.2482
TGA1(bZIP)/colamp-TGA1-DAP-Seq(GSE60143)/Homer	TGACGTCAKC	1e-113	-261	0	2840	0.0387	1759.5	0.0247
Gata2(Zf)/K562-GATA2-ChIP-Seq(GSE18829)/Homer	BBCTTATCTS	1e-111	-255.6	0	4519	0.0617	3114.4	0.0437
Sp5(Zf)/mES-Sp5.Flag-ChIP-Seq(GSE72989)/Homer	RGKGGGCGGAGC	1e-110	-254.1	0	10686	0.1458	8427.2	0.1183
NF1:FOXA1(CTF,Forkhead)/LNCAP-FOXA1-ChIP-Seq(GSE27824)/Homer	WNTGTTTRYTTTGGCA	1e-105	-242.4	0	637	0.0087	226.7	0.0032
Bcl11a(Zf)/HSPC-BCL11A-ChIP-Seq(GSE104676)/Homer	TYTGACCASWRG	1e-104	-240	0	6244	0.0852	4600.2	0.0646
Ets1-distal(ETS)/CD4+-PolII-ChIP-Seq(Barski_et_al.)/Homer	MACAGGAAGT	1e-103	-238.4	0	2639	0.036	1641.2	0.023
EHF(ETS)/LoVo-EHF-ChIP-Seq(GSE49402)/Homer	AVCAGGAAGT	1e-102	-235.9	0	10336	0.141	8184.6	0.1149
SPDEF(ETS)/VCaP-SPDEF-ChIP-Seq(SRA014231)/Homer	ASWTCCTGBT	1e-102	-235.1	0	8163	0.1114	6272	0.088
HIC1(Zf)/Treg-ZBTB29-ChIP-Seq(GSE99889)/Homer	TGCCAGCB	1e-101	-233.1	0	18886	0.2577	15970.7	0.2241
TGA5(bZIP)/col-TGA5-DAP-Seq(GSE60143)/Homer	NNGATGACGTCATCN	1e-100	-231.4	0	793	0.0108	325.3	0.0046
ETS(ETS)/Promoter/Homer	AACCGGAAGT	1e-99	-229.9	0	3064	0.0418	1990.2	0.0279
ELF1(ETS)/Jurkat-ELF1-ChIP-Seq(SRA014231)/Homer	AVCCGGAAGT	1e-99	-229.4	0	4869	0.0664	3467.6	0.0487
Foxo1(Forkhead)/RAW-Foxo1-ChIP-Seq(Fan_et_al.)/Homer	CTGTTTAC	1e-99	-229.2	0	13016	0.1776	10614.5	0.149
CTCF-SatelliteElement(Zf?)/CD4+-CTCF-ChIP-Seq(Barski_et_al.)/Homer	TGCAGTTCCMVNWRTGGCCA	1e-98	-227.3	0	316	0.0043	70	0.001
SeqBias: polyA-repeat	AAAAAAAAAA	1e-98	-226.3	0	69765	0.9518	66499.2	0.9333
SeqBias: CG bias	SSSSSSSSSS	1e-97	-225.6	0	57803	0.7886	53848.8	0.7558
Elf4(ETS)/BMDM-Elf4-ChIP-Seq(GSE88699)/Homer	ACTTCCKGKT	1e-96	-222.4	0	8368	0.1142	6495.5	0.0912
ELF3(ETS)/PDAC-ELF3-ChIP-Seq(GSE64557)/Homer	ANCAGGAAGT	1e-92	-213.9	0	5842	0.0797	4332.6	0.0608
LBD18(LOBAS2)/colamp-LBD18-DAP-Seq(GSE60143)/Homer	CKGAWWTTCHGS	1e-91	-211.5	0	17521	0.239	14818.9	0.208
TGA6(bZIP)/colamp-TGA6-DAP-Seq(GSE60143)/Homer	TGACGTCABC	1e-89	-205.5	0	3826	0.0522	2659.7	0.0373
TGA4(bZIP)/colamp-TGA4-DAP-Seq(GSE60143)/Homer	RTGACGTCAKCW	1e-88	-203.8	0	1998	0.0273	1204.6	0.0169
STZ(C2H2)/colamp-STZ-DAP-Seq(GSE60143)/Homer	HNBTCACT	1e-87	-202.6	0	39470	0.5385	35747.3	0.5017
SCL(bHLH)/HPC7-Scl-ChIP-Seq(GSE13511)/Homer	AVCAGCTG	1e-83	-192.4	0	35730	0.4875	32185.3	0.4517
NFAT(RHD)/Jurkat-NFATC1-ChIP-Seq(Jolma_et_al.)/Homer	ATTTTCCATT	1e-83	-192.2	0	6582	0.0898	5038.5	0.0707
At1g49010(MYBrelated)/col-At1g49010-DAP-Seq(GSE60143)/Homer	RGATAASNTT	1e-83	-191.3	0	10722	0.1463	8709.5	0.1222
bZIP50(bZIP)/colamp-bZIP50-DAP-Seq(GSE60143)/Homer	GATGACGTCA	1e-82	-189.8	0	6182	0.0843	4699.1	0.066
En1(Homeobox)/SUM149-EN1-ChIP-Seq(GSE120957)/Homer	NDCTAATTAS	1e-81	-187	0	11562	0.1577	9486.6	0.1331
ELF5(ETS)/T47D-ELF5-ChIP-Seq(GSE30407)/Homer	ACVAGGAAGT	1e-79	-183.3	0	5731	0.0782	4330.5	0.0608
PHA-4(Forkhead)/cElegans-Embryos-PHA4-ChIP-Seq(modEncode)/Homer	KTGTTTGC	1e-75	-174.3	0	18102	0.247	15559.6	0.2184
KLF14(Zf)/HEK293-KLF14.GFP-ChIP-Seq(GSE58341)/Homer	RGKGGGCGKGGC	1e-75	-173.4	0	17493	0.2387	14998.9	0.2105
At5g05790(MYBrelated)/col-At5g05790-DAP-Seq(GSE60143)/Homer	AYCTTATC	1e-74	-172.4	0	5346	0.0729	4033.3	0.0566
KAN2(G2like)/colamp-KAN2-DAP-Seq(GSE60143)/Homer	ATATTCTY	1e-73	-170.1	0	9022	0.1231	7275.5	0.1021
NFAT:AP1(RHD,bZIP)/Jurkat-NFATC1-ChIP-Seq(Jolma_et_al.)/Homer	SARTGGAAAAWRTGAGTCAB	1e-73	-168.4	0	1471	0.0201	859.2	0.0121
NFY(CCAAT)/Promoter/Homer	RGCCAATSRG	1e-72	-167.6	0	5225	0.0713	3945	0.0554
CArG(MADS)/PUER-Srf-ChIP-Seq(Sullivan_et_al.)/Homer	CCATATATGGNM	1e-72	-167.3	0	2169	0.0296	1399.7	0.0196
TAGL1(MADS)/Tomato-TAGL1-ChIP-Seq(GSE116581)/Homer	CCAAAAATRG	1e-72	-166.9	0	7295	0.0995	5753.1	0.0807
At3g11280(MYBrelated)/col-At3g11280-DAP-Seq(GSE60143)/Homer	GATAAGRT	1e-72	-166.7	0	5095	0.0695	3835.4	0.0538
Olig2(bHLH)/Neuron-Olig2-ChIP-Seq(GSE30882)/Homer	RCCATMTGTT	1e-72	-166.3	0	14206	0.1938	12000.9	0.1684
CRX(Homeobox)/Retina-Crx-ChIP-Seq(GSE20012)/Homer	GCTAATCC	1e-71	-164.6	0	14335	0.1956	12128.6	0.1702
REST-NRSF(Zf)/Jurkat-NRSF-ChIP-Seq/Homer	GGMGCTGTCCATGGTGCTGA	1e-69	-161.1	0	222	0.003	49.2	0.0007
bZIP18(bZIP)/colamp-bZIP18-DAP-Seq(GSE60143)/Homer	KGMCAGCTND	1e-68	-158.5	0	39690	0.5415	36270.9	0.5091
GSC(Homeobox)/FrogEmbryos-GSC-ChIP-Seq(DRA000576)/Homer	RGGATTAR	1e-67	-156.4	0	6789	0.0926	5347.8	0.0751
NeuroD1(bHLH)/Islet-NeuroD1-ChIP-Seq(GSE30298)/Homer	GCCATCTGTT	1e-65	-151.7	0	7022	0.0958	5571.9	0.0782
RIN(MADS)/Tomato-RIN-ChIP-Seq(GSE116581)/Homer	CYAAAAWWGG	1e-65	-151.2	0	7826	0.1068	6287.3	0.0882
At5g08520(MYBrelated)/colamp-At5g08520-DAP-Seq(GSE60143)/Homer	ADBSTTATCY	1e-64	-149.4	0	6102	0.0833	4769.9	0.0669
Sp2(Zf)/HEK293-Sp2.eGFP-ChIP-Seq(Encode)/Homer	YGGCCCCGCCCC	1e-63	-145.1	0	15290	0.2086	13120.9	0.1841
BHLHA15(bHLH)/NIH3T3-BHLHB8.HA-ChIP-Seq(GSE119782)/Homer	NAMCAGCTGK	1e-62	-145	0	11306	0.1543	9457.8	0.1327
SeqBias: GA-repeat	GAGAGAGAGA	1e-62	-144	0	48478	0.6614	45012.2	0.6317
LBD19(LOBAS2)/colamp-LBD19-DAP-Seq(GSE60143)/Homer	CCKGAAWTTCMGGAW	1e-62	-143.6	0	12502	0.1706	10559	0.1482
FOXA1(Forkhead)/LNCAP-FOXA1-ChIP-Seq(GSE27824)/Homer	WAAGTAAACA	1e-62	-143.4	0	6623	0.0904	5251.6	0.0737
KLF1(Zf)/HUDEP2-KLF1-CutnRun(GSE136251)/Homer	VDGGGYGGGGCY	1e-62	-143	0	8948	0.1221	7329.5	0.1029
Fox:Ebox(Forkhead,bHLH)/Panc1-Foxa2-ChIP-Seq(GSE47459)/Homer	NNNVCTGWGYAAACASN	1e-61	-142.6	0	5836	0.0796	4561.1	0.064
Ap4(bHLH)/AML-Tfap4-ChIP-Seq(GSE45738)/Homer	NAHCAGCTGD	1e-61	-142.6	0	10557	0.144	8787.5	0.1233
Stat3+il21(Stat)/CD4-Stat3-ChIP-Seq(GSE19198)/Homer	SVYTTCCNGGAARB	1e-61	-142.4	0	5562	0.0759	4322.3	0.0607
ASHR1(ND)/col-ASHR1-DAP-Seq(GSE60143)/Homer	NTGGTGAN	1e-61	-141.8	0	8682	0.1185	7095.3	0.0996
MITF(bHLH)/MastCells-MITF-ChIP-Seq(GSE48085)/Homer	RTCATGTGAC	1e-61	-141.5	0	6203	0.0846	4888.5	0.0686
AARE(HLH)/mES-cMyc-ChIP-Seq/Homer	GATTGCATCA	1e-60	-140.3	0	836	0.0114	433.6	0.0061
SOC1(MADS)/Seedling-SOC1-ChIP-Seq(GSE45846)/Homer	TWCCAWWTWTGG	1e-60	-139	0	2508	0.0342	1731.4	0.0243
RFX(HTH)/K562-RFX3-ChIP-Seq(SRA012198)/Homer	CGGTTGCCATGGCAAC	1e-60	-138.3	0	807	0.011	415.9	0.0058
ERF15(AP2EREBP)/colamp-ERF15-DAP-Seq(GSE60143)/Homer	WDHAGCMGCCAT	1e-59	-137.3	0	18565	0.2533	16220.2	0.2276
bZIP52(bZIP)/colamp-bZIP52-DAP-Seq(GSE60143)/Homer	NDNHCAGCTGTCANN	1e-59	-137.3	0	9870	0.1347	8190.9	0.115
TGA3(bZIP)/colamp-TGA3-DAP-Seq(GSE60143)/Homer	WTGATGACGTCATCW	1e-59	-137.1	0	505	0.0069	215.3	0.003
PU.1(ETS)/ThioMac-PU.1-ChIP-Seq(GSE21512)/Homer	AGAGGAAGTG	1e-58	-135.8	0	3680	0.0502	2719.9	0.0382
Stat3(Stat)/mES-Stat3-ChIP-Seq(GSE11431)/Homer	CTTCCGGGAA	1e-58	-134.6	0	4224	0.0576	3188.5	0.0448
TCF4(bHLH)/SHSY5Y-TCF4-ChIP-Seq(GSE96915)/Homer	SMCATCTGKH	1e-58	-134.1	0	11855	0.1617	10017.5	0.1406
AZF1(C2H2)/colamp-AZF1-DAP-Seq(GSE60143)/Homer	DKSWCACT	1e-58	-133.8	0	36966	0.5043	33813.5	0.4746
FoxD3(forkhead)/ZebrafishEmbryo-Foxd3.biotin-ChIP-seq(GSE106676)/Homer	TGTTTAYTTAGC	1e-57	-132.3	0	5012	0.0684	3878.5	0.0544
Atoh1(bHLH)/Cerebellum-Atoh1-ChIP-Seq(GSE22111)/Homer	VNRVCAGCTGGY	1e-57	-131.5	0	9355	0.1276	7752.8	0.1088
Rfx6(HTH)/Min6b1-Rfx6.HA-ChIP-Seq(GSE62844)/Homer	TGTTKCCTAGCAACM	1e-56	-129.6	0	8322	0.1135	6828.3	0.0958
NeuroG2(bHLH)/Fibroblast-NeuroG2-ChIP-Seq(GSE75910)/Homer	ACCATCTGTT	1e-56	-129.6	0	11945	0.163	10125.6	0.1421
FOXA1(Forkhead)/MCF7-FOXA1-ChIP-Seq(GSE26831)/Homer	WAAGTAAACA	1e-55	-128.3	0	5370	0.0733	4206.6	0.059
IRF2(IRF)/Erythroblas-IRF2-ChIP-Seq(GSE36985)/Homer	GAAASYGAAASY	1e-55	-128.2	0	935	0.0128	518.8	0.0073
At3g60580(C2H2)/col-At3g60580-DAP-Seq(GSE60143)/Homer	WTTYTACT	1e-55	-127.1	0	34799	0.4748	31769.2	0.4459
Rfx2(HTH)/LoVo-RFX2-ChIP-Seq(GSE49402)/Homer	GTTGCCATGGCAACM	1e-54	-126.4	0	864	0.0118	469.4	0.0066
Bcl6(Zf)/Liver-Bcl6-ChIP-Seq(GSE31578)/Homer	NNNCTTTCCAGGAAA	1e-54	-124.7	0	10450	0.1426	8783	0.1233
SeqBias: CA-repeat	CACACACACA	1e-53	-123.2	0	34841	0.4754	31842.2	0.4469
Pdx1(Homeobox)/Islet-Pdx1-ChIP-Seq(SRA008281)/Homer	YCATYAATCA	1e-53	-122.4	0	5788	0.079	4597.3	0.0645
Rfx5(HTH)/GM12878-Rfx5-ChIP-Seq(GSE31477)/Homer	SCCTAGCAACAG	1e-52	-120.9	0	2226	0.0304	1542.4	0.0216
KLF5(Zf)/LoVo-KLF5-ChIP-Seq(GSE49402)/Homer	DGGGYGKGGC	1e-51	-117.8	0	12242	0.167	10467.1	0.1469
TGA10(bZIP)/colamp-TGA10-DAP-Seq(GSE60143)/Homer	ATGACGTC	1e-51	-117.6	0	3576	0.0488	2686.5	0.0377
KLF3(Zf)/MEF-Klf3-ChIP-Seq(GSE44748)/Homer	NRGCCCCRCCCHBNN	1e-50	-116.4	0	4707	0.0642	3670.7	0.0515
At5g58900(MYBrelated)/colamp-At5g58900-DAP-Seq(GSE60143)/Homer	WWWTYTTATCTWWWW	1e-50	-115.8	0	7992	0.109	6597.2	0.0926
Lhx3(Homeobox)/Neuron-Lhx3-ChIP-Seq(GSE31456)/Homer	ADBTAATTAR	1e-49	-113	0	9962	0.1359	8402.1	0.1179
Tcf21(bHLH)/ArterySmoothMuscle-Tcf21-ChIP-Seq(GSE61369)/Homer	NAACAGCTGG	1e-48	-112.3	0	8390	0.1145	6975.3	0.0979
bZIP:IRF(bZIP,IRF)/Th17-BatF-ChIP-Seq(GSE39756)/Homer	NAGTTTCABTHTGACTNW	1e-48	-111.8	0	2651	0.0362	1918.8	0.0269
Nkx6.1(Homeobox)/Islet-Nkx6.1-ChIP-Seq(GSE40975)/Homer	GKTAATGR	1e-48	-111.3	0	15278	0.2084	13324.8	0.187
FOXM1(Forkhead)/MCF7-FOXM1-ChIP-Seq(GSE72977)/Homer	TRTTTACTTW	1e-47	-110.5	0	5662	0.0772	4535.9	0.0637
AGL63(MADS)/col-AGL63-DAP-Seq(GSE60143)/Homer	TTCCAAWWWTGG	1e-47	-110.2	0	5219	0.0712	4144.3	0.0582
E2FA(E2FDP)/colamp-E2FA-DAP-Seq(GSE60143)/Homer	WWTGGCGCCAWWWNN	1e-47	-108.7	0	3187	0.0435	2381	0.0334
Foxo3(Forkhead)/U2OS-Foxo3-ChIP-Seq(E-MTAB-2701)/Homer	DGTAAACA	1e-46	-106.8	0	4258	0.0581	3313.1	0.0465
LHX9(Homeobox)/Hct116-LHX9.V5-ChIP-Seq(GSE116822)/Homer	NGCTAATTAG	1e-45	-105.4	0	8520	0.1162	7129.9	0.1001
HuR(?)/HEK293-HuR-CLIP-Seq(GSE87887)/Homer	BTTTGGTTTG	1e-45	-105.2	0	22740	0.3103	20396.2	0.2863
MYB(HTH)/ERMYB-Myb-ChIPSeq(GSE22095)/Homer	GGCVGTTR	1e-45	-103.8	0	12241	0.167	10553.4	0.1481
IRF8(IRF)/BMDM-IRF8-ChIP-Seq(GSE77884)/Homer	GRAASTGAAAST	1e-44	-103	0	2317	0.0316	1662.7	0.0233
IRF1(IRF)/PBMC-IRF1-ChIP-Seq(GSE43036)/Homer	GAAAGTGAAAGT	1e-44	-102.6	0	1100	0.015	679.9	0.0095
E2F4(E2F)/K562-E2F4-ChIP-Seq(GSE31477)/Homer	GGCGGGAAAH	1e-44	-102.2	0	4276	0.0583	3347	0.047
Nanog(Homeobox)/mES-Nanog-ChIP-Seq(GSE11724)/Homer	RGCCATTAAC	1e-44	-102.2	0	27371	0.3734	24837.6	0.3486
IRF4(IRF)/GM12878-IRF4-ChIP-Seq(GSE32465)/Homer	ACTGAAACCA	1e-44	-101.8	0	3000	0.0409	2243.8	0.0315
FoxL2(Forkhead)/Ovary-FoxL2-ChIP-Seq(GSE60858)/Homer	WWTRTAAACAVG	1e-43	-101.2	0	4505	0.0615	3551.9	0.0498
FOXK1(Forkhead)/HEK293-FOXK1-ChIP-Seq(GSE51673)/Homer	NVWTGTTTAC	1e-43	-101.1	0	5901	0.0805	4789.8	0.0672
Twist2(bHLH)/Myoblast-Twist2.Ty1-ChIP-Seq(GSE127998)/Homer	MCAGCTGBYH	1e-43	-100.9	0	13612	0.1857	11844.3	0.1662
Sp1(Zf)/Promoter/Homer	GGCCCCGCCCCC	1e-43	-100.8	0	3454	0.0471	2636.4	0.037
MYB101(MYB)/colamp-MYB101-DAP-Seq(GSE60143)/Homer	TAACNRMY	1e-43	-99.82	0	12367	0.1687	10696	0.1501
X-box(HTH)/NPC-H3K4me1-ChIP-Seq(GSE16256)/Homer	GGTTGCCATGGCAA	1e-43	-99.73	0	897	0.0122	529.6	0.0074
ZNF416(Zf)/HEK293-ZNF416.GFP-ChIP-Seq(GSE58341)/Homer	WDNCTGGGCA	1e-42	-98.61	0	11160	0.1523	9589	0.1346
SUT1?/SacCer-Promoters/Homer	CCCCGCGC	1e-42	-97.86	0	48045	0.6555	44969.2	0.6311
SVP(MADS)/col-SVP-DAP-Seq(GSE60143)/Homer	ANTTWCCHAATTTGG	1e-42	-96.94	0	3302	0.0451	2518.5	0.0353
Foxf1(Forkhead)/Lung-Foxf1-ChIP-Seq(GSE77951)/Homer	WWATRTAAACAN	1e-42	-96.74	0	4836	0.066	3861.3	0.0542
GAGA-repeat/SacCer-Promoters/Homer	CTYTCTYTCTCTCTC	1e-40	-93.5	0	28123	0.3837	25636.4	0.3598
ATHB25(ZFHD)/colamp-ATHB25-DAP-Seq(GSE60143)/Homer	TAATTAVB	1e-40	-92.42	0	6340	0.0865	5224.1	0.0733
Gfi1b(Zf)/HPC7-Gfi1b-ChIP-Seq(GSE22178)/Homer	MAATCACTGC	1e-39	-91.3	0	4369	0.0596	3471.9	0.0487
AT2G31460(REMB3)/col-AT2G31460-DAP-Seq(GSE60143)/Homer	WNWARWDGAAATGAT	1e-39	-90.5	0	2425	0.0331	1788.6	0.0251
Pitx1:Ebox(Homeobox,bHLH)/Hindlimb-Pitx1-ChIP-Seq(GSE41591)/Homer	YTAATTRAWWCCAGATGT	1e-39	-90.05	0	1261	0.0172	828.5	0.0116
DLX2(Homeobox)/BasalGanglia-Dlx2-ChIP-seq(GSE124936)/Homer	NNNTAATTAS	1e-39	-90.02	0	8869	0.121	7535.7	0.1058
CRE(bZIP)/Promoter/Homer	CSGTGACGTCAC	1e-38	-89.65	0	1708	0.0233	1191.4	0.0167
Foxh1(Forkhead)/hESC-FOXH1-ChIP-Seq(GSE29422)/Homer	NNTGTGGATTSS	1e-38	-88.82	0	3535	0.0482	2749.8	0.0386
OCT:OCT-short(POU,Homeobox)/NPC-OCT6-ChIP-Seq(GSE43916)/Homer	ATGCATWATGCATRW	1e-38	-88.74	0	3743	0.0511	2931.6	0.0411
Rfx1(HTH)/NPC-H3K4me1-ChIP-Seq(GSE16256)/Homer	KGTTGCCATGGCAA	1e-38	-88.5	0	1579	0.0215	1088.1	0.0153
Isl1(Homeobox)/Neuron-Isl1-ChIP-Seq(GSE31456)/Homer	CTAATKGV	1e-37	-86.66	0	11758	0.1604	10221.4	0.1435
bcd(Homeobox)/Embryo-Bcd-ChIP-Seq(GSE86966)/Homer	VNNGGATTADNN	1e-37	-86.19	0	6712	0.0916	5592.3	0.0785
Foxa3(Forkhead)/Liver-Foxa3-ChIP-Seq(GSE77670)/Homer	BSNTGTTTACWYWGN	1e-37	-86	0	1812	0.0247	1286	0.018
STAT4(Stat)/CD4-Stat4-ChIP-Seq(GSE22104)/Homer	NYTTCCWGGAAR	1e-37	-85.76	0	6993	0.0954	5849.3	0.0821
Smad2(MAD)/ES-SMAD2-ChIP-Seq(GSE29422)/Homer	CTGTCTGG	1e-37	-85.55	0	11923	0.1627	10382.6	0.1457
AMYB(HTH)/Testes-AMYB-ChIP-Seq(GSE44588)/Homer	TGGCAGTTGG	1e-36	-84.89	0	10490	0.1431	9059.4	0.1271
BMYB(HTH)/Hela-BMYB-ChIP-Seq(GSE27030)/Homer	NHAACBGYYV	1e-36	-84.77	0	10435	0.1424	9009.2	0.1264
Foxa2(Forkhead)/Liver-Foxa2-ChIP-Seq(GSE25694)/Homer	CYTGTTTACWYW	1e-36	-83.48	0	4413	0.0602	3543.4	0.0497
PU.1-IRF(ETS:IRF)/Bcell-PU.1-ChIP-Seq(GSE21512)/Homer	MGGAAGTGAAAC	1e-36	-83.39	0	9159	0.125	7842.6	0.1101
Six2(Homeobox)/NephronProgenitor-Six2-ChIP-Seq(GSE39837)/Homer	GWAAYHTGAKMC	1e-35	-82.84	0	6187	0.0844	5135.7	0.0721
Tgif2(Homeobox)/mES-Tgif2-ChIP-Seq(GSE55404)/Homer	TGTCANYT	1e-35	-82.17	0	21790	0.2973	19694.4	0.2764
DEL2(E2FDP)/col-DEL2-DAP-Seq(GSE60143)/Homer	WTTTCSCGCC	1e-35	-81.24	0	2891	0.0394	2217.5	0.0311
Klf9(Zf)/GBM-Klf9-ChIP-Seq(GSE62211)/Homer	GCCACRCCCACY	1e-35	-81.2	0	3650	0.0498	2879.6	0.0404
ANAC038(NAC)/col-ANAC038-DAP-Seq(GSE60143)/Homer	ACACGTWAYC	1e-35	-80.65	0	11942	0.1629	10435.1	0.1465
ISRE(IRF)/ThioMac-LPS-Expression(GSE23622)/Homer	AGTTTCASTTTC	1e-34	-80.51	0	527	0.0072	283	0.004
Rbpj1(?)/Panc1-Rbpj1-ChIP-Seq(GSE47459)/Homer	HTTTCCCASG	1e-34	-78.72	0	10738	0.1465	9331.2	0.131
AT5G25475(ABI3VP1)/col-AT5G25475-DAP-Seq(GSE60143)/Homer	RNNRNCAAGCADNDB	1e-34	-78.69	0	7429	0.1014	6286.1	0.0882
FOXK2(Forkhead)/U2OS-FOXK2-ChIP-Seq(E-MTAB-2204)/Homer	SCHTGTTTACAT	1e-33	-78.18	0	3854	0.0526	3072	0.0431
TGA9(bZIP)/colamp-TGA9-DAP-Seq(GSE60143)/Homer	VTGACGTC	1e-33	-77.48	0	6777	0.0925	5699.1	0.08
IRF3(IRF)/BMDM-Irf3-ChIP-Seq(GSE67343)/Homer	AGTTTCAKTTTC	1e-33	-77.44	0	2216	0.0302	1650.1	0.0232
AT5G23930(mTERF)/col-AT5G23930-DAP-Seq(GSE60143)/Homer	GGCGGCTG	1e-33	-76.65	0	15847	0.2162	14121.7	0.1982
Hoxa13(Homeobox)/ChickenMSG-Hoxa13.Flag-ChIP-Seq(GSE86088)/Homer	CYHATAAAAN	1e-33	-76.18	0	15078	0.2057	13402.1	0.1881
ASL18(LOBAS2)/colamp-ASL18-DAP-Seq(GSE60143)/Homer	CCGGAAAWTCMGGAR	1e-32	-75.74	0	12274	0.1675	10781.6	0.1513
AT3G25990(Trihelix)/colamp-AT3G25990-DAP-Seq(GSE60143)/Homer	TTAACCATAG	1e-32	-74.85	0	3769	0.0514	3010.4	0.0423
RAP211(AP2EREBP)/colamp-RAP211-DAP-Seq(GSE60143)/Homer	RGCCGGCYWW	1e-31	-73.38	0	18204	0.2484	16374.9	0.2298
AT1G76870(Trihelix)/col-AT1G76870-DAP-Seq(GSE60143)/Homer	AAAACCRGWW	1e-31	-72.72	0	2412	0.0329	1833.6	0.0257
PQM-1(?)/cElegans-L3-ChIP-Seq(modEncode)/Homer	ACTGATAAGA	1e-31	-71.95	0	2239	0.0305	1687.6	0.0237
Hoxd11(Homeobox)/ChickenMSG-Hoxd11.Flag-ChIP-Seq(GSE86088)/Homer	VGCCATAAAA	1e-31	-71.94	0	14746	0.2012	13126.5	0.1842
MYB88(MYB)/col-MYB88-DAP-Seq(GSE60143)/Homer	HNACGCTCCT	1e-30	-70.39	0	16988	0.2318	15252.5	0.2141
AGL15(MADS)/col-AGL15-DAP-Seq(GSE60143)/Homer	TTTCCHWATWDGGAA	1e-30	-70.12	0	1005	0.0137	664.7	0.0093
CRC(C2C2YABBY)/col-CRC-DAP-Seq(GSE60143)/Homer	TWATSATA	1e-30	-69.36	0	6682	0.0912	5660.8	0.0794
PU.1:IRF8(ETS:IRF)/pDC-Irf8-ChIP-Seq(GSE66899)/Homer	GGAAGTGAAAST	1e-30	-69.35	0	1389	0.019	978.3	0.0137
AGL6(MADS)/col-AGL6-DAP-Seq(GSE60143)/Homer	TTWCCWWAWWDGGWA	1e-29	-69.02	0	829	0.0113	527.8	0.0074
bHLH80(bHLH)/col-bHLH80-DAP-Seq(GSE60143)/Homer	NNNNDCAASTTGHNN	1e-29	-68.53	0	5901	0.0805	4954.3	0.0695
STAT1(Stat)/HelaS3-STAT1-ChIP-Seq(GSE12782)/Homer	NATTTCCNGGAAAT	1e-29	-68.25	0	2198	0.03	1664.2	0.0234
PAX3:FKHR-fusion(Paired,Homeobox)/Rh4-PAX3:FKHR-ChIP-Seq(GSE19063)/Homer	ACCRTGACTAATTNN	1e-29	-68.13	0	1129	0.0154	768.3	0.0108
Tal1	CATCTG	1e-29	-67.7	0	10049	0.1371	8772.3	0.1231
TGA2(bZIP)/colamp-TGA2-DAP-Seq(GSE60143)/Homer	ACGTCAYCHH	1e-29	-67.52	0	3445	0.047	2755.1	0.0387
KLF6(Zf)/PDAC-KLF6-ChIP-Seq(GSE64557)/Homer	MKGGGYGTGGCC	1e-29	-67.04	0	10090	0.1377	8815	0.1237
AT5G56840(MYBrelated)/colamp-AT5G56840-DAP-Seq(GSE60143)/Homer	TGGATAAGGT	1e-29	-66.93	0	6854	0.0935	5832.6	0.0819
SeqBias: polyC-repeat	CCCCCCCCCC	1e-28	-66.26	0	72183	0.9848	69768	0.9792
AGL16(MADS)/col-AGL16-DAP-Seq(GSE60143)/Homer	TWCCHWATWDGGAAA	1e-27	-64.24	0	653	0.0089	399.9	0.0056
ATHB23(ZFHD)/col-ATHB23-DAP-Seq(GSE60143)/Homer	HTAATTARNN	1e-27	-63.15	0	5008	0.0683	4175.6	0.0586
Six1(Homeobox)/Myoblast-Six1-ChIP-Chip(GSE20150)/Homer	GKVTCADRTTWC	1e-27	-62.7	0	1588	0.0217	1162.8	0.0163
AT5G05550(Trihelix)/col-AT5G05550-DAP-Seq(GSE60143)/Homer	HDNHDTCKCCGGMGA	1e-26	-61.67	0	10136	0.1383	8899.7	0.1249
ATHB33(ZFHD)/col-ATHB33-DAP-Seq(GSE60143)/Homer	NGTRATTAAK	1e-26	-61.47	0	7242	0.0988	6223.8	0.0873
Tcf12(bHLH)/GM12878-Tcf12-ChIP-Seq(GSE32465)/Homer	VCAGCTGYTG	1e-26	-61.23	0	8735	0.1192	7602.1	0.1067
Trl(Zf)/S2-GAGAfactor-ChIP-Seq(GSE40646)/Homer	RGAGAGAG	1e-26	-60.49	0	22028	0.3005	20138.3	0.2826
TATA-Box(TBP)/Promoter/Homer	CCTTTTAWAGSC	1e-26	-60.46	0	7769	0.106	6715.6	0.0943
ERF13(AP2EREBP)/colamp-ERF13-DAP-Seq(GSE60143)/Homer	TYAGCCGCCATT	1e-26	-60.46	0	8853	0.1208	7717.5	0.1083
Hoxa11(Homeobox)/ChickenMSG-Hoxa11.Flag-ChIP-Seq(GSE86088)/Homer	TTTTATGGCM	1e-26	-60.18	0	13794	0.1882	12335.3	0.1731
Klf4(Zf)/mES-Klf4-ChIP-Seq(GSE11431)/Homer	GCCACACCCA	1e-26	-59.96	0	3080	0.042	2465.2	0.0346
Ronin(THAP)/ES-Thap11-ChIP-Seq(GSE51522)/Homer	RACTACAACTCCCAGVAKGC	1e-26	-59.92	0	261	0.0036	121.4	0.0017
Hoxd10(Homeobox)/ChickenMSG-Hoxd10.Flag-ChIP-Seq(GSE86088)/Homer	GGCMATGAAA	1e-25	-59.38	0	6995	0.0954	6010.4	0.0844
MafF(bZIP)/HepG2-MafF-ChIP-Seq(GSE31477)/Homer	HWWGTCAGCAWWTTT	1e-25	-58.05	0	1666	0.0227	1242.4	0.0174
AGL25(MADS)/colamp-AGL25-DAP-Seq(GSE60143)/Homer	TTTCCATWTWTGGAA	1e-25	-57.92	0	405	0.0055	223.7	0.0031
RAP26(AP2EREBP)/colamp-RAP26-DAP-Seq(GSE60143)/Homer	HDATGGCGGCGG	1e-25	-57.86	0	9209	0.1256	8067.9	0.1132
ATHB24(ZFHD)/colamp-ATHB24-DAP-Seq(GSE60143)/Homer	TAATTAAS	1e-24	-57.35	0	4044	0.0552	3337.1	0.0468
AGL13(MADS)/col-AGL13-DAP-Seq(GSE60143)/Homer	TWCCAWWTWTGGWAA	1e-24	-57.3	0	328	0.0045	169.6	0.0024
Smad4(MAD)/ESC-SMAD4-ChIP-Seq(GSE29422)/Homer	VBSYGTCTGG	1e-24	-56.55	0	11683	0.1594	10386.9	0.1458
SpiB(ETS)/OCILY3-SPIB-ChIP-Seq(GSE56857)/Homer	AAAGRGGAAGTG	1e-24	-56.49	0	1679	0.0229	1258	0.0177
Unknown2/Drosophila-Promoters/Homer	CATCMCTA	1e-24	-56.44	0	8749	0.1194	7651.1	0.1074
FEA4(bZIP)/Corn-FEA4-ChIP-Seq(GSE61954)/Homer	TGACGTCACS	1e-24	-56.37	0	6864	0.0936	5910.1	0.0829
FOXP1(Forkhead)/H9-FOXP1-ChIP-Seq(GSE31006)/Homer	NYYTGTTTACHN	1e-24	-56.18	0	2365	0.0323	1852	0.026
At2g33710(AP2EREBP)/colamp-At2g33710-DAP-Seq(GSE60143)/Homer	WTKGCGGCKR	1e-24	-55.83	0	13668	0.1865	12257	0.172
GFY-Staf(?,Zf)/Promoter/Homer	RACTACAATTCCCAGAAKGC	1e-23	-55.22	0	374	0.0051	204.2	0.0029
VIP1(bZIP)/col-VIP1-DAP-Seq(GSE60143)/Homer	NTTGACAGCTGTCAN	1e-23	-53.73	0	1397	0.0191	1027.6	0.0144
ATHB34(ZFHD)/colamp-ATHB34-DAP-Seq(GSE60143)/Homer	TRATTARS	1e-23	-53.71	0	4437	0.0605	3711.3	0.0521
GFY(?)/Promoter/Homer	ACTACAATTCCC	1e-23	-53.63	0	477	0.0065	282	0.004
ANAC046(NAC)/colamp-ANAC046-DAP-Seq(GSE60143)/Homer	ACACGYWAYC	1e-23	-53.49	0	10376	0.1416	9190.8	0.129
Hoxa9(Homeobox)/ChickenMSG-Hoxa9.Flag-ChIP-Seq(GSE86088)/Homer	RGCAATNAAA	1e-22	-52.95	0	16278	0.2221	14751.6	0.207
ELT-3(Gata)/cElegans-L1-ELT3-ChIP-Seq(modEncode)/Homer	AWTGATAAGA	1e-22	-52.69	0	2495	0.034	1980.7	0.0278
At1g75490(AP2EREBP)/colamp-At1g75490-DAP-Seq(GSE60143)/Homer	CACCGMCT	1e-22	-51.44	0	11267	0.1537	10042.3	0.1409
Hand2(bHLH)/Mesoderm-Hand2-ChIP-Seq(GSE61475)/Homer	TGACANARRCCAGRC	1e-22	-51.18	0	3378	0.0461	2771.8	0.0389
Usf2(bHLH)/C2C12-Usf2-ChIP-Seq(GSE36030)/Homer	GTCACGTGGT	1e-22	-51.17	0	2077	0.0283	1620.5	0.0227
AT5G60130(ABI3VP1)/col-AT5G60130-DAP-Seq(GSE60143)/Homer	WTTYTAAGVAAA	1e-22	-50.81	0	11668	0.1592	10425	0.1463
Hoxd12(Homeobox)/ChickenMSG-Hoxd12.Flag-ChIP-Seq(GSE86088)/Homer	HDGYAATGAAAN	1e-21	-50.57	0	10337	0.141	9179.2	0.1288
Pax8(Paired,Homeobox)/Thyroid-Pax8-ChIP-Seq(GSE26938)/Homer	GTCATGCHTGRCTGS	1e-21	-50.03	0	2463	0.0336	1963.8	0.0276
BOS1(MYB)/col-BOS1-DAP-Seq(GSE60143)/Homer	NNRCCTAACT	1e-21	-49.75	0	5241	0.0715	4466.1	0.0627
bZIP69(bZIP)/col-bZIP69-DAP-Seq(GSE60143)/Homer	GACAGCTGKCAW	1e-21	-49.59	0	928	0.0127	647.6	0.0091
Unknown-ESC-element(?)/mES-Nanog-ChIP-Seq(GSE11724)/Homer	CACAGCAGGGGG	1e-21	-49.3	0	5055	0.069	4299.3	0.0603
AT5G61620(MYBrelated)/colamp-AT5G61620-DAP-Seq(GSE60143)/Homer	CTTATCCA	1e-21	-48.87	0	7686	0.1049	6725	0.0944
MYB77(MYB)/col-MYB77-DAP-Seq(GSE60143)/Homer	NYAACBGYMC	1e-21	-48.74	0	8047	0.1098	7060.7	0.0991
AT1G28160(AP2EREBP)/colamp-AT1G28160-DAP-Seq(GSE60143)/Homer	GGCGGCGG	1e-21	-48.49	0	15415	0.2103	13981.2	0.1962
ERF4(AP2EREBP)/colamp-ERF4-DAP-Seq(GSE60143)/Homer	WDWTGGCGGCGG	1e-21	-48.47	0	8049	0.1098	7064.3	0.0991
YY1(Zf)/Promoter/Homer	CAAGATGGCGGC	1e-20	-48.35	0	499	0.0068	307.6	0.0043
Hoxa10(Homeobox)/ChickenMSG-Hoxa10.Flag-ChIP-Seq(GSE86088)/Homer	GGYAATGAAA	1e-20	-47.98	0	3589	0.049	2977.8	0.0418
Nkx3.1(Homeobox)/LNCaP-Nkx3.1-ChIP-Seq(GSE28264)/Homer	AAGCACTTAA	1e-20	-47.62	0	14178	0.1934	12820.9	0.1799
KLF10(Zf)/HEK293-KLF10.GFP-ChIP-Seq(GSE58341)/Homer	GGGGGTGTGTCC	1e-20	-47.08	0	4172	0.0569	3509.4	0.0493
bHLH122(bHLH)/col100-bHLH122-DAP-Seq(GSE60143)/Homer	NDDCAASTTGHHNWW	1e-20	-46.93	0	4860	0.0663	4136.4	0.0581
At5g18450(AP2EREBP)/col-At5g18450-DAP-Seq(GSE60143)/Homer	CACCGCTT	1e-20	-46.91	0	12312	0.168	11067.1	0.1553
SEP3(MADS)/Arabidoposis-Flower-Sep3-ChIP-Seq/Homer	CCAAAAAGGG	1e-20	-46.83	0	7731	0.1055	6783	0.0952
Unknown5/Drosophila-Promoters/Homer	GCTGATAASV	1e-20	-46.82	0	3663	0.05	3051	0.0428
ZBTB18(Zf)/HEK293-ZBTB18.GFP-ChIP-Seq(GSE58341)/Homer	AACATCTGGA	1e-20	-46.62	0	3695	0.0504	3080.3	0.0432
Bapx1(Homeobox)/VertebralCol-Bapx1-ChIP-Seq(GSE36672)/Homer	TTRAGTGSYK	1e-20	-46.24	0	13232	0.1805	11941.9	0.1676
ABR1(AP2EREBP)/colamp-ABR1-DAP-Seq(GSE60143)/Homer	AAATGGCGGCGG	1e-20	-46.16	0	7266	0.0991	6356.7	0.0892
NFkB-p65(RHD)/GM12787-p65-ChIP-Seq(GSE19485)/Homer	WGGGGATTTCCC	1e-19	-46.01	0	3792	0.0517	3171.5	0.0445
SeqBias: C/A-bias	MMMMMMMMMM	1e-19	-45.72	0	73045	0.9966	70837.8	0.9942
Otx2(Homeobox)/EpiLC-Otx2-ChIP-Seq(GSE56098)/Homer	NYTAATCCYB	1e-19	-45.5	0	4341	0.0592	3672.6	0.0515
PRDM15(Zf)/ESC-Prdm15-ChIP-Seq(GSE73694)/Homer	YCCDNTCCAGGTTTT	1e-19	-45.1	0	7368	0.1005	6459.3	0.0907
MyoD(bHLH)/Myotube-MyoD-ChIP-Seq(GSE21614)/Homer	RRCAGCTGYTSY	1e-19	-45.08	0	6679	0.0911	5821.3	0.0817
Tbx20(T-box)/Heart-Tbx20-ChIP-Seq(GSE29636)/Homer	GGTGYTGACAGS	1e-19	-44.79	0	1567	0.0214	1201.4	0.0169
Unknown3/Drosophila-Promoters/Homer	ACVAKCTGGCAGCGC	1e-19	-44.68	0	838	0.0114	585.8	0.0082
E2F3(E2F)/MEF-E2F3-ChIP-Seq(GSE71376)/Homer	BTKGGCGGGAAA	1e-19	-44.44	0	5898	0.0805	5105.5	0.0717
Egr1(Zf)/K562-Egr1-ChIP-Seq(GSE32465)/Homer	TGCGTGGGYG	1e-19	-44.42	0	6402	0.0873	5570.7	0.0782
PBX2(Homeobox)/K562-PBX2-ChIP-Seq(Encode)/Homer	RTGATTKATRGN	1e-19	-44.28	0	4335	0.0591	3674.7	0.0516
RRTF1(AP2EREBP)/colamp-RRTF1-DAP-Seq(GSE60143)/Homer	CCGCCGCHATTT	1e-19	-44.04	0	1463	0.02	1114.6	0.0156
Dorsal(RHD)/Embryo-dl-ChIP-Seq(GSE65441)/Homer	GGGAAAAMCCCG	1e-18	-43.73	0	1435	0.0196	1091.9	0.0153
GATA(Zf),IR3/iTreg-Gata3-ChIP-Seq(GSE20898)/Homer	NNNNNBAGATAWYATCTVHN	1e-18	-43.6	0	836	0.0114	586.8	0.0082
E-box/Drosophila-Promoters/Homer	AACAGCTGTTHN	1e-18	-43.06	0	1790	0.0244	1401.1	0.0197
LIN-39(Homeobox)/cElegans.L3-LIN39-ChIP-Seq(modEncode)/Homer	ATGATTRATG	1e-18	-42.72	0	6429	0.0877	5608.9	0.0787
DLX1(Homeobox)/BasalGanglia-Dlx1-ChIP-seq(GSE124936)/Homer	NSNNTAATTA	1e-18	-42.7	0	7617	0.1039	6710	0.0942
Nkx2.1(Homeobox)/LungAC-Nkx2.1-ChIP-Seq(GSE43252)/Homer	RSCACTYRAG	1e-18	-42.26	0	18625	0.2541	17104.4	0.2401
Lhx2(Homeobox)/HFSC-Lhx2-ChIP-Seq(GSE48068)/Homer	TAATTAGN	1e-18	-42.1	0	5952	0.0812	5172.9	0.0726
LBD13(LOBAS2)/colamp-LBD13-DAP-Seq(GSE60143)/Homer	KCCGTNWTTTBCGGC	1e-18	-41.64	0	5984	0.0816	5205.5	0.0731
STAT5(Stat)/mCD4+-Stat5-ChIP-Seq(GSE12346)/Homer	RTTTCTNAGAAA	1e-17	-41.04	0	2450	0.0334	1992.9	0.028
NFkB-p65-Rel(RHD)/ThioMac-LPS-Expression(GSE23622)/Homer	GGAAATTCCC	1e-17	-40.76	0	524	0.0071	340.4	0.0048
RAP212(AP2EREBP)/col-RAP212-DAP-Seq(GSE60143)/Homer	CGCCGCCATTTT	1e-17	-39.81	0	5827	0.0795	5074.2	0.0712
At5g47390(MYBrelated)/col-At5g47390-DAP-Seq(GSE60143)/Homer	CTTATCCA	1e-17	-39.72	0	6672	0.091	5857	0.0822
Tcfcp2l1(CP2)/mES-Tcfcp2l1-ChIP-Seq(GSE11431)/Homer	NRAACCRGTTYRAACCRGYT	1e-16	-39.09	0	1045	0.0143	773.8	0.0109
ERF115(AP2EREBP)/colamp-ERF115-DAP-Seq(GSE60143)/Homer	WTKRCGGCGB	1e-16	-38.64	0	12128	0.1655	10981	0.1541
CEBP:CEBP(bZIP)/MEF-Chop-ChIP-Seq(GSE35681)/Homer	NTNATGCAAYMNNHTGMAAY	1e-16	-37.33	0	868	0.0118	630	0.0088
ATAF1(NAC)/col-ATAF1-DAP-Seq(GSE60143)/Homer	YACGTMAY	1e-16	-37.16	0	14515	0.198	13257.8	0.1861
DEAR2(AP2EREBP)/colamp-DEAR2-DAP-Seq(GSE60143)/Homer	HCACCGACAWHD	1e-15	-36.82	0	5592	0.0763	4880.3	0.0685
NAP(NAC)/col-NAP-DAP-Seq(GSE60143)/Homer	ARGTTACGTRTN	1e-15	-36.74	0	4519	0.0617	3892.9	0.0546
HOXB13(Homeobox)/ProstateTumor-HOXB13-ChIP-Seq(GSE56288)/Homer	TTTTATKRGG	1e-15	-36.63	0	5893	0.0804	5160.9	0.0724
WT1(Zf)/Kidney-WT1-ChIP-Seq(GSE90016)/Homer	MCTCCCMCRCAB	1e-15	-36.39	0	5531	0.0755	4827	0.0677
PRDM10(Zf)/HEK293-PRDM10.eGFP-ChIP-Seq(Encode)/Homer	TGGTACATTCCA	1e-15	-36.29	0	4102	0.056	3513.1	0.0493
AT4G37180(G2like)/col-AT4G37180-DAP-Seq(GSE60143)/Homer	AGAATCTTNN	1e-15	-36.25	0	7824	0.1067	6960.4	0.0977
TFE3(bHLH)/MEF-TFE3-ChIP-Seq(GSE75757)/Homer	GTCACGTGACYV	1e-15	-35.72	0	545	0.0074	367.2	0.0052
ETS:RUNX(ETS,Runt)/Jurkat-RUNX1-ChIP-Seq(GSE17954)/Homer	RCAGGATGTGGT	1e-15	-35.52	0	819	0.0112	593.4	0.0083
Lhx1(Homeobox)/EmbryoCarcinoma-Lhx1-ChIP-Seq(GSE70957)/Homer	NNYTAATTAR	1e-15	-35.29	0	6309	0.0861	5557.5	0.078
Sox9(HMG)/Limb-SOX9-ChIP-Seq(GSE73225)/Homer	AGGVNCCTTTGT	1e-15	-34.63	0	5133	0.07	4473.6	0.0628
At3g12730(G2like)/colamp-At3g12730-DAP-Seq(GSE60143)/Homer	AAGATTCT	1e-15	-34.62	0	9236	0.126	8299.7	0.1165
Unknown4/Drosophila-Promoters/Homer	AAAAATACCRMA	1e-14	-34.46	0	681	0.0093	481.8	0.0068
E2F6(E2F)/Hela-E2F6-ChIP-Seq(GSE31477)/Homer	GGCGGGAARN	1e-14	-34.4	0	5078	0.0693	4424.2	0.0621
MYB81(MYB)/col-MYB81-DAP-Seq(GSE60143)/Homer	NWAACSGWTWNN	1e-14	-34.2	0	8428	0.115	7545.4	0.1059
NAM(NAC)/col-NAM-DAP-Seq(GSE60143)/Homer	RGTTRCGTRW	1e-14	-33.97	0	6003	0.0819	5284.3	0.0742
Zfp281(Zf)/ES-Zfp281-ChIP-Seq(GSE81042)/Homer	CCCCTCCCCCAC	1e-14	-33.78	0	2158	0.0294	1767.8	0.0248
PR(NR)/T47D-PR-ChIP-Seq(GSE31130)/Homer	VAGRACAKNCTGTBC	1e-14	-33.64	0	13328	0.1818	12174.7	0.1709
AT1G71450(AP2EREBP)/col-AT1G71450-DAP-Seq(GSE60143)/Homer	DHDWTGTCGGTG	1e-14	-33.53	0	9799	0.1337	8841	0.1241
MYB73(MYB)/col-MYB73-DAP-Seq(GSE60143)/Homer	NNNNHAACNGHHDHN	1e-14	-33.47	0	11304	0.1542	10260.1	0.144
Sox10(HMG)/SciaticNerve-Sox3-ChIP-Seq(GSE35132)/Homer	CCWTTGTYYB	1e-14	-33.18	0	9303	0.1269	8377	0.1176
IRF:BATF(IRF:bZIP)/pDC-Irf8-ChIP-Seq(GSE66899)/Homer	CTTTCANTATGACTV	1e-14	-33	0	721	0.0098	518.3	0.0073
HOXA9(Homeobox)/HSC-Hoxa9-ChIP-Seq(GSE33509)/Homer	GGCCATAAATCA	1e-14	-32.87	0	3553	0.0485	3034.5	0.0426
ERF105(AP2EREBP)/colamp-ERF105-DAP-Seq(GSE60143)/Homer	TGGCGGCT	1e-14	-32.85	0	12083	0.1649	11004.6	0.1544
SeqBias: CG-repeat	CGCGCGCGCG	1e-14	-32.82	0	16479	0.2248	15181.6	0.2131
bHLH130(bHLH)/col-bHLH130-DAP-Seq(GSE60143)/Homer	GCAACTTG	1e-14	-32.61	0	4146	0.0566	3579.8	0.0502
Hoxb4(Homeobox)/ES-Hoxb4-ChIP-Seq(GSE34014)/Homer	TGATTRATGGCY	1e-14	-32.24	0	1095	0.0149	838.9	0.0118
Hoxc9(Homeobox)/Ainv15-Hoxc9-ChIP-Seq(GSE21812)/Homer	GGCCATAAATCA	1e-13	-32.21	0	2614	0.0357	2185.1	0.0307
ERF8(AP2EREBP)/colamp-ERF8-DAP-Seq(GSE60143)/Homer	CGCCGYCATW	1e-13	-32.02	0	8027	0.1095	7191.3	0.1009
ERF7(AP2EREBP)/col-ERF7-DAP-Seq(GSE60143)/Homer	ATGRCGGCGG	1e-13	-31.38	0	9688	0.1322	8759.1	0.1229
Maz(Zf)/HepG2-Maz-ChIP-Seq(GSE31477)/Homer	GGGGGGGG	1e-13	-31.2	0	14632	0.1996	13444.1	0.1887
PAX5(Paired,Homeobox)/GM12878-PAX5-ChIP-Seq(GSE32465)/Homer	GCAGCCAAGCRTGACH	1e-13	-30.76	0	2597	0.0354	2178.9	0.0306
At1g36060(AP2EREBP)/colamp-At1g36060-DAP-Seq(GSE60143)/Homer	NNWWKGTCGGTG	1e-13	-30.71	0	3326	0.0454	2841.8	0.0399
LBD23(LOBAS2)/colamp-LBD23-DAP-Seq(GSE60143)/Homer	GCGNAWWWTNCGCYW	1e-13	-30.05	0	6245	0.0852	5544.5	0.0778
OBP3(C2C2dof)/col-OBP3-DAP-Seq(GSE60143)/Homer	NYWACTTTTT	1e-12	-29.72	0	20330	0.2774	18908.7	0.2654
STAT6(Stat)/CD4-Stat6-ChIP-Seq(GSE22104)/Homer	ABTTCYYRRGAA	1e-12	-29.7	0	3729	0.0509	3217.3	0.0452
TBP3(MYBrelated)/col-TBP3-DAP-Seq(GSE60143)/Homer	VYTAGGGCAN	1e-12	-29.48	0	4225	0.0576	3675.9	0.0516
MYB33(MYB)/col-MYB33-DAP-Seq(GSE60143)/Homer	DDTYNGTTAN	1e-12	-29.46	0	9969	0.136	9046.3	0.127
EKLF(Zf)/Erythrocyte-Klf1-ChIP-Seq(GSE20478)/Homer	NWGGGTGTGGCY	1e-12	-29.28	0	1411	0.0193	1125.5	0.0158
At1g25550(G2like)/colamp-At1g25550-DAP-Seq(GSE60143)/Homer	NAGATTCY	1e-12	-28.97	0	7105	0.0969	6358.9	0.0892
GATA:SCL(Zf,bHLH)/Ter119-SCL-ChIP-Seq(GSE18720)/Homer	CRGCTGBNGNSNNSAGATAA	1e-12	-28.88	0	712	0.0097	522.3	0.0073
MYB116(MYB)/colamp-MYB116-DAP-Seq(GSE60143)/Homer	AGTTAGGCAN	1e-12	-28.87	0	3754	0.0512	3246.3	0.0456
At3g04030(G2like)/col-At3g04030-DAP-Seq(GSE60143)/Homer	DRGAATCT	1e-12	-28.78	0	5961	0.0813	5291.6	0.0743
GLIS3(Zf)/Thyroid-Glis3.GFP-ChIP-Seq(GSE103297)/Homer	CTCCCTGGGAGGCCN	1e-12	-28.71	0	13642	0.1861	12536.8	0.176
AT1G49560(G2like)/colamp-AT1G49560-DAP-Seq(GSE60143)/Homer	GAWTCTNWDA	1e-12	-28.62	0	8622	0.1176	7786.3	0.1093
Hoxd13(Homeobox)/ChickenMSG-Hoxd13.Flag-ChIP-Seq(GSE86088)/Homer	NCYAATAAAA	1e-12	-28.58	0	9267	0.1264	8394.5	0.1178
At5g08750(C3H)/col-At5g08750-DAP-Seq(GSE60143)/Homer	NWDTTGCGGCTR	1e-12	-28.55	0	2620	0.0357	2212.1	0.031
Unknown3/Arabidopsis-Promoters/Homer	AYTAAACCGG	1e-12	-28.3	0	920	0.0126	701.4	0.0098
WRKY75(WRKY)/col-WRKY75-DAP-Seq(GSE60143)/Homer	CGTTGACTWW	1e-12	-28.19	0	4449	0.0607	3892.9	0.0546
CDF3(C2C2dof)/colamp-CDF3-DAP-Seq(GSE60143)/Homer	AAAAGTRM	1e-12	-27.93	0	11555	0.1577	10565.8	0.1483
GAGA-repeat/Arabidopsis-Promoters/Homer	CTCTCTCTCY	1e-12	-27.79	0	8051	0.1098	7258.6	0.1019
MYB70(MYB)/col-MYB70-DAP-Seq(GSE60143)/Homer	WTAACNGTTA	1e-12	-27.71	0	8184	0.1117	7384.4	0.1036
CRF10(AP2EREBP)/col100-CRF10-DAP-Seq(GSE60143)/Homer	DCCGCCGYHA	1e-11	-27.39	0	10291	0.1404	9375.7	0.1316
STAT6(Stat)/Macrophage-Stat6-ChIP-Seq(GSE38377)/Homer	TTCCKNAGAA	1e-11	-27.23	0	3820	0.0521	3319.8	0.0466
Myf5(bHLH)/GM-Myf5-ChIP-Seq(GSE24852)/Homer	BAACAGCTGT	1e-11	-27.1	0	5471	0.0746	4850.8	0.0681
HY5(bZIP)/colamp-HY5-DAP-Seq(GSE60143)/Homer	RRTSACGTSD	1e-11	-26.91	0	4743	0.0647	4175.7	0.0586
THRb(NR)/HepG2-THRb.Flag-ChIP-Seq(Encode)/Homer	GGTCACCTGAGGTCA	1e-11	-26.47	0	4769	0.0651	4203.8	0.059
At1g19210(AP2EREBP)/colamp-At1g19210-DAP-Seq(GSE60143)/Homer	HCACCGACCAHN	1e-11	-26.36	0	7664	0.1046	6910.1	0.097
DREB19(AP2EREBP)/colamp-DREB19-DAP-Seq(GSE60143)/Homer	AATGTCGGTK	1e-11	-26.16	0	2598	0.0354	2207	0.031
WRKY25(WRKY)/colamp-WRKY25-DAP-Seq(GSE60143)/Homer	NNNNHRGTCAAMNNN	1e-11	-25.74	0	5247	0.0716	4654	0.0653
Nkx2.5(Homeobox)/HL1-Nkx2.5.biotin-ChIP-Seq(GSE21529)/Homer	RRSCACTYAA	1e-11	-25.61	0	14029	0.1914	12948.6	0.1817
AT2G28810(C2C2dof)/colamp-AT2G28810-DAP-Seq(GSE60143)/Homer	VAAAAAGTWA	1e-11	-25.56	0	15491	0.2114	14343.1	0.2013
Initiator/Drosophila-Promoters/Homer	NTCAGTYG	1e-10	-25.09	0	14148	0.193	13069.3	0.1834
GFX(?)/Promoter/Homer	ATTCTCGCGAGA	1e-10	-25.08	0	114	0.0016	55.5	0.0008
MYB65(MYB)/colamp-MYB65-DAP-Seq(GSE60143)/Homer	RACNGTTA	1e-10	-25.08	0	6456	0.0881	5790.5	0.0813
caudal(Homeobox)/Drosophila-Embryos-ChIP-Chip(modEncode)/Homer	GGYCATAAAW	1e-10	-25.07	0	4031	0.055	3531.4	0.0496
Arnt:Ahr(bHLH)/MCF7-Arnt-ChIP-Seq(Lo_et_al.)/Homer	TBGCACGCAA	1e-10	-25	0	4186	0.0571	3675.2	0.0516
WRKY15(WRKY)/col-WRKY15-DAP-Seq(GSE60143)/Homer	VGTTGACTWW	1e-10	-24.46	0	4540	0.0619	4008.2	0.0563
AT2G33550(Trihelix)/colamp-AT2G33550-DAP-Seq(GSE60143)/Homer	TTTAAGGGCAYTTTT	1e-10	-24.28	0	12110	0.1652	11141.5	0.1564
AT4G18450(AP2EREBP)/col-AT4G18450-DAP-Seq(GSE60143)/Homer	ATGGCGGCKG	1e-10	-24.28	0	4120	0.0562	3620.5	0.0508
ATHB6(Homeobox)/col-ATHB6-DAP-Seq(GSE60143)/Homer	AATGATTG	1e-10	-24.24	0	6294	0.0859	5647.1	0.0793
NLP7(RWPRK)/col-NLP7-DAP-Seq(GSE60143)/Homer	TGRCCYTTCR	1e-10	-23.8	0	13687	0.1867	12649.4	0.1775
Six4(Homeobox)/MCF7-SIX4-ChIP-Seq(Encode)/Homer	TGWAAYCTGABACCB	1e-10	-23.69	0	359	0.0049	243.6	0.0034
ZNF7(Zf)/HepG2-ZNF7.Flag-ChIP-Seq(Encode)/Homer	CTGCCWVCTTTTRTA	1e-10	-23.59	0	3038	0.0414	2627.9	0.0369
ERF10(AP2EREBP)/col-ERF10-DAP-Seq(GSE60143)/Homer	RTGGCGGCGG	1e-10	-23.47	0	5994	0.0818	5374.4	0.0754
PRDM1(Zf)/Hela-PRDM1-ChIP-Seq(GSE31477)/Homer	ACTTTCACTTTC	1e-10	-23.47	0	3440	0.0469	2998	0.0421
WRKY28(WRKY)/col-WRKY28-DAP-Seq(GSE60143)/Homer	BGTTGACTWH	1e-09	-22.55	0	6118	0.0835	5501	0.0772
HSF3(HSF)/colamp-HSF3-DAP-Seq(GSE60143)/Homer	NTTCTAGAAKCTTCT	1e-09	-22.4	0	6161	0.0841	5542.6	0.0778
ERF3(AP2EREBP)/colamp-ERF3-DAP-Seq(GSE60143)/Homer	ATGGCGGCGG	1e-09	-22	0	5765	0.0787	5175.2	0.0726
Cdx2(Homeobox)/mES-Cdx2-ChIP-Seq(GSE14586)/Homer	GYMATAAAAH	1e-09	-21.78	0	3303	0.0451	2885	0.0405
CEJ1(AP2EREBP)/col-CEJ1-DAP-Seq(GSE60143)/Homer	WWTGTCGGTG	1e-09	-21.72	0	4823	0.0658	4297.5	0.0603
NRF1(NRF)/MCF7-NRF1-ChIP-Seq(Unpublished)/Homer	CTGCGCATGCGC	1e-09	-21.58	0	1191	0.0162	965.8	0.0136
Sox6(HMG)/Myotubes-Sox6-ChIP-Seq(GSE32627)/Homer	CCATTGTTNY	1e-09	-21.56	0	8633	0.1178	7881.6	0.1106
ERF11(AP2EREBP)/col-ERF11-DAP-Seq(GSE60143)/Homer	RTGGCGGCGG	1e-09	-21.45	0	7124	0.0972	6458.3	0.0906
SeqBias: GCW-triplet	GCWGCWGCWGCW	1e-09	-21.44	0	73158	0.9981	71035.8	0.997
RORgt(NR)/EL4-RORgt.Flag-ChIP-Seq(GSE56019)/Homer	AAYTAGGTCA	1e-09	-21.42	0	762	0.0104	589	0.0083
RORgt(NR)/EL4-RORgt.Flag-ChIP-Seq(GSE56019)/Homer	AAYTAGGTCA	1e-09	-21.42	0	762	0.0104	589	0.0083
CDX4(Homeobox)/ZebrafishEmbryos-Cdx4.Myc-ChIP-Seq(GSE48254)/Homer	NGYCATAAAWCH	1e-09	-21.42	0	4541	0.062	4037.5	0.0567
ESE3(AP2EREBP)/col-ESE3-DAP-Seq(GSE60143)/Homer	GACGGTGG	1e-09	-20.79	0	10009	0.1366	9195.2	0.1291
ZNF189(Zf)/HEK293-ZNF189.GFP-ChIP-Seq(GSE58341)/Homer	TGGAACAGMA	1e-09	-20.77	0	5688	0.0776	5116.3	0.0718
MyoG(bHLH)/C2C12-MyoG-ChIP-Seq(GSE36024)/Homer	AACAGCTG	1e-08	-20.63	0	8655	0.1181	7914.5	0.1111
ARF2(ARF)/col-ARF2-DAP-Seq(GSE60143)/Homer	TTGTCGGMWN	1e-08	-20.47	0	17266	0.2356	16125.2	0.2263
p63(p53)/Keratinocyte-p63-ChIP-Seq(GSE17611)/Homer	NNDRCATGYCYNRRCATGYH	1e-08	-20.29	0	1983	0.0271	1685	0.0236
WRKY55(WRKY)/col-WRKY55-DAP-Seq(GSE60143)/Homer	NCGTTGACTT	1e-08	-20.11	0	5548	0.0757	4992.3	0.0701
Erra(NR)/HepG2-Erra-ChIP-Seq(GSE31477)/Homer	CAAAGGTCAG	1e-08	-19.75	0	16213	0.2212	15129.9	0.2123
T1ISRE(IRF)/ThioMac-Ifnb-Expression/Homer	ACTTTCGTTTCT	1e-08	-19.62	0	78	0.0011	37	0.0005
Npas4(bHLH)/Neuron-Npas4-ChIP-Seq(GSE127793)/Homer	NHRTCACGACDN	1e-08	-19.61	0	5203	0.071	4674.6	0.0656
ERF9(AP2EREBP)/colamp-ERF9-DAP-Seq(GSE60143)/Homer	AWATGGCGGCGG	1e-08	-19.52	0	2488	0.0339	2152.2	0.0302
DPL-1(E2F)/cElegans-Adult-ChIP-Seq(modEncode)/Homer	TAGCGCGC	1e-08	-19.49	0	5989	0.0817	5413.8	0.076
Egr2(Zf)/Thymocytes-Egr2-ChIP-Seq(GSE34254)/Homer	NGCGTGGGCGGR	1e-08	-19.32	0	1669	0.0228	1406.9	0.0197
RORa(NR)/Liver-Rora-ChIP-Seq(GSE101115)/Homer	AAWCTAGGTCARDNN	1e-08	-19.13	0	815	0.0111	644.8	0.0091
DMRT6(DM)/Testis-DMRT6-ChIP-Seq(GSE60440)/Homer	YDGHTACAWTGTADC	1e-08	-19.07	0	825	0.0113	653.2	0.0092
RORg(NR)/Liver-Rorc-ChIP-Seq(GSE101115)/Homer	WAABTAGGTCAV	1e-08	-19.03	0	528	0.0072	396.1	0.0056
WRKY18(WRKY)/col-WRKY18-DAP-Seq(GSE60143)/Homer	NNNTTGACYWNNNNN	1e-08	-19.02	0	8278	0.1129	7579.1	0.1064
SFP1/SacCer-Promoters/Homer	DDAAAAATTTTY	1e-08	-18.89	0	608	0.0083	465.5	0.0065
ZBTB33(Zf)/GM12878-ZBTB33-ChIP-Seq(GSE32465)/Homer	GGVTCTCGCGAGAAC	1e-08	-18.87	0	355	0.0048	251.2	0.0035
AT1G47655(C2C2dof)/colamp-AT1G47655-DAP-Seq(GSE60143)/Homer	YHACTTTTTS	1e-08	-18.81	0	23099	0.3152	21764.8	0.3055
AR-halfsite(NR)/LNCaP-AR-ChIP-Seq(GSE27824)/Homer	CCAGGAACAG	1e-08	-18.77	0	25695	0.3506	24269.4	0.3406
WRKY6(WRKY)/colamp-WRKY6-DAP-Seq(GSE60143)/Homer	NCGTTGACTWWD	1e-07	-18.39	0	3970	0.0542	3534.9	0.0496
RBFox2(?)/Heart-RBFox2-CLIP-Seq(GSE57926)/Homer	TGCATGCA	1e-07	-18.03	0	11419	0.1558	10578.3	0.1485
ZNF341(Zf)/EBV-ZNF341-ChIP-Seq(GSE113194)/Homer	GGAACAGCCG	1e-07	-17.9	0	5465	0.0746	4939.5	0.0693
Pit1+1bp(Homeobox)/GCrat-Pit1-ChIP-Seq(GSE58009)/Homer	ATGCATAATTCA	1e-07	-17.82	0	1650	0.0225	1398	0.0196
Oct11(POU,Homeobox)/NCIH1048-POU2F3-ChIP-seq(GSE115123)/Homer	GATTTGCATA	1e-07	-17.69	0	1414	0.0193	1185.9	0.0166
MYB98(MYB)/col-MYB98-DAP-Seq(GSE60143)/Homer	NWDCCGTTAC	1e-07	-17.45	0	1418	0.0193	1190.1	0.0167
ARE(NR)/LNCAP-AR-ChIP-Seq(GSE27824)/Homer	RGRACASNSTGTYCYB	1e-07	-17.39	0	1401	0.0191	1175.7	0.0165
ZNF143|STAF(Zf)/CUTLL-ZNF143-ChIP-Seq(GSE29600)/Homer	ATTTCCCAGVAKSCY	1e-07	-17.26	0	2291	0.0313	1988.9	0.0279
PIF4(bHLH)/Seedling-PIF4-ChIP-Seq(GSE35315)/Homer	NNBCACGTGN	1e-07	-16.87	0	7426	0.1013	6802.3	0.0955
WRKY31(WRKY)/colamp-WRKY31-DAP-Seq(GSE60143)/Homer	NCGTTGACTWWK	1e-07	-16.87	0	3169	0.0432	2803.3	0.0393
AT1G69570(C2C2dof)/col-AT1G69570-DAP-Seq(GSE60143)/Homer	WAAAAGTGHH	1e-07	-16.8	0	7558	0.1031	6928.5	0.0972
AT3G12130(C3H)/colamp-AT3G12130-DAP-Seq(GSE60143)/Homer	TMACTTTTTV	1e-07	-16.8	0	16020	0.2186	14999.2	0.2105
MYB119(MYB)/colamp-MYB119-DAP-Seq(GSE60143)/Homer	YRACCGTTACDD	1e-07	-16.73	0	1358	0.0185	1140.3	0.016
WRKY42(WRKY)/colamp-WRKY42-DAP-Seq(GSE60143)/Homer	NAAAGTCAACGN	1e-07	-16.67	0	1565	0.0214	1328.3	0.0186
Unknown(Homeobox)/Limb-p300-ChIP-Seq/Homer	SSCMATWAAA	1e-07	-16.52	0	3622	0.0494	3228.1	0.0453
DREB2(AP2EREBP)/col-DREB2-DAP-Seq(GSE60143)/Homer	TMACCGACATWA	1e-07	-16.27	0	1989	0.0271	1718	0.0241
DMRT1(DM)/Testis-DMRT1-ChIP-Seq(GSE64892)/Homer	TWGHWACAWTGTWDC	1e-07	-16.17	0	993	0.0135	815.5	0.0114
JGL(C2H2)/col-JGL-DAP-Seq(GSE60143)/Homer	ACYTTCAGTT	1e-06	-15.76	0	9755	0.1331	9030.8	0.1267
MYB118(MYB)/colamp-MYB118-DAP-Seq(GSE60143)/Homer	TAWCCGTTAC	1e-06	-15.6	0	1399	0.0191	1184.5	0.0166
LCL1(MYBrelated)/colamp-LCL1-DAP-Seq(GSE60143)/Homer	NAAAATATCTWHWWN	1e-06	-15.55	0	733	0.01	587.3	0.0082
TRP2(MYBrelated)/colamp-TRP2-DAP-Seq(GSE60143)/Homer	TAAACCCT	1e-06	-15.45	0	1038	0.0142	859.3	0.0121
Replumless(BLH)/Arabidopsis-RPL.GFP-ChIP-Seq(GSE78727)/Homer	HGTCWHATCA	1e-06	-15.37	0	6113	0.0834	5581.4	0.0783
AT3G58630(Trihelix)/col-AT3G58630-DAP-Seq(GSE60143)/Homer	TCTCCGGCGA	1e-06	-15.26	0	1168	0.0159	977.6	0.0137
HSFA6B(HSF)/colamp-HSFA6B-DAP-Seq(GSE60143)/Homer	NTTCTAGAANHTTCT	1e-06	-14.94	0	3426	0.0467	3061.8	0.043
Sox21(HMG)/ESC-SOX21-ChIP-Seq(GSE110505)/Homer	BCCWTTGTBYKV	1e-06	-14.61	0	9551	0.1303	8855.5	0.1243
Pit1(Homeobox)/GCrat-Pit1-ChIP-Seq(GSE58009)/Homer	ATGMATATDC	1e-06	-14.58	0	4568	0.0623	4135.8	0.058
TF3A(C2H2)/col-TF3A-DAP-Seq(GSE60143)/Homer	NNDDGAGGAGGWNNN	1e-06	-14.58	0	10200	0.1392	9474.6	0.133
WRKY65(WRKY)/colamp-WRKY65-DAP-Seq(GSE60143)/Homer	AWWWAGTCAACG	1e-06	-14.58	0	2088	0.0285	1822	0.0256
PHV(HB)/col-PHV-DAP-Seq(GSE60143)/Homer	RTAATSATTA	1e-06	-14.31	0	1887	0.0257	1639	0.023
Nkx2.2(Homeobox)/NPC-Nkx2.2-ChIP-Seq(GSE61673)/Homer	BTBRAGTGSN	1e-06	-14.19	0	12755	0.174	11922.5	0.1673
ERF5(AP2EREBP)/colamp-ERF5-DAP-Seq(GSE60143)/Homer	DCMGCCGCCA	1e-06	-14.12	0	4459	0.0608	4038.9	0.0567
NPAS(bHLH)/Liver-NPAS-ChIP-Seq(GSE39860)/Homer	NVCACGTG	1e-06	-14.1	0	9736	0.1328	9040.9	0.1269
HRE(HSF)/Striatum-HSF1-ChIP-Seq(GSE38000)/Homer	TTCTAGAABNTTCTA	1e-06	-14.07	0	1534	0.0209	1317.8	0.0185
AIL7(AP2EREBP)/colamp-AIL7-DAP-Seq(GSE60143)/Homer	KCACRAWTYYCGAGG	1e-06	-14.04	0	2606	0.0356	2306.1	0.0324
E2F1(E2F)/Hela-E2F1-ChIP-Seq(GSE22478)/Homer	CWGGCGGGAA	1e-06	-14.04	0	2211	0.0302	1940.8	0.0272
At5g62940(C2C2dof)/col-At5g62940-DAP-Seq(GSE60143)/Homer	WHWHHACTTTTT	1e-06	-13.99	0	22576	0.308	21367.6	0.2999
LBD2(LOBAS2)/colamp-LBD2-DAP-Seq(GSE60143)/Homer	TCCGAWTTTTTCGGN	1e-06	-13.91	0	1571	0.0214	1353	0.019
ERF1(AP2EREBP)/colamp-ERF1-DAP-Seq(GSE60143)/Homer	GGCGGCTR	1e-06	-13.87	0	6368	0.0869	5843.2	0.082
ERF2(AP2EREBP)/colamp-ERF2-DAP-Seq(GSE60143)/Homer	GGCGGCTG	1e-06	-13.86	0	7214	0.0984	6645.4	0.0933
ATHB15(HB)/col-ATHB15-DAP-Seq(GSE60143)/Homer	GYAATSATTA	1e-06	-13.85	0	1505	0.0205	1292.5	0.0181
ANAC016(NAC)/col-ANAC016-DAP-Seq(GSE60143)/Homer	WNCTTGNNNNNCAMG	1e-05	-13.72	0	4174	0.0569	3775.7	0.053
LOB(LOBAS2)/col-LOB-DAP-Seq(GSE60143)/Homer	CGCCGKAWWTTHCGS	1e-05	-13.71	0	1648	0.0225	1424.3	0.02
Tbr1(T-box)/Cortex-Tbr1-ChIP-Seq(GSE71384)/Homer	AAGGTGTKAA	1e-05	-13.49	0	7787	0.1062	7195.3	0.101
MYB56(MYB)/colamp-MYB56-DAP-Seq(GSE60143)/Homer	HTAACGRMHY	1e-05	-13.39	0	4238	0.0578	3840	0.0539
Brn1(POU,Homeobox)/NPC-Brn1-ChIP-Seq(GSE35496)/Homer	TATGCWAATBAV	1e-05	-13.36	0	1371	0.0187	1173.9	0.0165
DLX5(Homeobox)/BasalGanglia-Dlx5-ChIP-seq(GSE124936)/Homer	SSTAATTA	1e-05	-13.33	0	4251	0.058	3852.3	0.0541
CHR(?)/Hela-CellCycle-Expression/Homer	SRGTTTCAAA	1e-05	-13.24	0	3759	0.0513	3391.2	0.0476
REB1/SacCer-Promoters/Homer	KCCGGGTAAYRR	1e-05	-13.21	0	961	0.0131	802.3	0.0113
WRKY29(WRKY)/colamp-WRKY29-DAP-Seq(GSE60143)/Homer	MGTTGACTTT	1e-05	-13.05	0	4722	0.0644	4299.7	0.0603
AT3G09735(S1Falike)/col-AT3G09735-DAP-Seq(GSE60143)/Homer	TTCTAGAANMTTCTA	1e-05	-12.94	0	2728	0.0372	2430.1	0.0341
AT2G28920(ND)/col-AT2G28920-DAP-Seq(GSE60143)/Homer	WAGATATTTWTW	1e-05	-12.83	0	1241	0.0169	1058.3	0.0149
Zic(Zf)/Cerebellum-ZIC1.2-ChIP-Seq(GSE60731)/Homer	CCTGCTGAGH	1e-05	-12.79	0	6329	0.0863	5822.9	0.0817
WRKY33(WRKY)/col-WRKY33-DAP-Seq(GSE60143)/Homer	CGTTGACYAW	1e-05	-12.74	0	3561	0.0486	3211.1	0.0451
Zic3(Zf)/mES-Zic3-ChIP-Seq(GSE37889)/Homer	GGCCYCCTGCTGDGH	1e-05	-12.67	0	5886	0.0803	5404.1	0.0758
HRE(HSF)/HepG2-HSF1-ChIP-Seq(GSE31477)/Homer	BSTTCTRGAABVTTCYAGAA	1e-05	-12.63	0	1123	0.0153	952.5	0.0134
RAV1(RAV)/colamp-RAV1-DAP-Seq(GSE60143)/Homer	TWWTTTCTGTTG	1e-05	-12.49	0	3430	0.0468	3091.6	0.0434
HLH-1(bHLH)/cElegans-Embryo-HLH1-ChIP-Seq(modEncode)/Homer	RACAGCTGTTBH	1e-05	-12.4	0	5125	0.0699	4688.4	0.0658
ZNF136(Zf)/HEK293-ZNF136.GFP-ChIP-Seq(GSE58341)/Homer	YTKGATAHAGTATTCTWGGTNGGCA	1e-05	-12.26	0	429	0.0059	334.4	0.0047
BIM3(bHLH)/col-BIM3-DAP-Seq(GSE60143)/Homer	TWVTCACGTGAB	1e-05	-12.23	0	692	0.0094	566.7	0.008
WRKY22(WRKY)/colamp-WRKY22-DAP-Seq(GSE60143)/Homer	WWAAAGTCAACK	1e-05	-12.18	0	2738	0.0374	2447.9	0.0344
RAR:RXR(NR),DR5/ES-RAR-ChIP-Seq(GSE56893)/Homer	RGGTCADNNAGAGGTCAV	1e-05	-12.18	0	233	0.0032	167.5	0.0024
PSE(SNAPc)/K562-mStart-Seq/Homer	WAVTCACCMTAASYDAAAAG	1e-05	-12.03	0	2508	0.0342	2234.5	0.0314
ANAC047(NAC)/colamp-ANAC047-DAP-Seq(GSE60143)/Homer	WACACGTAACTT	1e-05	-11.84	0	3244	0.0443	2925	0.0411
AtHB32(ZFHD)/col200-AtHB32-DAP-Seq(GSE60143)/Homer	CGAATTAT	1e-05	-11.77	0	6070	0.0828	5593	0.0785
PUCHI(AP2EREBP)/colamp-PUCHI-DAP-Seq(GSE60143)/Homer	GCGCCGTY	1e-05	-11.73	0	6611	0.0902	6106.9	0.0857
WRKY24(WRKY)/colamp-WRKY24-DAP-Seq(GSE60143)/Homer	CGTTGACTWW	1e-05	-11.72	0	3826	0.0522	3472.7	0.0487
CRF4(AP2EREBP)/colamp-CRF4-DAP-Seq(GSE60143)/Homer	CGCCGCCA	1e-05	-11.63	0	5327	0.0727	4890	0.0686
WRKY71(WRKY)/col-WRKY71-DAP-Seq(GSE60143)/Homer	CKTTGACYWW	1e-05	-11.61	0	3465	0.0473	3134.4	0.044
At1g19000(MYBrelated)/colamp-At1g19000-DAP-Seq(GSE60143)/Homer	WWTGGATAADDT	0.0001	-11.45	0	4039	0.0551	3676.4	0.0516
AT5G47660(Trihelix)/colamp-AT5G47660-DAP-Seq(GSE60143)/Homer	AWTTTTACCG	0.0001	-11.2	0	7678	0.1048	7130	0.1001
ZNF467(Zf)/HEK293-ZNF467.GFP-ChIP-Seq(GSE58341)/Homer	TGGGGAAGGGCM	0.0001	-11.2	0	7827	0.1068	7272.6	0.1021
BIM2(bHLH)/col-BIM2-DAP-Seq(GSE60143)/Homer	NNNNCACGTGNN	0.0001	-11.13	0	5110	0.0697	4692.3	0.0659
Tgif1(Homeobox)/mES-Tgif1-ChIP-Seq(GSE55404)/Homer	YTGWCADY	0.0001	-11.05	0	18746	0.2558	17748.2	0.2491
CCA(Myb)/Arabidopsis-CCA.GFP-ChIP-Seq(GSE70533)/Homer	AGATATYTTT	0.0001	-10.71	0	3702	0.0505	3368.9	0.0473
Oct2(POU,Homeobox)/Bcell-Oct2-ChIP-Seq(GSE21512)/Homer	ATATGCAAAT	0.0001	-10.59	0.0001	1223	0.0167	1057.6	0.0148
SPCH(bHLH)/Seedling-SPCH-ChIP-Seq(GSE57497)/Homer	WNBCACGTGA	0.0001	-10.58	0.0001	6575	0.0897	6091.9	0.0855
ANAC004(NAC)/colamp-ANAC004-DAP-Seq(GSE60143)/Homer	WNCTTVYNNNRBAAG	0.0001	-10.53	0.0001	1841	0.0251	1628.2	0.0229
ERF104(AP2EREBP)/col-ERF104-DAP-Seq(GSE60143)/Homer	GGCGGCGG	0.0001	-10.52	0.0001	9769	0.1333	9139.7	0.1283
dof24(C2C2dof)/col-dof24-DAP-Seq(GSE60143)/Homer	TWMCTTTTTG	0.0001	-10.44	0.0001	12935	0.1765	12174.4	0.1709
Sox4(HMG)/proB-Sox4-ChIP-Seq(GSE50066)/Homer	YCTTTGTTCC	0.0001	-10.38	0.0001	4773	0.0651	4384.2	0.0615
GRHL2(CP2)/HBE-GRHL2-ChIP-Seq(GSE46194)/Homer	AAACYKGTTWDACMRGTTTB	0.0001	-10.36	0.0001	1918	0.0262	1701.4	0.0239
COG1(C2C2dof)/col-COG1-DAP-Seq(GSE60143)/Homer	DAAAAAGTGA	0.0001	-10.34	0.0001	9306	0.127	8701	0.1221
At4g01280(MYBrelated)/colamp-At4g01280-DAP-Seq(GSE60143)/Homer	AAATATCT	0.0001	-10.23	0.0001	2833	0.0387	2557.1	0.0359
AT3G10113(MYBrelated)/col-AT3G10113-DAP-Seq(GSE60143)/Homer	WNAAATATCWWN	0.0001	-10.17	0.0001	2031	0.0277	1808.3	0.0254
EPR1(MYBrelated)/colamp-EPR1-DAP-Seq(GSE60143)/Homer	AAATATCT	0.0001	-10.16	0.0001	1721	0.0235	1520.9	0.0213
LHY1(MYBrelated)/col-LHY1-DAP-Seq(GSE60143)/Homer	AAATATCT	0.0001	-10.16	0.0001	1721	0.0235	1520.9	0.0213
COUP-TFII(NR)/Artia-Nr2f2-ChIP-Seq(GSE46497)/Homer	AGRGGTCA	0.0001	-10.13	0.0001	11496	0.1568	10801.3	0.1516
SeqBias: G/A bias	RRRRRRRRRR	0.0001	-10.01	0.0001	73183	0.9985	71097	0.9978
CAMTA1(CAMTA)/col-CAMTA1-DAP-Seq(GSE60143)/Homer	WWAACGCGTT	0.0001	-9.94	0.0001	2710	0.037	2445.7	0.0343
PAX5(Paired,Homeobox),condensed/GM12878-PAX5-ChIP-Seq(GSE32465)/Homer	GTCACGCTCSCTGM	0.0001	-9.911	0.0001	693	0.0095	579.9	0.0081
BMAL1(bHLH)/Liver-Bmal1-ChIP-Seq(GSE39860)/Homer	GNCACGTG	0.0001	-9.637	0.0001	10895	0.1486	10236.1	0.1437
CBF1(AP2EREBP)/colamp-CBF1-DAP-Seq(GSE60143)/Homer	YRCCGACATN	0.0001	-9.598	0.0001	3124	0.0426	2839	0.0398
AT1G72740(MYBrelated)/colamp-AT1G72740-DAP-Seq(GSE60143)/Homer	NNWWAMCCTAAHWNN	0.0001	-9.486	0.0001	5037	0.0687	4648.6	0.0652
VND6(NAC)/col-VND6-DAP-Seq(GSE60143)/Homer	DCTTNHTTTTYAMGY	0.0001	-9.45	0.0002	5705	0.0778	5283.4	0.0742
HOXD13(Homeobox)/Chicken-Hoxd13-ChIP-Seq(GSE38910)/Homer	NCYAATAAAA	0.0001	-9.431	0.0002	5470	0.0746	5060.7	0.071
At3g09600(MYBrelated)/colamp-At3g09600-DAP-Seq(GSE60143)/Homer	AAAATATCTT	0.0001	-9.397	0.0002	2285	0.0312	2053	0.0288
Dlx3(Homeobox)/Kerainocytes-Dlx3-ChIP-Seq(GSE89884)/Homer	NDGTAATTAC	0.0001	-9.347	0.0002	3492	0.0476	3188.3	0.0447
HAT2(Homeobox)/colamp-HAT2-DAP-Seq(GSE60143)/Homer	CYAATSATTR	0.0001	-9.293	0.0002	4103	0.056	3766.8	0.0529
Sox3(HMG)/NPC-Sox3-ChIP-Seq(GSE33059)/Homer	CCWTTGTY	0.0001	-9.287	0.0002	9538	0.1301	8944.5	0.1255
EBF2(EBF)/BrownAdipose-EBF2-ChIP-Seq(GSE97114)/Homer	NABTCCCWDGGGAVH	0.0001	-9.215	0.0002	7750	0.1057	7236.2	0.1016
At5g65130(AP2EREBP)/colamp-At5g65130-DAP-Seq(GSE60143)/Homer	CCRCCGACAWTN	0.001	-9.173	0.0002	1444	0.0197	1272.7	0.0179
bZIP3(bZIP)/col-bZIP3-DAP-Seq(GSE60143)/Homer	DWKNHSACGTGGCAD	0.001	-9.158	0.0002	2779	0.0379	2519.4	0.0354
O2(bZIP)/Corn-O2-ChIP-Seq(GSE63991)/Homer	GCTGACGTGGCA	0.001	-9.051	0.0002	961	0.0131	829	0.0116
NST1(NAC)/colamp-NST1-DAP-Seq(GSE60143)/Homer	WRCTTRWWNWWYAAG	0.001	-8.92	0.0003	4113	0.0561	3781.6	0.0531
GATA19(C2C2gata)/colamp-GATA19-DAP-Seq(GSE60143)/Homer	ATCSGATCVG	0.001	-8.888	0.0003	343	0.0047	272.4	0.0038
AT1G77200(AP2EREBP)/colamp-AT1G77200-DAP-Seq(GSE60143)/Homer	ACCGACAHWD	0.001	-8.876	0.0003	3482	0.0475	3185.7	0.0447
PIF5ox(bHLH)/Arabidopsis-PIF5ox-ChIP-Seq(GSE35062)/Homer	BCACGTGVDN	0.001	-8.838	0.0003	6261	0.0854	5823.6	0.0817
BPC1(BBRBPC)/colamp-BPC1-DAP-Seq(GSE60143)/Homer	GARGAGAGAGAA	0.001	-8.809	0.0003	4107	0.056	3777.1	0.053
Oct6(POU,Homeobox)/NPC-Pou3f1-ChIP-Seq(GSE35496)/Homer	WATGCAAATGAG	0.001	-8.782	0.0003	1881	0.0257	1682.4	0.0236
AT3G52440(C2C2dof)/colamp-AT3G52440-DAP-Seq(GSE60143)/Homer	DTHACTTTTT	0.001	-8.67	0.0003	14564	0.1987	13784.2	0.1935
Nur77(NR)/K562-NR4A1-ChIP-Seq(GSE31363)/Homer	TGACCTTTNCNT	0.001	-8.655	0.0003	959	0.0131	829.6	0.0116
WRKY47(WRKY)/colamp-WRKY47-DAP-Seq(GSE60143)/Homer	WAAGTCAACGBT	0.001	-8.613	0.0003	1061	0.0145	923.4	0.013
AT3G57600(AP2EREBP)/col-AT3G57600-DAP-Seq(GSE60143)/Homer	GGCGGTGG	0.001	-8.541	0.0004	7609	0.1038	7115.3	0.0999
E2F(E2F)/Hela-CellCycle-Expression/Homer	TTSGCGCGAAAA	0.001	-8.534	0.0004	434	0.0059	354.3	0.005
ERF73(AP2EREBP)/col-ERF73-DAP-Seq(GSE60143)/Homer	CCGCCGCC	0.001	-8.521	0.0004	6996	0.0954	6530.1	0.0916
VND3(NAC)/colamp-VND3-DAP-Seq(GSE60143)/Homer	TRCTTGWDNHWCAAG	0.001	-8.468	0.0004	3279	0.0447	2999.5	0.0421
ZNF652/HepG2-ZNF652.Flag-ChIP-Seq(Encode)/Homer	TTAACCCTTTVNKKN	0.001	-8.365	0.0004	1309	0.0179	1154.1	0.0162
GRE(NR),IR3/A549-GR-ChIP-Seq(GSE32465)/Homer	NRGVACABNVTGTYCY	0.001	-8.306	0.0005	709	0.0097	603.9	0.0085
RBPJ:Ebox(?,bHLH)/Panc1-Rbpj1-ChIP-Seq(GSE47459)/Homer	GGGRAARRGRMCAGMTG	0.001	-8.3	0.0005	2438	0.0333	2209.1	0.031
ESE1(AP2EREBP)/col-ESE1-DAP-Seq(GSE60143)/Homer	GGCGGCGG	0.001	-8.218	0.0005	7831	0.1068	7334.4	0.1029
MYB107(MYB)/col-MYB107-DAP-Seq(GSE60143)/Homer	RGTWGGTRRR	0.001	-7.993	0.0006	8337	0.1137	7824	0.1098
REF6(Zf)/Arabidopsis-REF6-ChIP-Seq(GSE106942)/Homer	TVCTCTGTTT	0.001	-7.983	0.0006	3950	0.0539	3641.3	0.0511
ZNF264(Zf)/HEK293-ZNF264.GFP-ChIP-Seq(GSE58341)/Homer	RGGGCACTAACY	0.001	-7.977	0.0006	4184	0.0571	3863.1	0.0542
ANAC103(NAC)/col-ANAC103-DAP-Seq(GSE60143)/Homer	AACTTGNWNWNCAAG	0.001	-7.958	0.0007	1907	0.026	1715	0.0241
ANAC079(NAC)/colamp-ANAC079-DAP-Seq(GSE60143)/Homer	TACACGCAACCT	0.001	-7.854	0.0007	1878	0.0256	1689.6	0.0237
MYB3R1(MYB)/col-MYB3R1-DAP-Seq(GSE60143)/Homer	WWDTDACCGTTR	0.001	-7.786	0.0008	1242	0.0169	1097.6	0.0154
GATA4(C2C2gata)/col-GATA4-DAP-Seq(GSE60143)/Homer	DDWTYAGATCTR	0.001	-7.745	0.0008	3734	0.0509	3440.7	0.0483
EBF1(EBF)/Near-E2A-ChIP-Seq(GSE21512)/Homer	GTCCCCWGGGGA	0.001	-7.7	0.0008	10064	0.1373	9485	0.1331
Oct4(POU,Homeobox)/mES-Oct4-ChIP-Seq(GSE11431)/Homer	ATTTGCATAW	0.001	-7.681	0.0009	2100	0.0287	1899.3	0.0267
ANAC053(NAC)/colamp-ANAC053-DAP-Seq(GSE60143)/Homer	TDCTTGNNNNNCAAG	0.001	-7.657	0.0009	2626	0.0358	2394.7	0.0336
At5g52660(MYBrelated)/colamp-At5g52660-DAP-Seq(GSE60143)/Homer	HAAAAATATCTW	0.001	-7.652	0.0009	2270	0.031	2059.3	0.0289
RVE1(MYBrelated)/col-RVE1-DAP-Seq(GSE60143)/Homer	AAATATCT	0.001	-7.574	0.0009	2541	0.0347	2315.3	0.0325
ZNF382(Zf)/HEK293-ZNF382.GFP-ChIP-Seq(GSE58341)/Homer	GNCTGTASTRNTGBCTCHTT	0.001	-7.568	0.0009	137	0.0019	99.1	0.0014
VND4(NAC)/colamp-VND4-DAP-Seq(GSE60143)/Homer	WRCTTGWANWWCAAG	0.001	-7.534	0.001	3398	0.0464	3125.3	0.0439
Znf263(Zf)/K562-Znf263-ChIP-Seq(GSE31477)/Homer	CVGTSCTCCC	0.001	-7.519	0.001	14902	0.2033	14142.8	0.1985
Barx1(Homeobox)/Stomach-Barx1.3xFlag-ChIP-Seq(GSE69483)/Homer	AAACMATTAN	0.001	-7.452	0.0011	2482	0.0339	2261.8	0.0317
EBNA1(EBV-virus)/Raji-EBNA1-ChIP-Seq(GSE30709)/Homer	GGYAGCAYDTGCTDCCCNNN	0.001	-7.44	0.0011	121	0.0017	86.8	0.0012
CUC2(NAC)/colamp-CUC2-DAP-Seq(GSE60143)/Homer	TRCKTGTNNNWCAMG	0.001	-7.421	0.0011	1432	0.0195	1277.4	0.0179
AT1G24250(Orphan)/col-AT1G24250-DAP-Seq(GSE60143)/Homer	KTDGTTGGTDGTTGG	0.001	-7.384	0.0011	1379	0.0188	1228.3	0.0172
HSF6(HSF)/col-HSF6-DAP-Seq(GSE60143)/Homer	TTYTAGAAGCTTCTA	0.001	-7.314	0.0012	1492	0.0204	1334.2	0.0187
ETS:E-box(ETS,bHLH)/HPC7-Scl-ChIP-Seq(GSE22178)/Homer	AGGAARCAGCTG	0.001	-7.276	0.0012	615	0.0084	524.9	0.0074
ANAC013(NAC)/col-ANAC013-DAP-Seq(GSE60143)/Homer	CTTGNNNNNCAAGNA	0.001	-7.251	0.0013	2152	0.0294	1953.7	0.0274
HSFC1(HSF)/col-HSFC1-DAP-Seq(GSE60143)/Homer	HTTCTAGAADCTTCT	0.001	-7.205	0.0013	1434	0.0196	1282	0.018
ANAC087(NAC)/col-ANAC087-DAP-Seq(GSE60143)/Homer	WVCKTGHNNNWCAMG	0.001	-7.179	0.0014	1292	0.0176	1149.4	0.0161
ATHB5(HB)/colamp-ATHB5-DAP-Seq(GSE60143)/Homer	AATGATTG	0.001	-7.028	0.0016	4448	0.0607	4130.9	0.058
NTM2(NAC)/col-NTM2-DAP-Seq(GSE60143)/Homer	CTTRTNNNAYAAGBH	0.001	-7.024	0.0016	2816	0.0384	2582.6	0.0362
At4g28140(AP2EREBP)/colamp-At4g28140-DAP-Seq(GSE60143)/Homer	DCCACCGACCAW	0.001	-6.965	0.0017	1593	0.0217	1432.6	0.0201
ANAC057(NAC)/colamp-ANAC057-DAP-Seq(GSE60143)/Homer	DVCKTGNNNNNCAMG	0.001	-6.921	0.0018	3582	0.0489	3309.5	0.0464
NRF(NRF)/Promoter/Homer	STGCGCATGCGC	0.01	-6.82	0.0019	1183	0.0161	1051.9	0.0148
Srebp1a(bHLH)/HepG2-Srebp1a-ChIP-Seq(GSE31477)/Homer	RTCACSCCAY	0.01	-6.815	0.0019	1198	0.0163	1066	0.015
MYB3R4(MYB)/col-MYB3R4-DAP-Seq(GSE60143)/Homer	AWWTAACCGTTR	0.01	-6.767	0.002	713	0.0097	617	0.0087
SPL11(SBP)/col100-SPL11-DAP-Seq(GSE60143)/Homer	YTGTACTTBH	0.01	-6.73	0.0021	2858	0.039	2626.5	0.0369
FRS9(ND)/col-FRS9-DAP-Seq(GSE60143)/Homer	RGAGAGAGAAAG	0.01	-6.664	0.0023	1839	0.0251	1666.2	0.0234
At4g16750(AP2EREBP)/col-At4g16750-DAP-Seq(GSE60143)/Homer	HACCGACAHA	0.01	-6.602	0.0024	3313	0.0452	3059.7	0.0429
Adof1(C2C2dof)/col-Adof1-DAP-Seq(GSE60143)/Homer	NRWAAAGYDV	0.01	-6.573	0.0025	17578	0.2398	16753	0.2351
ANAC050(NAC)/colamp-ANAC050-DAP-Seq(GSE60143)/Homer	WNCTTGNNNNNCAAG	0.01	-6.57	0.0025	2772	0.0378	2547.8	0.0358
ANAC092(NAC)/colamp-ANAC092-DAP-Seq(GSE60143)/Homer	WRCKTGWNNNWCAMG	0.01	-6.52	0.0026	1818	0.0248	1648.5	0.0231
ZNF675(Zf)/HEK293-ZNF675.GFP-ChIP-Seq(GSE58341)/Homer	ARGAGGMCAAAATGW	0.01	-6.453	0.0028	805	0.011	704.2	0.0099
AT4G00250(GeBP)/col-AT4G00250-DAP-Seq(GSE60143)/Homer	WDTGGATAAKRT	0.01	-6.413	0.0029	2667	0.0364	2450.7	0.0344
PLT1(AP2EREBP)/colamp-PLT1-DAP-Seq(GSE60143)/Homer	GCACGAWTYCCGAGG	0.01	-6.39	0.0029	435	0.0059	366.9	0.0051
HINFP(Zf)/K562-HINFP.eGFP-ChIP-Seq(Encode)/Homer	TWVGGTCCGC	0.01	-6.254	0.0033	2824	0.0385	2601.6	0.0365
RLR1?/SacCer-Promoters/Homer	WTTTTCYYTTTT	0.01	-6.149	0.0037	3542	0.0483	3284.5	0.0461
LHY(Myb)/Seedling-LHY-ChIP-Seq(GSE52175)/Homer	ADAAATATCT	0.01	-6.084	0.004	4398	0.06	4100.6	0.0576
ANAC045(NAC)/col-ANAC045-DAP-Seq(GSE60143)/Homer	DNCKTVNNNNNNAMG	0.01	-6.076	0.004	11832	0.1614	11229.7	0.1576
NTM1(NAC)/col-NTM1-DAP-Seq(GSE60143)/Homer	ACTTRTARAASAAGT	0.01	-6.029	0.0042	2719	0.0371	2505.7	0.0352
PGR(NR)/EndoStromal-PGR-ChIP-Seq(GSE69539)/Homer	AAGAACATWHTGTTC	0.01	-5.954	0.0045	1115	0.0152	996.8	0.014
AtGRF6(GRF)/col-AtGRF6-DAP-Seq(GSE60143)/Homer	NTGTCAGADNNNNNN	0.01	-5.938	0.0045	7257	0.099	6838	0.096
Unknown1(NR/Ini-like)/Drosophila-Promoters/Homer	MYGGTCACACTG	0.01	-5.852	0.0049	1160	0.0158	1039.9	0.0146
ATHB6(Homeobox)/Arabidopsis-HB6-ChIP-Seq(GSE80564)/Homer	CAATNATTBN	0.01	-5.843	0.005	3530	0.0482	3278.2	0.046
EBF(EBF)/proBcell-EBF-ChIP-Seq(GSE21978)/Homer	DGTCCCYRGGGA	0.01	-5.838	0.005	1895	0.0259	1729.2	0.0243
AT5G63260(C3H)/col-AT5G63260-DAP-Seq(GSE60143)/Homer	RAAAAAGTRA	0.01	-5.792	0.0052	15045	0.2053	14335.8	0.2012
CUC3(NAC)/col-CUC3-DAP-Seq(GSE60143)/Homer	TRCKTGWNNNACAMG	0.01	-5.787	0.0052	1436	0.0196	1298.1	0.0182
ZNF317(Zf)/HEK293-ZNF317.GFP-ChIP-Seq(GSE58341)/Homer	GTCWGCTGTYYCTCT	0.01	-5.758	0.0054	511	0.007	439.2	0.0062
HAT1(Homeobox)/col-HAT1-DAP-Seq(GSE60143)/Homer	SCAATCATTGNN	0.01	-5.749	0.0054	722	0.0099	633.8	0.0089
LXRE(NR),DR4/RAW-LXRb.biotin-ChIP-Seq(GSE21512)/Homer	RGGTTACTANAGGTCA	0.01	-5.735	0.0055	271	0.0037	222.8	0.0031
WRKY30(WRKY)/colamp-WRKY30-DAP-Seq(GSE60143)/Homer	CGTTGACTTN	0.01	-5.71	0.0056	1167	0.0159	1047.8	0.0147
ANAC042(NAC)/col-ANAC042-DAP-Seq(GSE60143)/Homer	CGTNDHNDHNACGKY	0.01	-5.674	0.0058	4271	0.0583	3987.4	0.056
NAC2(NAC)/colamp-NAC2-DAP-Seq(GSE60143)/Homer	TDCTTGNNNNNCAAG	0.01	-5.633	0.006	3361	0.0459	3121.7	0.0438
ATHB7(Homeobox)/col-ATHB7-DAP-Seq(GSE60143)/Homer	AATGATTG	0.01	-5.612	0.0062	3206	0.0437	2974.1	0.0417
E2F7(E2F)/Hela-E2F7-ChIP-Seq(GSE32673)/Homer	VDTTTCCCGCCA	0.01	-5.495	0.0069	1034	0.0141	925.6	0.013
SPL15(SBP)/colamp-SPL15-DAP-Seq(GSE60143)/Homer	WDWMMGTACADW	0.01	-5.484	0.007	6208	0.0847	5843.9	0.082
ANAC071(NAC)/col-ANAC071-DAP-Seq(GSE60143)/Homer	DNCKTNDNNNHNAAG	0.01	-5.403	0.0076	4107	0.056	3836.9	0.0539
GATA1(C2C2gata)/colamp-GATA1-DAP-Seq(GSE60143)/Homer	DDWWYYAGATCTRRW	0.01	-5.378	0.0077	1739	0.0237	1588.6	0.0223
VRN1(ABI3VP1)/col-VRN1-DAP-Seq(GSE60143)/Homer	TTTTTTTTTT	0.01	-5.376	0.0077	1254	0.0171	1132.6	0.0159
VND1(NAC)/col-VND1-DAP-Seq(GSE60143)/Homer	CTTRWDNHWYAAGYW	0.01	-5.375	0.0077	3732	0.0509	3479.5	0.0488
WRKY40(WRKY)/colamp-WRKY40-DAP-Seq(GSE60143)/Homer	AHWAGTCAAC	0.01	-5.325	0.0081	2626	0.0358	2428.6	0.0341
AT4G27900(C2C2COlike)/col-AT4G27900-DAP-Seq(GSE60143)/Homer	TCTCVACCGTTSATT	0.01	-5.313	0.0082	31	0.0004	18.9	0.0003
p53(p53)/Saos-p53-ChIP-Seq(GSE15780)/Homer	RRCATGYCYRGRCATGYYYN	0.01	-5.31	0.0082	441	0.006	378.8	0.0053
p53(p53)/Saos-p53-ChIP-Seq/Homer	RRCATGYCYRGRCATGYYYN	0.01	-5.31	0.0082	441	0.006	378.8	0.0053
CUC1(NAC)/col-CUC1-DAP-Seq(GSE60143)/Homer	TACTTGTNNNACAAG	0.01	-5.288	0.0084	1975	0.0269	1812.6	0.0254
GATA11(C2C2gata)/col-GATA11-DAP-Seq(GSE60143)/Homer	DDHYYAGATCTR	0.01	-5.274	0.0085	1997	0.0272	1833.9	0.0257
MYB62(MYB)/colamp-MYB62-DAP-Seq(GSE60143)/Homer	NTACCTAACT	0.01	-5.26	0.0086	6900	0.0941	6512.8	0.0914
PRDM9(Zf)/Testis-DMC1-ChIP-Seq(GSE35498)/Homer	ADGGYAGYAGCATCT	0.01	-5.218	0.0089	2720	0.0371	2519.5	0.0354
ANAC062(NAC)/colamp-ANAC062-DAP-Seq(GSE60143)/Homer	TACTTANTNWNYAAG	0.01	-5.143	0.0096	1849	0.0252	1695.3	0.0238
ANAC005(NAC)/col-ANAC005-DAP-Seq(GSE60143)/Homer	WVCTTVTWNHABAAG	0.01	-5.107	0.01	2559	0.0349	2368.8	0.0332
AT3G10030(Trihelix)/colamp-AT3G10030-DAP-Seq(GSE60143)/Homer	GCCGTTAA	0.01	-4.994	0.0111	3043	0.0415	2830.7	0.0397
dof45(C2C2dof)/col-dof45-DAP-Seq(GSE60143)/Homer	NVAWAAAGTN	0.01	-4.994	0.0111	16092	0.2196	15375.1	0.2158
PRDM14(Zf)/H1-PRDM14-ChIP-Seq(GSE22767)/Homer	RGGTCTCTAACY	0.01	-4.883	0.0124	1503	0.0205	1372.8	0.0193
dof43(C2C2dof)/colamp-dof43-DAP-Seq(GSE60143)/Homer	NAAAAAGTDA	0.01	-4.85	0.0128	9035	0.1233	8575.6	0.1204
BBX31(Orphan)/col-BBX31-DAP-Seq(GSE60143)/Homer	NAAAAAGTDA	0.01	-4.823	0.0131	9992	0.1363	9497.2	0.1333
ANAC028(NAC)/col-ANAC028-DAP-Seq(GSE60143)/Homer	WRCTTGNNNNNCAAG	0.01	-4.77	0.0138	3516	0.048	3286	0.0461
ANAC096(NAC)/colamp-ANAC096-DAP-Seq(GSE60143)/Homer	TACTTGWNNNWCAAG	0.01	-4.769	0.0138	3237	0.0442	3019.5	0.0424
AT1G44830(AP2EREBP)/col-AT1G44830-DAP-Seq(GSE60143)/Homer	NCCACCGACA	0.01	-4.714	0.0145	1796	0.0245	1651.5	0.0232
p73(p53)/Trachea-p73-ChIP-Seq(PRJNA310161)/Homer	NRRRCAWGTCCDGRCATGYY	0.01	-4.694	0.0148	243	0.0033	202.4	0.0028
WRKY14(WRKY)/colamp-WRKY14-DAP-Seq(GSE60143)/Homer	NCGTTGACTTTN	0.01	-4.644	0.0156	2139	0.0292	1977.5	0.0278
LEP(AP2EREBP)/col-LEP-DAP-Seq(GSE60143)/Homer	CDCCGCCGTC	0.1	-4.543	0.0172	2947	0.0402	2747	0.0386
VND2(NAC)/col-VND2-DAP-Seq(GSE60143)/Homer	DNCKTNNNNNNNAAG	0.1	-4.541	0.0172	4575	0.0624	4302.3	0.0604
AREB3(bZIP)/col-AREB3-DAP-Seq(GSE60143)/Homer	NKGMCACGTGDCMNN	0.1	-4.534	0.0173	1715	0.0234	1577.6	0.0221
SeqBias: TA-repeat	TATATATATA	0.1	-4.469	0.0184	14347	0.1957	13710.5	0.1924
ATY13(MYB)/col-ATY13-DAP-Seq(GSE60143)/Homer	YYYAACYRHH	0.1	-4.366	0.0204	19085	0.2604	18295	0.2568
Reverb(NR),DR2/RAW-Reverba.biotin-ChIP-Seq(GSE45914)/Homer	GTRGGTCASTGGGTCA	0.1	-4.362	0.0204	798	0.0109	716.1	0.0101
OBP1(C2C2dof)/col-OBP1-DAP-Seq(GSE60143)/Homer	NHHACTTTWT	0.1	-4.357	0.0205	18019	0.2458	17265	0.2423
DAG2(C2C2dof)/col-DAG2-DAP-Seq(GSE60143)/Homer	WWTTHACTTTTT	0.1	-4.346	0.0207	10240	0.1397	9752.3	0.1369
ERE(NR),IR3/MCF7-ERa-ChIP-Seq(Unpublished)/Homer	VAGGTCACNSTGACC	0.1	-4.337	0.0208	1601	0.0218	1472.4	0.0207
WRKY20(WRKY)/col-WRKY20-DAP-Seq(GSE60143)/Homer	CKTTGACYWD	0.1	-4.328	0.021	3298	0.045	3086.2	0.0433
ANAC070(NAC)/colamp-ANAC070-DAP-Seq(GSE60143)/Homer	CTTRHDNHNBAAGHW	0.1	-4.328	0.021	5541	0.0756	5233.7	0.0735
ANAC020(NAC)/col-ANAC020-DAP-Seq(GSE60143)/Homer	DVCKTGHNNNDCAAG	0.1	-4.261	0.0224	2979	0.0406	2784	0.0391
At1g74840(MYBrelated)/col100-At1g74840-DAP-Seq(GSE60143)/Homer	YHTTATCCAWWT	0.1	-4.239	0.0228	3473	0.0474	3255.2	0.0457
Twist(bHLH)/HMLE-TWIST1-ChIP-Seq(Chang_et_al)/Homer	VCAKCTGGNNNCCAGMTGBN	0.1	-4.205	0.0236	870	0.0119	785.3	0.011
WRKY3(WRKY)/col-WRKY3-DAP-Seq(GSE60143)/Homer	NCKTTGACYDDN	0.1	-4.184	0.0241	2711	0.037	2529.4	0.0355
GRE(NR),IR3/RAW264.7-GRE-ChIP-Seq(Unpublished)/Homer	VAGRACAKWCTGTYC	0.1	-4.133	0.0253	1201	0.0164	1097.5	0.0154
ANAC083(NAC)/col-ANAC083-DAP-Seq(GSE60143)/Homer	CKTRWNNNWYAMGTA	0.1	-4.079	0.0266	3259	0.0445	3054.9	0.0429
CBF3(AP2EREBP)/colamp-CBF3-DAP-Seq(GSE60143)/Homer	YNRCCGACATNN	0.1	-4.079	0.0266	2006	0.0274	1860.7	0.0261
WUS1(Homeobox)/colamp-WUS1-DAP-Seq(GSE60143)/Homer	CAWTCATTCA	0.1	-4.061	0.0271	2256	0.0308	2098.8	0.0295
TCX2(CPP)/colamp-TCX2-DAP-Seq(GSE60143)/Homer	NNWWTTYRAAHN	0.1	-4.05	0.0273	8850	0.1207	8423.2	0.1182
Sox17(HMG)/Endoderm-Sox17-ChIP-Seq(GSE61475)/Homer	CCATTGTTYB	0.1	-4.043	0.0275	3525	0.0481	3309.6	0.0464
AT5G45580(G2like)/colamp-AT5G45580-DAP-Seq(GSE60143)/Homer	ADRGAATCTH	0.1	-4.04	0.0275	9572	0.1306	9119.2	0.128
GTL1(Trihelix)/colamp-GTL1-DAP-Seq(GSE60143)/Homer	WWTTTACCKY	0.1	-4.019	0.028	5551	0.0757	5251.7	0.0737
ATHB13(Homeobox)/col-ATHB13-DAP-Seq(GSE60143)/Homer	CAATAATT	0.1	-4.013	0.0281	5232	0.0714	4945.9	0.0694
HSF7(HSF)/colamp-HSF7-DAP-Seq(GSE60143)/Homer	TTCTAGAAGCTTCTA	0.1	-3.87	0.0324	1227	0.0167	1125.7	0.0158
CAMTA5(CAMTA)/col-CAMTA5-DAP-Seq(GSE60143)/Homer	ACGCGTTTTANACRC	0.1	-3.746	0.0367	1295	0.0177	1191.9	0.0167
FUS3(ABI3VP1)/col-FUS3-DAP-Seq(GSE60143)/Homer	DNNWTNTGCATGKNN	0.1	-3.71	0.0379	4817	0.0657	4555.4	0.0639
SND3(NAC)/col-SND3-DAP-Seq(GSE60143)/Homer	CTTNHNNNDNAAGNH	0.1	-3.699	0.0383	3429	0.0468	3225.1	0.0453
Max(bHLH)/K562-Max-ChIP-Seq(GSE31477)/Homer	RCCACGTGGYYN	0.1	-3.693	0.0385	4143	0.0565	3909.5	0.0549
CBF2(AP2EREBP)/colamp-CBF2-DAP-Seq(GSE60143)/Homer	YBRCCGACATNNNNN	0.1	-3.692	0.0385	1897	0.0259	1763.5	0.0248
SOL1(CPP)/colamp-SOL1-DAP-Seq(GSE60143)/Homer	ATTTAAATHN	0.1	-3.685	0.0387	8708	0.1188	8299.5	0.1165
ATHB18(Homeobox)/colamp-ATHB18-DAP-Seq(GSE60143)/Homer	YCAATSATTG	0.1	-3.666	0.0393	723	0.0099	653	0.0092
MYB55(MYB)/colamp-MYB55-DAP-Seq(GSE60143)/Homer	YACCWAMC	0.1	-3.641	0.0403	5065	0.0691	4795.9	0.0673
At4g31060(AP2EREBP)/colamp-At4g31060-DAP-Seq(GSE60143)/Homer	CACCGACAAW	0.1	-3.602	0.0418	1625	0.0222	1507	0.0212
FOXA1:AR(Forkhead,NR)/LNCAP-AR-ChIP-Seq(GSE27824)/Homer	AGTAAACAAAAAAGAACAND	0.1	-3.551	0.044	224	0.0031	191.6	0.0027
Unknown1/Arabidopsis-Promoters/Homer	RGGGTAWWWTHGTAA	0.1	-3.546	0.0441	412	0.0056	364.7	0.0051
SMB(NAC)/colamp-SMB-DAP-Seq(GSE60143)/Homer	CTTVNNNNDBAAGHW	0.1	-3.454	0.0483	4570	0.0624	4325.3	0.0607
Brachyury(T-box)/Mesoendoderm-Brachyury-ChIP-exo(GSE54963)/Homer	ANTTMRCASBNNNGTGYKAAN	0.1	-3.376	0.0521	1361	0.0186	1259	0.0177
GATA(Zf),IR4/iTreg-Gata3-ChIP-Seq(GSE20898)/Homer	NAGATWNBNATCTNN	0.1	-3.373	0.0522	336	0.0046	295.9	0.0042
ZSCAN22(Zf)/HEK293-ZSCAN22.GFP-ChIP-Seq(GSE58341)/Homer	SMCAGTCWGAKGGAGGAGGC	0.1	-3.364	0.0526	552	0.0075	496.6	0.007
PABPC1(?)/MEL-PABC1-CLIP-Seq(GSE69755)/Homer	HAATAAAGNN	0.1	-3.359	0.0528	9588	0.1308	9160.9	0.1286
CBF4(AP2EREBP)/colamp-CBF4-DAP-Seq(GSE60143)/Homer	NRCCGACDWNNNNNN	0.1	-3.33	0.0542	2954	0.0403	2779.2	0.039
MYB67(MYB)/col-MYB67-DAP-Seq(GSE60143)/Homer	YYYACCTAAC	0.1	-3.233	0.0596	4374	0.0597	4143.4	0.0582
AT5G66940(C2C2dof)/col-AT5G66940-DAP-Seq(GSE60143)/Homer	NNHACTTTWT	0.1	-3.198	0.0617	12510	0.1707	11989.7	0.1683
E-box(bHLH)/Promoter/Homer	SSGGTCACGTGA	0.1	-3.186	0.0623	564	0.0077	509.3	0.0071
DDF1(AP2EREBP)/col-DDF1-DAP-Seq(GSE60143)/Homer	GCCGACAT	0.1	-3.185	0.0623	1668	0.0228	1554.1	0.0218
MYB61(MYB)/colamp-MYB61-DAP-Seq(GSE60143)/Homer	HCYACCTACC	0.1	-3.181	0.0625	7335	0.1001	6994.8	0.0982
AT2G20110(CPP)/colamp-AT2G20110-DAP-Seq(GSE60143)/Homer	ATTYAAATHY	0.1	-3.166	0.0633	8215	0.1121	7844	0.1101
AT3G42860(zfGRF)/col-AT3G42860-DAP-Seq(GSE60143)/Homer	CGTTGACTTN	0.1	-3.151	0.0642	1042	0.0142	960	0.0135
ANAC094(NAC)/col-ANAC094-DAP-Seq(GSE60143)/Homer	DVCGTRNNNNNYACG	0.1	-3.146	0.0644	1939	0.0265	1813.6	0.0255
EIL4(EIL)/Tomato-EIL4-ChIP-Seq(GSE116581)/Homer	GATTCAWTGAAT	0.1	-3.123	0.0658	435	0.0059	389.9	0.0055
Rap210(AP2EREBP)/col-Rap210-DAP-Seq(GSE60143)/Homer	TGTCGGCA	0.1	-3.103	0.0671	2657	0.0363	2500.1	0.0351
AT1G12630(AP2EREBP)/colamp-AT1G12630-DAP-Seq(GSE60143)/Homer	TGTCGGCA	0.1	-3.091	0.0677	2296	0.0313	2155.7	0.0303
bZIP48(bZIP)/colamp-bZIP48-DAP-Seq(GSE60143)/Homer	DDWWKVTSACGTGGC	0.1	-3.085	0.068	1856	0.0253	1735.2	0.0244
WRKY45(WRKY)/col-WRKY45-DAP-Seq(GSE60143)/Homer	HNNNKTTGACTWWNH	0.1	-3.029	0.0719	1622	0.0221	1513.8	0.0212
MYNN(Zf)/HEK293-MYNN.eGFP-ChIP-Seq(Encode)/Homer	TTCAAAWTAAAAGTC	0.1	-3.016	0.0727	1216	0.0166	1127.6	0.0158
AT2G01818(PLATZ)/col-AT2G01818-DAP-Seq(GSE60143)/Homer	TCTAGAABSTTC	0.1	-2.997	0.074	1104	0.0151	1021.3	0.0143
Tbox:Smad(T-box,MAD)/ESCd5-Smad2_3-ChIP-Seq(GSE29422)/Homer	AGGTGHCAGACA	0.1	-2.974	0.0756	995	0.0136	918	0.0129
AT5G02460(C2C2dof)/col-AT5G02460-DAP-Seq(GSE60143)/Homer	CHCCTTTT	0.1	-2.929	0.0789	14213	0.1939	13649.1	0.1916
MYB58(MYB)/colamp-MYB58-DAP-Seq(GSE60143)/Homer	YYYACCWACC	0.1	-2.893	0.0817	4374	0.0597	4153.3	0.0583
ANAC058(NAC)/col-ANAC058-DAP-Seq(GSE60143)/Homer	TWCTTGTDNNACAAG	0.1	-2.849	0.0853	2632	0.0359	2483	0.0348
RAP21(AP2EREBP)/colamp-RAP21-DAP-Seq(GSE60143)/Homer	BCACCGACAHNN	0.1	-2.841	0.0858	661	0.009	604.2	0.0085
MYB96(MYB)/colamp-MYB96-DAP-Seq(GSE60143)/Homer	WGGTRGTTGG	0.1	-2.821	0.0875	4642	0.0633	4413.3	0.0619
At4g32800(AP2EREBP)/colamp-At4g32800-DAP-Seq(GSE60143)/Homer	DYCACCGACAHWWWH	0.1	-2.809	0.0883	403	0.0055	362.3	0.0051
DEAR5(AP2EREBP)/col-DEAR5-DAP-Seq(GSE60143)/Homer	NDWTGTCGGTGRWDN	0.1	-2.801	0.0889	617	0.0084	563.3	0.0079
ZML1(C2C2gata)/colamp-ZML1-DAP-Seq(GSE60143)/Homer	ATCWYRACCGTTSRW	0.1	-2.798	0.0891	46	0.0006	35.6	0.0005
REM19(REM)/colamp-REM19-DAP-Seq(GSE60143)/Homer	AAAAAAAA	0.1	-2.782	0.0904	4098	0.0559	3891.8	0.0546
SND2(NAC)/colamp-SND2-DAP-Seq(GSE60143)/Homer	CTTVWNNNWBAAGNW	0.1	-2.781	0.0904	2504	0.0342	2361.9	0.0331
At1g22810(AP2EREBP)/colamp-At1g22810-DAP-Seq(GSE60143)/Homer	BCACCGACANNN	0.1	-2.78	0.0904	1902	0.0259	1785.4	0.0251
CDM1(C3H)/colamp-CDM1-DAP-Seq(GSE60143)/Homer	CCGAWAWTWTCGGAN	0.1	-2.77	0.0911	456	0.0062	412.4	0.0058
Duxbl(Homeobox)/NIH3T3-Duxbl.HA-ChIP-Seq(GSE119782)/Homer	TAAYCYAATCAA	0.1	-2.766	0.0913	305	0.0042	272	0.0038
WRKY43(WRKY)/colamp-WRKY43-DAP-Seq(GSE60143)/Homer	NCGTTGACTTTT	0.1	-2.722	0.0953	1443	0.0197	1348.5	0.0189
PAX6(Paired,Homeobox)/Forebrain-Pax6-ChIP-Seq(GSE66961)/Homer	NGTGTTCAVTSAAGCGKAAA	0.1	-2.721	0.0953	464	0.0063	420.4	0.0059
USF1(bHLH)/GM12878-Usf1-ChIP-Seq(GSE32465)/Homer	SGTCACGTGR	0.1	-2.682	0.0989	3002	0.041	2841.3	0.0399
EFL-1(E2F)/cElegans-L1-EFL1-ChIP-Seq(modEncode)/Homer	TGCAARYGCGCTCYA	0.1	-2.619	0.1051	126	0.0017	107.6	0.0015
bZIP53(bZIP)/colamp-bZIP53-DAP-Seq(GSE60143)/Homer	NDNHSACGTGKMNNN	0.1	-2.609	0.1061	1779	0.0243	1672	0.0235
THRa(NR)/C17.2-THRa-ChIP-Seq(GSE38347)/Homer	GGTCANYTGAGGWCA	0.1	-2.603	0.1066	2831	0.0386	2679.8	0.0376
WRKY27(WRKY)/colamp-WRKY27-DAP-Seq(GSE60143)/Homer	NHGTTGACYTWD	0.1	-2.576	0.1094	4082	0.0557	3882.9	0.0545
EGL-5(Homeobox)/cElegans-L3-EGL5-ChIP-Seq(modEncode)/Homer	ATTTAATGGG	0.1	-2.56	0.111	7630	0.1041	7303	0.1025
M1BP(Zf)/S2R+-M1BP-ChIP-Seq(GSE49842)/Homer	CAGTGTGACCGT	0.1	-2.549	0.112	1339	0.0183	1252.2	0.0176
MYB105(MYB)/colamp-MYB105-DAP-Seq(GSE60143)/Homer	RATWCCGTTA	0.1	-2.54	0.1128	2998	0.0409	2841.8	0.0399
MNT(bHLH)/HepG2-MNT-ChIP-Seq(Encode)/Homer	DGCACACGTG	0.1	-2.535	0.1133	5920	0.0808	5654.4	0.0794
DREB26(AP2EREBP)/col-DREB26-DAP-Seq(GSE60143)/Homer	CCACCGACAH	0.1	-2.522	0.1146	1285	0.0175	1201.3	0.0169
At1g68670(G2like)/colamp-At1g68670-DAP-Seq(GSE60143)/Homer	WNWWHNRAAGATTCT	0.1	-2.477	0.1197	2541	0.0347	2404	0.0337
At1g77640(AP2EREBP)/col-At1g77640-DAP-Seq(GSE60143)/Homer	TGTCGGTGGA	0.1	-2.453	0.1224	973	0.0133	905.3	0.0127
WRKY26(WRKY)/colamp-WRKY26-DAP-Seq(GSE60143)/Homer	CGTTGACTWDKN	0.1	-2.415	0.127	2236	0.0305	2113.3	0.0297
dof42(C2C2dof)/col-dof42-DAP-Seq(GSE60143)/Homer	AAAAAGGC	0.1	-2.407	0.1278	3694	0.0504	3514.2	0.0493
Brn2(POU,Homeobox)/NPC-Brn2-ChIP-Seq(GSE35496)/Homer	ATGAATATTC	0.1	-2.336	0.1371	449	0.0061	410.3	0.0058
SHN3(AP2EREBP)/col-SHN3-DAP-Seq(GSE60143)/Homer	CCGCCGCC	1	-2.277	0.1451	3860	0.0527	3678.6	0.0516
Pax7(Paired,Homeobox),long/Myoblast-Pax7-ChIP-Seq(GSE25064)/Homer	TAATCHGATTAC	1	-2.273	0.1455	113	0.0015	97.4	0.0014
ZNF41(Zf)/HEK293-ZNF41.GFP-ChIP-Seq(GSE58341)/Homer	CCTCATGGTGYCYTWYTCCCTTGTG	1	-2.248	0.149	103	0.0014	88.5	0.0012
Ascl1(bHLH)/NeuralTubes-Ascl1-ChIP-Seq(GSE55840)/Homer	NNVVCAGCTGBN	1	-2.188	0.1579	12722	0.1736	12246.9	0.1719
Sox2(HMG)/mES-Sox2-ChIP-Seq(GSE11431)/Homer	BCCATTGTTC	1	-2.166	0.1612	4517	0.0616	4315.9	0.0606
ATHB21(HB)/colamp-ATHB21-DAP-Seq(GSE60143)/Homer	YCAATWAT	1	-2.135	0.1661	2064	0.0282	1955.4	0.0274
Zic2(Zf)/ESC-Zic2-ChIP-Seq(SRP197560)/Homer	CHCAGCRGGRGG	1	-2.128	0.1671	4445	0.0606	4247.8	0.0596
GATA14(C2C2gata)/col-GATA14-DAP-Seq(GSE60143)/Homer	AYCAGATCTG	1	-2.126	0.1672	3186	0.0435	3034.6	0.0426
GBF6(bZIP)/colamp-GBF6-DAP-Seq(GSE60143)/Homer	WWTGMCACGTCABCW	1	-2.072	0.1761	1185	0.0162	1114.1	0.0156
PCF/Arabidopsis-Promoters/Homer	NNWWWTGGGCYTDDN	1	-2.066	0.177	1257	0.0171	1183.3	0.0166
OCT4-SOX2-TCF-NANOG(POU,Homeobox,HMG)/mES-Oct4-ChIP-Seq(GSE11431)/Homer	ATTTGCATAACAATG	1	-2.056	0.1786	731	0.01	681.8	0.0096
At3g45610(C2C2dof)/col-At3g45610-DAP-Seq(GSE60143)/Homer	TWACTTTTTS	1	-2.031	0.1829	9468	0.1292	9105.1	0.1278
ANAC017(NAC)/colamp-ANAC017-DAP-Seq(GSE60143)/Homer	TMCTTGNNNNNCAAG	1	-1.961	0.1958	535	0.0073	496.5	0.007
Oct4:Sox17(POU,Homeobox,HMG)/F9-Sox17-ChIP-Seq(GSE44553)/Homer	CCATTGTATGCAAAT	1	-1.927	0.2023	585	0.008	544.9	0.0076
AT4G26030(C2H2)/col-AT4G26030-DAP-Seq(GSE60143)/Homer	BYYACCWACY	1	-1.895	0.2086	4560	0.0622	4367.4	0.0613
AS2(LOBAS2)/col-AS2-DAP-Seq(GSE60143)/Homer	CCGDAAWWHMCGSCG	1	-1.875	0.2125	539	0.0074	501.4	0.007
bZIP28(bZIP)/col-bZIP28-DAP-Seq(GSE60143)/Homer	TGCCACGTSABH	1	-1.86	0.2155	1536	0.021	1455.9	0.0204
At3g24120(G2like)/col-At3g24120-DAP-Seq(GSE60143)/Homer	NWWAGMATMW	1	-1.852	0.2168	20637	0.2816	19942	0.2799
ZNF711(Zf)/SHSY5Y-ZNF711-ChIP-Seq(GSE20673)/Homer	AGGCCTAG	1	-1.844	0.2182	16417	0.224	15849.2	0.2224
At1g13300(G2like)/col-At1g13300-DAP-Seq(GSE60143)/Homer	GAATCTWAGATTCYN	1	-1.805	0.2267	49	0.0007	41.4	0.0006
TATA-box/Drosophila-Promoters/Homer	CTATAAAAGCSV	1	-1.795	0.2286	306	0.0042	281.3	0.0039
GATA12(C2C2gata)/col-GATA12-DAP-Seq(GSE60143)/Homer	YAGATCTRAW	1	-1.775	0.2328	2789	0.0381	2663.3	0.0374
HOXA2(Homeobox)/mES-Hoxa2-ChIP-Seq(Donaldson_et_al.)/Homer	GYCATCMATCAT	1	-1.75	0.2384	452	0.0062	420.1	0.0059
RKD2(RWPRK)/colamp-RKD2-DAP-Seq(GSE60143)/Homer	GACKTTTCRDCTTCC	1	-1.732	0.2425	3911	0.0534	3747.4	0.0526
ZNF519(Zf)/HEK293-ZNF519.GFP-ChIP-Seq(GSE58341)/Homer	GAGSCCGAGC	1	-1.602	0.2759	2172	0.0296	2074.9	0.0291
BIM1(bHLH)/colamp-BIM1-DAP-Seq(GSE60143)/Homer	NNNNNNVTCACGTGM	1	-1.589	0.279	545	0.0074	511.4	0.0072
GRF9(GRF)/colamp-GRF9-DAP-Seq(GSE60143)/Homer	NWCTGACANNNNNNN	1	-1.585	0.2797	5540	0.0756	5328.9	0.0748
MYB93(MYB)/colamp-MYB93-DAP-Seq(GSE60143)/Homer	GGTAGGTGRD	1	-1.584	0.2797	5572	0.076	5359.9	0.0752
MYB83(MYB)/colamp-MYB83-DAP-Seq(GSE60143)/Homer	CACCAACCWH	1	-1.582	0.2799	8485	0.1158	8179.5	0.1148
MYB3R5(MYB)/col-MYB3R5-DAP-Seq(GSE60143)/Homer	THYAACGGTHAWAWT	1	-1.571	0.2824	297	0.0041	275.5	0.0039
SPL3(SBP)/colamp-SPL3-DAP-Seq(GSE60143)/Homer	WDTTGTACGGAH	1	-1.561	0.285	152	0.0021	138.9	0.002
MYB44(MYB)/colamp-MYB44-DAP-Seq(GSE60143)/Homer	CVGTTWWKTCNGTTA	1	-1.559	0.2853	300	0.0041	278.1	0.0039
Sox15(HMG)/CPA-Sox15-ChIP-Seq(GSE62909)/Homer	RAACAATGGN	1	-1.544	0.2892	5420	0.0739	5214.7	0.0732
Unknown6/Drosophila-Promoters/Homer	AATTTTAAAA	1	-1.52	0.2958	4935	0.0673	4746.6	0.0666
GATA3(Zf),DR4/iTreg-Gata3-ChIP-Seq(GSE20898)/Homer	AGATGKDGAGATAAG	1	-1.5	0.3012	335	0.0046	312.9	0.0044
GBF5(bZIP)/colamp-GBF5-DAP-Seq(GSE60143)/Homer	WKNWSACGTGGCAWN	1	-1.496	0.302	1683	0.023	1606.8	0.0226
AT1G19040(NAC)/col-AT1G19040-DAP-Seq(GSE60143)/Homer	CTTGNDNHNCAAGYW	1	-1.49	0.3035	536	0.0073	504.2	0.0071
GATA6(C2C2gata)/col200-GATA6-DAP-Seq(GSE60143)/Homer	TAGATCTARAHH	1	-1.461	0.3119	594	0.0081	560	0.0079
MYB113(MYB)/col-MYB113-DAP-Seq(GSE60143)/Homer	HNDAWTCMGTTAYWN	1	-1.458	0.3124	2420	0.033	2318.1	0.0325
GT2(Trihelix)/colamp-GT2-DAP-Seq(GSE60143)/Homer	AMGGTAAAWWWN	1	-1.458	0.3124	5246	0.0716	5050.2	0.0709
Cbf1(bHLH)/Yeast-Cbf1-ChIP-Seq(GSE29506)/Homer	TCACGTGAYH	1	-1.414	0.3256	1584	0.0216	1513.4	0.0212
SPL13(SBP)/col-SPL13-DAP-Seq(GSE60143)/Homer	WAHTGTACGGAH	1	-1.389	0.3335	302	0.0041	282.8	0.004
WRKY46(WRKY)/colamp-WRKY46-DAP-Seq(GSE60143)/Homer	AAAGTCAACGSN	1	-1.376	0.3375	202	0.0028	187.3	0.0026
DEL1(E2FDP)/colamp-DEL1-DAP-Seq(GSE60143)/Homer	TTCCCGCCAA	1	-1.325	0.3547	26	0.0004	22.5	0.0003
WRKY8(WRKY)/colamp-WRKY8-DAP-Seq(GSE60143)/Homer	CGTTGACTTT	1	-1.324	0.3547	436	0.0059	411.6	0.0058
At1g64620(C2C2dof)/colamp-At1g64620-DAP-Seq(GSE60143)/Homer	CACTTTTT	1	-1.281	0.3696	9688	0.1322	9366	0.1314
Srebp2(bHLH)/HepG2-Srebp2-ChIP-Seq(GSE31477)/Homer	CGGTCACSCCAC	1	-1.281	0.3696	757	0.0103	720.5	0.0101
EMB1789(C3H)/col-EMB1789-DAP-Seq(GSE60143)/Homer	TWTTTACCGYND	1	-1.268	0.3734	1800	0.0246	1726.4	0.0242
ZIM(C2C2gata)/col-ZIM-DAP-Seq(GSE60143)/Homer	ATCSRACGGTYRAGA	1	-1.265	0.3741	42	0.0006	37.7	0.0005
CELF2(RRM)/JSL1-CELF2-CLIP-Seq(GSE71264)/Homer	RGTGTCAG	1	-1.262	0.3746	2041	0.0278	1959.5	0.0275
GATA3(Zf),DR8/iTreg-Gata3-ChIP-Seq(GSE20898)/Homer	AGATSTNDNNDSAGATAASN	1	-1.246	0.3802	300	0.0041	282.8	0.004
ZNF528(Zf)/HEK293-ZNF528.GFP-ChIP-Seq(GSE58341)/Homer	AGAAATGACTTCCCT	1	-1.199	0.3979	47	0.0006	42.5	0.0006
WRKY21(WRKY)/colamp-WRKY21-DAP-Seq(GSE60143)/Homer	DCGTTGACTTTT	1	-1.197	0.3982	389	0.0053	368.1	0.0052
PLT3(AP2EREBP)/col-PLT3-DAP-Seq(GSE60143)/Homer	GCACGNWTHYCGAGG	1	-1.195	0.3986	270	0.0037	254.3	0.0036
EAR2(NR)/K562-NR2F6-ChIP-Seq(Encode)/Homer	NRBCARRGGTCA	1	-1.195	0.3986	8439	0.1151	8160.8	0.1145
ANAC011(NAC)/col-ANAC011-DAP-Seq(GSE60143)/Homer	TDCTTGYRNNDCAAG	1	-1.188	0.4003	1733	0.0236	1664.8	0.0234
Phox2b(Homeobox)/CLBGA-PHOX2B-ChIP-Seq(GSE90683)/Homer	TTAATTNAATTA	1	-1.166	0.4088	828	0.0113	791.2	0.0111
WRKY11(WRKY)/col-WRKY11-DAP-Seq(GSE60143)/Homer	SCGTTGACTTTN	1	-1.106	0.4336	429	0.0059	408.8	0.0057
Phox2a(Homeobox)/Neuron-Phox2a-ChIP-Seq(GSE31456)/Homer	YTAATYNRATTA	1	-1.076	0.446	1733	0.0236	1669	0.0234
MYB30(MYB)/colamp-MYB30-DAP-Seq(GSE60143)/Homer	AGGTAGTTGG	1	-1.066	0.4501	5784	0.0789	5594.5	0.0785
ARF16(ARF)/col-ARF16-DAP-Seq(GSE60143)/Homer	ATTTTACGAT	1	-1.056	0.4538	592	0.0081	566	0.0079
At2g44940(AP2EREBP)/colamp-At2g44940-DAP-Seq(GSE60143)/Homer	NYACCGACAHNNNNN	1	-1.054	0.454	793	0.0108	760.2	0.0107
ATHB20(Homeobox)/colamp-ATHB20-DAP-Seq(GSE60143)/Homer	CAATHATT	1	-1.048	0.4564	1828	0.0249	1761.9	0.0247
COUP-TFII(NR)/K562-NR2F1-ChIP-Seq(Encode)/Homer	GKBCARAGGTCA	1	-1.041	0.4588	9343	0.1275	9049.7	0.127
Ik-1	NHTTGGGAATRCC	1	-1.029	0.464	73295	1	71251.8	1
ANAC075(NAC)/col-ANAC075-DAP-Seq(GSE60143)/Homer	CTTSWWNWWSAAGYT	1	-0.993	0.4803	1486	0.0203	1432	0.0201
DEAR3(AP2EREBP)/colamp-DEAR3-DAP-Seq(GSE60143)/Homer	BCACCGACAWNNNNN	1	-0.9787	0.4866	1283	0.0175	1236.3	0.0174
AT3G16280(AP2EREBP)/colamp-AT3G16280-DAP-Seq(GSE60143)/Homer	HCACCGACAHHDHHN	1	-0.9619	0.4942	1364	0.0186	1315.6	0.0185
GBF3(bZIP)/Arabidopsis-GBF3-ChIP-Seq(GSE80564)/Homer	TGCCACGTSAYC	1	-0.9519	0.4985	2341	0.0319	2262.8	0.0318
ZFP3(Zf)/HEK293-ZFP3.GFP-ChIP-Seq(GSE58341)/Homer	GGGTTTTGAAGGATGARTAGGAGTT	1	-0.9325	0.5076	5	0.0001	4.8	0.0001
RARa(NR)/K562-RARa-ChIP-Seq(Encode)/Homer	TTGAMCTTTG	1	-0.9306	0.5079	17869	0.2438	17340.1	0.2434
ERF38(AP2EREBP)/col-ERF38-DAP-Seq(GSE60143)/Homer	CACCGACA	1	-0.9132	0.5162	2039	0.0278	1971.5	0.0277
MYB57(MYB)/col-MYB57-DAP-Seq(GSE60143)/Homer	TTACCTAACT	1	-0.913	0.5162	2105	0.0287	2035.2	0.0286
OBP4(C2C2dof)/col-OBP4-DAP-Seq(GSE60143)/Homer	WTTHACTTTTTB	1	-0.9051	0.519	8543	0.1166	8284.7	0.1163
PBX1(Homeobox)/MCF7-PBX1-ChIP-Seq(GSE28007)/Homer	GSCTGTCACTCA	1	-0.8736	0.5349	415	0.0057	399.7	0.0056
MYB13(MYB)/col-MYB13-DAP-Seq(GSE60143)/Homer	HYCACCWACCHH	1	-0.8622	0.5404	3230	0.0441	3129	0.0439
bHLH28(bHLH)/col-bHLH28-DAP-Seq(GSE60143)/Homer	NHHTGTACGGAH	1	-0.8595	0.5412	835	0.0114	806.5	0.0113
ZNF415(Zf)/HEK293-ZNF415.GFP-ChIP-Seq(GSE58341)/Homer	GRTGMTRGAGCC	1	-0.8216	0.5614	4140	0.0565	4015.6	0.0564
EIN3(EIL)/col-EIN3-DAP-Seq(GSE60143)/Homer	ARATTCAATGWATYT	1	-0.8152	0.5643	552	0.0075	533.1	0.0075
ZNF322(Zf)/HEK293-ZNF322.GFP-ChIP-Seq(GSE58341)/Homer	GAGCCTGGTACTGWGCCTGR	1	-0.8003	0.572	2220	0.0303	2152.7	0.0302
WRKY17(WRKY)/colamp-WRKY17-DAP-Seq(GSE60143)/Homer	GCGTTGACTTTT	1	-0.7965	0.5735	35	0.0005	33.7	0.0005
At2g41835(C2H2)/col-At2g41835-DAP-Seq(GSE60143)/Homer	TTTGAAAA	1	-0.7931	0.5747	3096	0.0422	3003.2	0.0421
SPL14(SBP)/col-SPL14-DAP-Seq(GSE60143)/Homer	NNWHTGTACGGAHNH	1	-0.7892	0.5762	508	0.0069	491.2	0.0069
bHLH10(bHLH)/colamp-bHLH10-DAP-Seq(GSE60143)/Homer	YACCGACA	1	-0.7858	0.5774	1149	0.0157	1113	0.0156
HNF1b(Homeobox)/PDAC-HNF1B-ChIP-Seq(GSE64557)/Homer	GTTAATNATTAA	1	-0.7523	0.5964	608	0.0083	589.6	0.0083
MYB51(MYB)/col-MYB51-DAP-Seq(GSE60143)/Homer	GGTAGGTG	1	-0.7496	0.5972	4035	0.0551	3918.4	0.055
AGL95(ND)/col-AGL95-DAP-Seq(GSE60143)/Homer	TTCTAGAAGCTTCTA	1	-0.7429	0.6005	686	0.0094	665.4	0.0093
AT3G60490(AP2EREBP)/colamp-AT3G60490-DAP-Seq(GSE60143)/Homer	NNRCCGACANNNNNN	1	-0.7404	0.6012	1105	0.0151	1073	0.0151
dHNF4(NR)/Fly-HNF4-ChIP-Seq(GSE73675)/Homer	GGTCCAAAGTCCAMT	1	-0.732	0.6055	215	0.0029	208.8	0.0029
THRb(NR)/Liver-NR1A2-ChIP-Seq(GSE52613)/Homer	TRAGGTCA	1	-0.73	0.606	26672	0.3639	25922.8	0.3638
ZNF768(Zf)/Rajj-ZNF768-ChIP-Seq(GSE111879)/Homer	RHHCAGAGAGGB	1	-0.7203	0.6112	222	0.003	215.1	0.003
CES-1(Homeobox)/cElegans-L1-CES1-ChIP-Seq(modEncode)/Homer	AAATTSAATTTN	1	-0.7187	0.6114	2693	0.0367	2616.9	0.0367
Zfp809(Zf)/ES-Zfp809-ChIP-Seq(GSE70799)/Homer	GGGGCTYGKCTGGGA	1	-0.7168	0.6117	2058	0.0281	2000	0.0281
TINY(AP2EREBP)/col-TINY-DAP-Seq(GSE60143)/Homer	NNCACCGACA	1	-0.6754	0.6368	1017	0.0139	989.2	0.0139
ABF2(bZIP)/col-ABF2-DAP-Seq(GSE60143)/Homer	KGMCACGTGDCMHHH	1	-0.6531	0.6504	1197	0.0163	1165.8	0.0164
SPL1(SBP)/colamp-SPL1-DAP-Seq(GSE60143)/Homer	HYGTACDTWH	1	-0.6394	0.6585	7863	0.1073	7649	0.1074
Sox7(HMG)/ESC-Sox7-ChIP-Seq(GSE133899)/Homer	VVRRAACAATGG	1	-0.6273	0.6657	1389	0.019	1353	0.019
Eomes(T-box)/H9-Eomes-ChIP-Seq(GSE26097)/Homer	ATTAACACCT	1	-0.5771	0.6991	12075	0.1647	11753.2	0.165
MYB63(MYB)/col-MYB63-DAP-Seq(GSE60143)/Homer	BHYACCWACCHH	1	-0.5765	0.6991	2060	0.0281	2009.6	0.0282
FAR1(FAR1)/col-FAR1-DAP-Seq(GSE60143)/Homer	TKNNNYYCACGCGCY	1	-0.5593	0.7099	772	0.0105	755.7	0.0106
WRKY7(WRKY)/colamp-WRKY7-DAP-Seq(GSE60143)/Homer	AAAAGTCAACGSHWD	1	-0.5496	0.716	11	0.0002	11.5	0.0002
ZKSCAN1(Zf)/HepG2-ZKSCAN1-ChIP-Seq(Encode)/Homer	GCACAYAGTAGGKCY	1	-0.5423	0.7203	94	0.0013	93.7	0.0013
AT1G01250(AP2EREBP)/col-AT1G01250-DAP-Seq(GSE60143)/Homer	YCACCGACAHTW	1	-0.4871	0.7602	311	0.0042	307.9	0.0043
p53(p53)/mES-cMyc-ChIP-Seq(GSE11431)/Homer	ACATGCCCGGGCAT	1	-0.4706	0.772	100	0.0014	100.8	0.0014
Zfp57(Zf)/H1-ZFP57.HA-ChIP-Seq(GSE115387)/Homer	NANTGCSGCA	1	-0.4633	0.7766	3128	0.0427	3058.3	0.0429
CLOCK(bHLH)/Liver-Clock-ChIP-Seq(GSE39860)/Homer	GHCACGTG	1	-0.4543	0.7827	3359	0.0458	3284.7	0.0461
NFkB-p50,p52(RHD)/Monocyte-p50-ChIP-Chip(Schreiber_et_al.)/Homer	GGGGGAATCCCC	1	-0.4471	0.7874	853	0.0116	839.1	0.0118
MYB49(MYB)/col-MYB49-DAP-Seq(GSE60143)/Homer	ARKTAGGTRR	1	-0.4469	0.7874	4765	0.065	4655.8	0.0653
bZIP68(bZIP)/col-bZIP68-DAP-Seq(GSE60143)/Homer	WGCCACGTGK	1	-0.4277	0.8009	1903	0.026	1866.1	0.0262
GT1(Trihelix)/col-GT1-DAP-Seq(GSE60143)/Homer	TTAACCATGGTTAAD	1	-0.4246	0.8024	32	0.0004	33.3	0.0005
HSFA6A(HSF)/col-HSFA6A-DAP-Seq(GSE60143)/Homer	RGAAGNTTCTAGAAN	1	-0.4168	0.8077	315	0.0043	313.1	0.0044
MYB94(MYB)/col-MYB94-DAP-Seq(GSE60143)/Homer	WGGTRGTTGGKA	1	-0.4037	0.8173	2109	0.0288	2069.4	0.029
bZIP16(bZIP)/colamp-bZIP16-DAP-Seq(GSE60143)/Homer	TGCCACGTGD	1	-0.3741	0.8409	1553	0.0212	1528.5	0.0215
At1g76110(ARID)/colamp-At1g76110-DAP-Seq(GSE60143)/Homer	ATTTAATG	1	-0.3624	0.8498	3035	0.0414	2977.9	0.0418
OCT:OCT(POU,Homeobox,IR1)/NPC-Brn2-ChIP-Seq(GSE35496)/Homer	ATGAATWATTCATGA	1	-0.361	0.8499	77	0.0011	79.9	0.0011
AT5G59990(C2C2COlike)/colamp-AT5G59990-DAP-Seq(GSE60143)/Homer	TCTCAACCGTTCATT	1	-0.361	0.8499	86	0.0012	88	0.0012
MYB92(MYB)/colamp-MYB92-DAP-Seq(GSE60143)/Homer	GGTAGGTR	1	-0.36	0.8499	4864	0.0664	4762.2	0.0668
bZIP44(bZIP)/colamp-bZIP44-DAP-Seq(GSE60143)/Homer	NDTGCCACGTCAGCH	1	-0.3576	0.8499	113	0.0015	115	0.0016
AT1G76880(Trihelix)/col-AT1G76880-DAP-Seq(GSE60143)/Homer	ACGGTAAAAW	1	-0.3568	0.8499	1521	0.0208	1498.5	0.021
WRKY50(WRKY)/col-WRKY50-DAP-Seq(GSE60143)/Homer	NNTTGACTWNNGNNN	1	-0.3548	0.85	4566	0.0623	4472.4	0.0628
MYB27(MYB)/colamp-MYB27-DAP-Seq(GSE60143)/Homer	TACCTAACWT	1	-0.3454	0.857	714	0.0097	708.8	0.0099
At5g29000(G2like)/col-At5g29000-DAP-Seq(GSE60143)/Homer	RGAATATTCYHH	1	-0.3388	0.8617	1202	0.0164	1187.1	0.0167
Meis1(Homeobox)/MastCells-Meis1-ChIP-Seq(GSE48085)/Homer	VGCTGWCAVB	1	-0.3244	0.8731	10206	0.1392	9975.7	0.14
n-Myc(bHLH)/mES-nMyc-ChIP-Seq(GSE11431)/Homer	VRCCACGTGG	1	-0.3147	0.8805	4583	0.0625	4494.3	0.0631
GT3a(Trihelix)/col-GT3a-DAP-Seq(GSE60143)/Homer	WNACACGTGTYWWAW	1	-0.3076	0.8858	722	0.0099	718.1	0.0101
ZFX(Zf)/mES-Zfx-ChIP-Seq(GSE11431)/Homer	AGGCCTRG	1	-0.303	0.8888	11118	0.1517	10868.5	0.1525
HDG7(HB)/col-HDG7-DAP-Seq(GSE60143)/Homer	WGCATTTAATGC	1	-0.2926	0.897	716	0.0098	713.4	0.01
Knotted(Homeobox)/Corn-KN1-ChIP-Seq(GSE39161)/Homer	GAYGNGACRGGN	1	-0.2736	0.9131	8958	0.1222	8769.2	0.1231
At4g38000(C2C2dof)/col-At4g38000-DAP-Seq(GSE60143)/Homer	WWWTWACTTTTT	1	-0.2658	0.9192	6540	0.0892	6412.4	0.09
MYB3(MYB)/Arabidopsis-MYB3-ChIP-Seq(GSE80564)/Homer	GKTAGGTRGG	1	-0.2618	0.9218	9422	0.1285	9224.7	0.1295
Unknown2/Arabidopsis-Promoters/Homer	AAACGACGTCGTTTT	1	-0.23	0.9504	22	0.0003	25.3	0.0004
bHLH18(bHLH)/col-bHLH18-DAP-Seq(GSE60143)/Homer	CACGTGTTYCACGTG	1	-0.2291	0.9504	92	0.0013	97.1	0.0014
Prop1(Homeobox)/GHFT1-PROP1.biotin-ChIP-Seq(GSE77302)/Homer	NTAATBNAATTA	1	-0.2273	0.9507	2783	0.038	2747.3	0.0386
HSFA1E(HSF)/col-HSFA1E-DAP-Seq(GSE60143)/Homer	TTCTAGAAGCTTCTA	1	-0.2188	0.9577	546	0.0074	550.1	0.0077
At2g01060(G2like)/colamp-At2g01060-DAP-Seq(GSE60143)/Homer	AGATKCBNWW	1	-0.2139	0.9613	18809	0.2566	18385	0.258
ZBTB12(Zf)/HEK293-ZBTB12.GFP-ChIP-Seq(GSE58341)/Homer	NGNTCTAGAACCNGV	1	-0.1984	0.9751	2393	0.0326	2369.9	0.0333
DUX4(Homeobox)/Myoblasts-DUX4.V5-ChIP-Seq(GSE75791)/Homer	NWTAAYCYAATCAWN	1	-0.19	0.9822	153	0.0021	160.7	0.0023
HOXA1(Homeobox)/mES-Hoxa1-ChIP-Seq(SRP084292)/Homer	TGATKGATGR	1	-0.1858	0.9852	1160	0.0158	1159.2	0.0163
ZNF16(Zf)/HEK293-ZNF16.GFP-ChIP-Seq(GSE58341)/Homer	MACCTTCYATGGCTCCCTAKTGCCY	1	-0.1826	0.9871	45	0.0006	50.8	0.0007
bZIP42(bZIP)/colamp-bZIP42-DAP-Seq(GSE60143)/Homer	GCCACGTCAGCA	1	-0.1759	0.9926	24	0.0003	28.1	0.0004
DUX(Homeobox)/C2C12-Dux-ChIP-Seq(GSE87279)/Homer	BCWGATTCAATCAAN	1	-0.1718	0.9956	12	0.0002	15.8	0.0002
AP-2gamma(AP2)/MCF7-TFAP2C-ChIP-Seq(GSE21234)/Homer	SCCTSAGGSCAW	1	-0.1669	0.9992	10630	0.145	10428.8	0.1464
GEI-11(Myb?)/cElegans-L4-GEI11-ChIP-Seq(modEncode)/Homer	CCGACAYYTYACGGG	1	-0.1633	1	350	0.0048	359.5	0.005
At5g22890(C2H2)/col-At5g22890-DAP-Seq(GSE60143)/Homer	NSAGGTKWTATCTGD	1	-0.1604	1	133	0.0018	141.3	0.002
Pax7(Paired,Homeobox),longest/Myoblast-Pax7-ChIP-Seq(GSE25064)/Homer	NTAATTDGCYAATTANNWWD	1	-0.1553	1	79	0.0011	86.2	0.0012
Pknox1(Homeobox)/ES-Prep1-ChIP-Seq(GSE63282)/Homer	SCTGTCAVTCAV	1	-0.1406	1	1203	0.0164	1207.7	0.0169
PIF7(bHLH)/col-PIF7-DAP-Seq(GSE60143)/Homer	CCACGTGGNH	1	-0.1343	1	1352	0.0184	1355.1	0.019
ABF1/SacCer-Promoters/Homer	CGTRNAAARTGA	1	-0.1291	1	1085	0.0148	1092.5	0.0153
AT1G10720(BSD)/col-AT1G10720-DAP-Seq(GSE60143)/Homer	TTCTAGAAKCTTCTA	1	-0.1239	1	207	0.0028	218.4	0.0031
REM16(ABI3VP1)/col-REM16-DAP-Seq(GSE60143)/Homer	DTTTTTSCCGSMAAA	1	-0.12	1	3	0	5.4	0.0001
FXR(NR),IR1/Liver-FXR-ChIP-Seq(Chong_et_al.)/Homer	AGGTCANTGACCTB	1	-0.1157	1	2631	0.0359	2618.6	0.0368
ZNF669(Zf)/HEK293-ZNF669.GFP-ChIP-Seq(GSE58341)/Homer	GARTGGTCATCGCCC	1	-0.1055	1	488	0.0067	502.1	0.007
Mouse_Recombination_Hotspot(Zf)/Testis-DMC1-ChIP-Seq(GSE24438)/Homer	ACTYKNATTCGTGNTACTTC	1	-0.08783	1	294	0.004	309.7	0.0043
AT2G15740(C2H2)/col-AT2G15740-DAP-Seq(GSE60143)/Homer	DHNDWATCGATD	1	-0.08744	1	3447	0.047	3429	0.0481
ATY19(MYB)/col-ATY19-DAP-Seq(GSE60143)/Homer	YYCACCWACCAT	1	-0.08651	1	3231	0.0441	3216.5	0.0451
c-Myc(bHLH)/mES-cMyc-ChIP-Seq(GSE11431)/Homer	VVCCACGTGG	1	-0.07162	1	3124	0.0426	3116.3	0.0437
AT2G20400(G2like)/colamp-AT2G20400-DAP-Seq(GSE60143)/Homer	DNVGAATATTCBNHN	1	-0.06943	1	529	0.0072	548.5	0.0077
MYB10(MYB)/col-MYB10-DAP-Seq(GSE60143)/Homer	YCCACCTACCHH	1	-0.06893	1	1647	0.0225	1660.1	0.0233
Zac1(Zf)/Neuro2A-Plagl1-ChIP-Seq(GSE75942)/Homer	HAWGRGGCCM	1	-0.06519	1	22813	0.3112	22363.1	0.3139
HAT5(Homeobox)/colamp-HAT5-DAP-Seq(GSE60143)/Homer	DCAATWATTG	1	-0.06388	1	539	0.0074	560	0.0079
BPC6(BBRBPC)/col-BPC6-DAP-Seq(GSE60143)/Homer	YTYTCTCTCTCTCTA	1	-0.0501	1	177	0.0024	194	0.0027
SF1(NR)/H295R-Nr5a1-ChIP-Seq(GSE44220)/Homer	CAAGGHCANV	1	-0.04359	1	2743	0.0374	2754	0.0387
bHLH157(bHLH)/col-bHLH157-DAP-Seq(GSE60143)/Homer	KACACGTCTCTY	1	-0.04071	1	1104	0.0151	1130.6	0.0159
HIF2a(bHLH)/785_O-HIF2a-ChIP-Seq(GSE34871)/Homer	GCACGTACCC	1	-0.03761	1	2348	0.032	2366.8	0.0332
AP-2alpha(AP2)/Hela-AP2alpha-ChIP-Seq(GSE31477)/Homer	ATGCCCTGAGGC	1	-0.03682	1	8093	0.1104	8016.9	0.1125
FHY3(FAR1)/Arabidopsis-FHY3-ChIP-Seq(GSE30711)/Homer	HHCACGCGCBTN	1	-0.03643	1	2121	0.0289	2142.6	0.0301
OCT:OCT(POU,Homeobox)/NPC-Brn1-ChIP-Seq(GSE35496)/Homer	ATGAATATTCATGAG	1	-0.03506	1	26	0.0004	36	0.0005
At2g45680(TCP)/colamp-At2g45680-DAP-Seq(GSE60143)/Homer	GTGGGNCCCACNDND	1	-0.03186	1	361	0.0049	386.3	0.0054
HIF-1b(HLH)/T47D-HIF1b-ChIP-Seq(GSE59937)/Homer	RTACGTGC	1	-0.0223	1	7067	0.0964	7027.1	0.0986
At1g14580(C2H2)/colamp-At1g14580-DAP-Seq(GSE60143)/Homer	CASAAAAMGACAAAA	1	-0.0205	1	712	0.0097	746.1	0.0105
HSF21(HSF)/col-HSF21-DAP-Seq(GSE60143)/Homer	CTTCTAGAAGMTTYW	1	-0.02014	1	599	0.0082	632.3	0.0089
MYB99(MYB)/colamp-MYB99-DAP-Seq(GSE60143)/Homer	GGTAGGTG	1	-0.0201	1	4090	0.0558	4101.5	0.0576
MYB17(MYB)/colamp-MYB17-DAP-Seq(GSE60143)/Homer	GGTAGGTGRG	1	-0.01895	1	2675	0.0365	2704.7	0.038
DREF/Drosophila-Promoters/Homer	AVYTATCGATAD	1	-0.01636	1	26	0.0004	37.7	0.0005
Pax7(Paired,Homeobox)/Myoblast-Pax7-ChIP-Seq(GSE25064)/Homer	TAATCAATTA	1	-0.01585	1	335	0.0046	365.1	0.0051
ATHB40(HB)/col-ATHB40-DAP-Seq(GSE60143)/Homer	HCAATWATTG	1	-0.01522	1	3505	0.0478	3530.3	0.0495
SPL5(SBP)/colamp-SPL5-DAP-Seq(GSE60143)/Homer	NNHGTACGGHNN	1	-0.01091	1	1463	0.02	1508.6	0.0212
RARg(NR)/ES-RARg-ChIP-Seq(GSE30538)/Homer	AGGTCAAGGTCA	1	-0.01074	1	174	0.0024	200.6	0.0028
Hnf1(Homeobox)/Liver-Foxa2-Chip-Seq(GSE25694)/Homer	GGTTAAWCATTAA	1	-0.008979	1	508	0.0069	547.7	0.0077
AT5G22990(C2H2)/col-AT5G22990-DAP-Seq(GSE60143)/Homer	WCGAHDTCGWHN	1	-0.008301	1	343	0.0047	378.1	0.0053
HSFB3(HSF)/colamp-HSFB3-DAP-Seq(GSE60143)/Homer	TTCTAGAAGMTTHTW	1	-0.007973	1	364	0.005	400.5	0.0056
Esrrb(NR)/mES-Esrrb-ChIP-Seq(GSE11431)/Homer	KTGACCTTGA	1	-0.007459	1	3754	0.0512	3792.1	0.0532
ZNF165(Zf)/WHIM12-ZNF165-ChIP-Seq(GSE65937)/Homer	AAGGKGRCGCAGGCA	1	-0.007044	1	1178	0.0161	1228.1	0.0172
At2g03500(G2like)/col-At2g03500-DAP-Seq(GSE60143)/Homer	WWAGAATATTCT	1	-0.005624	1	978	0.0133	1029.8	0.0145
LIN-15B(Zf)/cElegans-L3-LIN15B-ChIP-Seq(modEncode)/Homer	CARTGGAGCGCRYTTGCATT	1	-0.00484	1	18	0.0002	31	0.0004
DDF2(AP2EREBP)/col-DDF2-DAP-Seq(GSE60143)/Homer	GATGTCGRCR	1	-0.003814	1	109	0.0015	135.2	0.0019
STOP1(C2H2)/colamp-STOP1-DAP-Seq(GSE60143)/Homer	DTATCTGGKGRAGGT	1	-0.003749	1	2457	0.0335	2517.5	0.0353
ATHB53(HB)/col-ATHB53-DAP-Seq(GSE60143)/Homer	CAATAATT	1	-0.003223	1	2092	0.0285	2155	0.0302
MYB4(MYB)/col200-MYB4-DAP-Seq(GSE60143)/Homer	WAGKTAGGTARR	1	-0.002831	1	2653	0.0362	2717.2	0.0381
Pbx3(Homeobox)/GM12878-PBX3-ChIP-Seq(GSE32465)/Homer	SCTGTCAMTCAN	1	-0.002608	1	1113	0.0152	1174	0.0165
HNF4a(NR),DR1/HepG2-HNF4a-ChIP-Seq(GSE25021)/Homer	CARRGKBCAAAGTYCA	1	-0.00248	1	2711	0.037	2777.9	0.039
LMI1(HB)/colamp-LMI1-DAP-Seq(GSE60143)/Homer	AATTATTG	1	-0.002244	1	3129	0.0427	3195.7	0.0449
HSFB4(HSF)/col-HSFB4-DAP-Seq(GSE60143)/Homer	TTCTAGAAGCTTCTA	1	-0.002242	1	219	0.003	256.6	0.0036
bHLHE40(bHLH)/HepG2-BHLHE40-ChIP-Seq(GSE31477)/Homer	KCACGTGMCN	1	-0.001899	1	1809	0.0247	1879.9	0.0264
bHLH74(bHLH)/col-bHLH74-DAP-Seq(GSE60143)/Homer	DRATCACGTGAB	1	-0.001855	1	1558	0.0213	1627.4	0.0228
TCFL2(HMG)/K562-TCF7L2-ChIP-Seq(GSE29196)/Homer	ACWTCAAAGG	1	-0.001638	1	349	0.0048	395.5	0.0056
AT1G23810(Orphan)/col-AT1G23810-DAP-Seq(GSE60143)/Homer	TTCTAGAAGSTTCTA	1	-0.001603	1	271	0.0037	313.2	0.0044
MYB40(MYB)/col-MYB40-DAP-Seq(GSE60143)/Homer	TGGTAGGTRARA	1	-0.001533	1	1396	0.019	1466.5	0.0206
MYB41(MYB)/col-MYB41-DAP-Seq(GSE60143)/Homer	BYTYACCTAA	1	-0.001068	1	1479	0.0202	1554.1	0.0218
TATA-box/SacCer-Promoters/Homer	BBHWTATATA	1	-0.001064	1	1586	0.0216	1662.8	0.0233
SPL9(SBP)/colamp-SPL9-DAP-Seq(GSE60143)/Homer	BTGTACTT	1	-0.000996	1	10384	0.1417	10380.3	0.1457
IDD5(C2H2)/colamp-IDD5-DAP-Seq(GSE60143)/Homer	TTTTGTCTTTTTBTK	1	-0.000673	1	3138	0.0428	3224.5	0.0453
SRS7(SRS)/colamp-SRS7-DAP-Seq(GSE60143)/Homer	HATAGGTTTH	1	-0.000525	1	17164	0.2342	17052.3	0.2393
HIF-1a(bHLH)/MCF7-HIF1a-ChIP-Seq(GSE28352)/Homer	TACGTGCV	1	-0.000362	1	1635	0.0223	1724	0.0242
ERRg(NR)/Kidney-ESRRG-ChIP-Seq(GSE104905)/Homer	GTGACCTTGRVN	1	-0.000355	1	5009	0.0683	5097.2	0.0715
TSO1(CPP)/col-TSO1-DAP-Seq(GSE60143)/Homer	RAATTTRAAW	1	-0.000307	1	713	0.0097	785.9	0.011
TCP20(TCP)/col-TCP20-DAP-Seq(GSE60143)/Homer	GGDCCCAC	1	-0.000261	1	2718	0.0371	2818.6	0.0396
IDD2(C2H2)/colamp-IDD2-DAP-Seq(GSE60143)/Homer	HAVAAAAMGACAAAA	1	-0.000212	1	520	0.0071	587.6	0.0082
PTF1(TCP)/colamp-PTF1-DAP-Seq(GSE60143)/Homer	RDDGGGACCACA	1	-0.000183	1	612	0.0083	684.4	0.0096
MYB74(MYB)/colamp-MYB74-DAP-Seq(GSE60143)/Homer	YYYACCTACCWH	1	-0.000179	1	2447	0.0334	2551.6	0.0358
SGR5(C2H2)/colamp-SGR5-DAP-Seq(GSE60143)/Homer	TTTGTCTTTTTT	1	-0.000147	1	3221	0.0439	3330.8	0.0467
TCP17(TCP)/col-TCP17-DAP-Seq(GSE60143)/Homer	GTGGTCCCCA	1	-0.000144	1	336	0.0046	395.2	0.0055
Tbet(T-box)/CD8-Tbet-ChIP-Seq(GSE33802)/Homer	AGGTGTGAAM	1	-0.00013	1	5385	0.0735	5489.2	0.077
TOD6?/SacCer-Promoters/Homer	GCGATGAGMT	1	-0.000125	1	901	0.0123	986	0.0138
E-box/Arabidopsis-Promoters/Homer	GCCACGTG	1	-0.000106	1	2912	0.0397	3025.4	0.0425
KANADI1(Myb)/Seedling-KAN1-ChIP-Seq(GSE48081)/Homer	ARGAATAWWN	1	-9.6e-05	1	6024	0.0822	6129.7	0.086
ABI5(bZIP)/col-ABI5-DAP-Seq(GSE60143)/Homer	GCCACGTG	1	-9.2e-05	1	2523	0.0344	2636.9	0.037
RXR(NR),DR1/3T3L1-RXR-ChIP-Seq(GSE13511)/Homer	TAGGGCAAAGGTCA	1	-8.9e-05	1	7799	0.1064	7889.1	0.1107
VDR(NR),DR3/GM10855-VDR+vitD-ChIP-Seq(GSE22484)/Homer	ARAGGTCANWGAGTTCANNN	1	-8.1e-05	1	1056	0.0144	1149.8	0.0161
BAM8(BES1)/col-BAM8-DAP-Seq(GSE60143)/Homer	NNWSACACGTGTSWN	1	-7.4e-05	1	655	0.0089	735.5	0.0103
Tcf3(HMG)/mES-Tcf3-ChIP-Seq(GSE11724)/Homer	ASWTCAAAGG	1	-6.8e-05	1	1194	0.0163	1292.4	0.0181
GLI3(Zf)/Limb-GLI3-ChIP-Chip(GSE11077)/Homer	CGTGGGTGGTCC	1	-5e-05	1	733	0.01	819.7	0.0115
IDD4(C2H2)/col-IDD4-DAP-Seq(GSE60143)/Homer	TTTGTCTTTWTB	1	-4.1e-05	1	4091	0.0558	4219.2	0.0592
NUC(C2H2)/col-NUC-DAP-Seq(GSE60143)/Homer	HAVAAAACGACAAAA	1	-4.1e-05	1	358	0.0049	425.4	0.006
Nr5a2(NR)/mES-Nr5a2-ChIP-Seq(GSE19019)/Homer	BTCAAGGTCA	1	-3.9e-05	1	3377	0.0461	3505.5	0.0492
MYB39(MYB)/col-MYB39-DAP-Seq(GSE60143)/Homer	WWAARKTAGGTGRAA	1	-3.5e-05	1	538	0.0073	617	0.0087
bHLH34(bHLH)/colamp-bHLH34-DAP-Seq(GSE60143)/Homer	HGWGRHWGACACGTG	1	-3.3e-05	1	1529	0.0209	1641.5	0.023
Tcf4(HMG)/Hct116-Tcf4-ChIP-Seq(SRA012054)/Homer	ASATCAAAGGVA	1	-2.6e-05	1	2206	0.0301	2331.4	0.0327
Nr5a2(NR)/Pancreas-LRH1-ChIP-Seq(GSE34295)/Homer	BTCAAGGTCA	1	-2.5e-05	1	4342	0.0592	4477.9	0.0628
MYB121(MYB)/col-MYB121-DAP-Seq(GSE60143)/Homer	YNTACCTAACWW	1	-2.2e-05	1	1316	0.018	1427.7	0.02
Tcf7(HMG)/GM12878-TCF7-ChIP-Seq(Encode)/Homer	CTTTGATGTGSB	1	-1.3e-05	1	1551	0.0212	1672.3	0.0235
PPARE(NR),DR1/3T3L1-Pparg-ChIP-Seq(GSE13511)/Homer	TGACCTTTGCCCCA	1	-1e-05	1	6279	0.0857	6423.5	0.0902
OCT:OCT(POU,Homeobox)/NPC-OCT6-ChIP-Seq(GSE43916)/Homer	YATGCATATRCATRT	1	-9e-06	1	160	0.0022	214.6	0.003
MS188(MYB)/colamp-MS188-DAP-Seq(GSE60143)/Homer	WARKTAGGTRRA	1	-8e-06	1	3009	0.0411	3156.3	0.0443
ZNF692(Zf)/HEK293-ZNF692.GFP-ChIP-Seq(GSE58341)/Homer	GTGGGCCCCA	1	-6e-06	1	1182	0.0161	1300	0.0182
RAR:RXR(NR),DR0/ES-RAR-ChIP-Seq(GSE56893)/Homer	AGGTCAAGGTCA	1	-5e-06	1	664	0.0091	761.4	0.0107
ANL2(HB)/col-ANL2-DAP-Seq(GSE60143)/Homer	CATTAATTGC	1	-3e-06	1	2353	0.0321	2503.6	0.0351
LEF1(HMG)/H1-LEF1-ChIP-Seq(GSE64758)/Homer	CCTTTGATST	1	-3e-06	1	3424	0.0467	3587.3	0.0503
HDG1(Homeobox)/col100-HDG1-DAP-Seq(GSE60143)/Homer	DDYAATTAATGH	1	-2e-06	1	2208	0.0301	2358.6	0.0331
TR4(NR),DR1/Hela-TR4-ChIP-Seq(GSE24685)/Homer	GAGGTCAAAGGTCA	1	-1e-06	1	551	0.0075	650.6	0.0091
MGP(C2H2)/colamp-MGP-DAP-Seq(GSE60143)/Homer	TTTTGTCGTTTW	1	-1e-06	1	972	0.0133	1096.3	0.0154
At1g69690(TCP)/colamp-At1g69690-DAP-Seq(GSE60143)/Homer	NHGTGGGGCCCACHW	1	-1e-06	1	1484	0.0202	1628.5	0.0229
c-Myc(bHLH)/LNCAP-cMyc-ChIP-Seq(Unpublished)/Homer	VCCACGTG	1	-1e-06	1	3185	0.0435	3362.6	0.0472
JKD(C2H2)/col-JKD-DAP-Seq(GSE60143)/Homer	TTTTGTCGTTTT	1	-1e-06	1	733	0.01	847.9	0.0119
HAP3(CCAATHAP3)/col-HAP3-DAP-Seq(GSE60143)/Homer	TGATGGAW	1	-1e-06	1	1744	0.0238	1898.1	0.0266
At1g72010(TCP)/colamp-At1g72010-DAP-Seq(GSE60143)/Homer	GGDCCCAC	1	-1e-06	1	3594	0.049	3778.7	0.053
ZML2(C2C2gata)/col-ZML2-DAP-Seq(GSE60143)/Homer	CATCATCATC	1	0	1	1033	0.0141	1166.8	0.0164
Pho4(bHLH)/Yeast-Pho4-ChIP-Seq(GSE29506)/Homer	AAGCACGTGBGD	1	0	1	1288	0.0176	1439.6	0.0202
Pho2(bHLH)/Yeast-Pho2-ChIP-Seq(GSE29506)/Homer	CCCACGTGCT	1	0	1	2770	0.0378	2963	0.0416
AtIDD11(C2H2)/colamp-AtIDD11-DAP-Seq(GSE60143)/Homer	TTTGTCGTTT	1	0	1	1627	0.0222	1794	0.0252
At5g66730(C2H2)/colamp-At5g66730-DAP-Seq(GSE60143)/Homer	TTTGTCKTTTTK	1	0	1	1100	0.015	1253.8	0.0176
IDD7(C2H2)/col-IDD7-DAP-Seq(GSE60143)/Homer	TTTGTCKTTTTN	1	0	1	1655	0.0226	1838.9	0.0258
Gli2(Zf)/GM2-Gli2-ChIP-Chip(GSE112702)/Homer	YSTGGGTGGTCT	1	0	1	1676	0.0229	1863.5	0.0262
At5g08330(TCP)/col-At5g08330-DAP-Seq(GSE60143)/Homer	GGRCCCAC	1	0	1	4290	0.0585	4544.3	0.0638
At4g36780(BZR)/col-At4g36780-DAP-Seq(GSE60143)/Homer	NNNNNNCACGTGNNN	1	0	1	1575	0.0215	1768.8	0.0248
TCP7(TCP)/col-TCP7-DAP-Seq(GSE60143)/Homer	GTGGGSCCCACHHNN	1	0	1	3816	0.0521	4075.3	0.0572
NPAS2(bHLH)/Liver-NPAS2-ChIP-Seq(GSE39860)/Homer	KCCACGTGAC	1	0	1	6212	0.0848	6497.3	0.0912
bHLHE41(bHLH)/proB-Bhlhe41-ChIP-Seq(GSE93764)/Homer	KCACGTGMCN	1	0	1	7211	0.0984	7505.6	0.1053
AT1G04880(ARID)/colamp-AT1G04880-DAP-Seq(GSE60143)/Homer	AAACTATATADTATA	1	0	1	266	0.0036	369.6	0.0052
PPARa(NR),DR1/Liver-Ppara-ChIP-Seq(GSE47954)/Homer	VNAGGKCAAAGGTCA	1	0	1	6496	0.0886	6790.8	0.0953
TCP3(TCP)/colamp-TCP3-DAP-Seq(GSE60143)/Homer	WGTGGTCCCAAHWWW	1	0	1	1402	0.0191	1604.3	0.0225
AT3G10580(MYBrelated)/colamp-AT3G10580-DAP-Seq(GSE60143)/Homer	TACCTAACWNHW	1	0	1	1597	0.0218	1809.7	0.0254
Tbx21(T-box)/GM12878-TBX21-ChIP-Seq(Encode)/Homer	AGGTGTGAAA	1	0	1	4891	0.0667	5186.4	0.0728
AT1G20910(ARID)/col-AT1G20910-DAP-Seq(GSE60143)/Homer	THAATTRAWN	1	0	1	7306	0.0997	7621.1	0.107
Unknown4/Arabidopsis-Promoters/Homer	CKTCKTCTTY	1	0	1	5998	0.0818	6312.1	0.0886
At1g78700(BZR)/col-At1g78700-DAP-Seq(GSE60143)/Homer	NNNNCACGTGNNNNN	1	0	1	1576	0.0215	1808.7	0.0254
ABF1(bZIP)/Arabidopsis-ABF1-ChIP-Seq(GSE80564)/Homer	CACGTGGC	1	0	1	5340	0.0729	5677.4	0.0797
Tbx5(T-box)/HL1-Tbx5.biotin-ChIP-Seq(GSE21529)/Homer	AGGTGTCA	1	0	1	20008	0.273	20269.4	0.2845
BZR1(BZR)/col-BZR1-DAP-Seq(GSE60143)/Homer	NNCRCACGTGCG	1	0	1	449	0.0061	595.5	0.0084
WIP5(C2H2)/colamp-WIP5-DAP-Seq(GSE60143)/Homer	TDTTCTCMAGGT	1	0	1	6570	0.0896	6934.4	0.0973
IBL1(bHLH)/Seedling-IBL1-ChIP-Seq(GSE51120)/Homer	CACGTGCC	1	0	1	12477	0.1702	12881.9	0.1808
TCP1(TCP)/col-TCP1-DAP-Seq(GSE60143)/Homer	GGGGGCCCMMCN	1	0	1	2753	0.0376	3068.9	0.0431
At4g18890(BZR)/col-At4g18890-DAP-Seq(GSE60143)/Homer	NDBRCACGTGYR	1	0	1	879	0.012	1089.6	0.0153
GATA20(C2C2gata)/colamp-GATA20-DAP-Seq(GSE60143)/Homer	TNGATCNDNM	1	0	1	10346	0.1412	10781.3	0.1513
Hnf6b(Homeobox)/LNCaP-Hnf6b-ChIP-Seq(GSE106305)/Homer	TATTGAYY	1	0	1	3534	0.0482	3896.3	0.0547
Ascl2(bHLH)/ESC-Ascl2-ChIP-Seq(GSE97712)/Homer	SSRGCAGCTGCH	1	0	1	8240	0.1124	9078.8	0.1274
CUX1(Homeobox)/K562-CUX1-ChIP-Seq(GSE92882)/Homer	TATCGATNAN	1	0	1	2292	0.0313	2683.7	0.0377
Cux2(Homeobox)/Liver-Cux2-ChIP-Seq(GSE35985)/Homer	HNRAATCAAT	1	0	1	1430	0.0195	1845.8	0.0259
E2A(bHLH)/proBcell-E2A-ChIP-Seq(GSE21978)/Homer	DNRCAGCTGY	1	0	1	10321	0.1408	11652.7	0.1635
E2A(bHLH),near_PU.1/Bcell-PU.1-ChIP-Seq(GSE21512)/Homer	NVCACCTGBN	1	0	1	6725	0.0918	11263.9	0.1581
HEB(bHLH)/mES-Heb-ChIP-Seq(GSE53233)/Homer	VCAGCTGBNN	1	0	1	14136	0.1929	15148.4	0.2126
HNF6(Homeobox)/Liver-Hnf6-ChIP-Seq(ERP000394)/Homer	NTATYGATCH	1	0	1	1916	0.0261	2325.5	0.0326
LRF(Zf)/Erythroblasts-ZBTB7A-ChIP-Seq(GSE74977)/Homer	AAGACCCYYN	1	0	1	12727	0.1736	13702.7	0.1923
Ptf1a(bHLH)/Panc1-Ptf1a-ChIP-Seq(GSE47459)/Homer	ACAGCTGTTN	1	0	1	19187	0.2618	19949.9	0.28
SCRT1(Zf)/HEK293-SCRT1.eGFP-ChIP-Seq(Encode)/Homer	GCAACAGGTG	1	0	1	1187	0.0162	1596.4	0.0224
Snail1(Zf)/LS174T-SNAIL1.HA-ChIP-Seq(GSE127183)/Homer	TRCACCTGCY	1	0	1	3936	0.0537	6629.9	0.093
Slug(Zf)/Mesoderm-Snai2-ChIP-Seq(GSE61475)/Homer	SNGCACCTGCHS	1	0	1	2750	0.0375	4621.1	0.0649
Tbx6(T-box)/ESC-Tbx6-ChIP-Seq(GSE93524)/Homer	DAGGTGTBAA	1	0	1	5539	0.0756	6188.9	0.0869
ZEB1(Zf)/PDAC-ZEB1-ChIP-Seq(GSE64557)/Homer	VCAGGTRDRY	1	0	1	7493	0.1022	12596.2	0.1768
ZEB2(Zf)/SNU398-ZEB2-ChIP-Seq(GSE103048)/Homer	GNMCAGGTGTGC	1	0	1	3952	0.0539	7392.7	0.1038
Zelda(Zf)/Embryo-zld-ChIP-Seq(GSE65441)/Homer	KBCTACCTGW	1	0	1	1451	0.0198	2649.6	0.0372
AT3G51470(DBP)/col-AT3G51470-DAP-Seq(GSE60143)/Homer	TTWHGGTGCACC	1	0	1	6760	0.0922	7563.2	0.1061
AT4G12670(MYBrelated)/col-AT4G12670-DAP-Seq(GSE60143)/Homer	AGGGTTTAGGGTTTA	1	0	1	0	0	4	0.0001
GATA15(C2C2gata)/col-GATA15-DAP-Seq(GSE60143)/Homer	KATGATCA	1	0	1	6131	0.0836	6630	0.0931
NGA4(ABI3VP1)/col-NGA4-DAP-Seq(GSE60143)/Homer	TKNTCAGGTG	1	0	1	13804	0.1883	18212	0.2556
TCP16(TCP)/colamp-TCP16-DAP-Seq(GSE60143)/Homer	GTGGDCCYNNNNNNN	1	0	1	4129	0.0563	4707.2	0.0661

## Sheet: Table 5
Table 5 - HOMER known motifs idenitified in from ATAC peaks from cells cultured on soft hydrogels
Motif Name	Consensus	P-value	Log P-value	q-value (Benjamini)	# of Target Sequences with Motif(of 67502)	% of Target Sequences with Motif	# of Background Sequences with Motif(of 65391)	% of Background Sequences with Motif
Fos(bZIP)/TSC-Fos-ChIP-Seq(GSE110950)/Homer	NDATGASTCAYN	1e-3153	-7262	0	10294	0.1525	2426	0.0371
Fra1(bZIP)/BT549-Fra1-ChIP-Seq(GSE46166)/Homer	NNATGASTCATH	1e-3133	-7216	0	9955	0.1475	2284.4	0.0349
BATF(bZIP)/Th17-BATF-ChIP-Seq(GSE39756)/Homer	DATGASTCAT	1e-3080	-7093	0	10753	0.1593	2695.4	0.0412
Atf3(bZIP)/GBM-ATF3-ChIP-Seq(GSE33912)/Homer	DATGASTCATHN	1e-3067	-7062	0	10887	0.1613	2770.2	0.0423
JunB(bZIP)/DendriticCells-Junb-ChIP-Seq(GSE36099)/Homer	RATGASTCAT	1e-2959	-6816	0	9781	0.1449	2323.3	0.0355
Fra2(bZIP)/Striatum-Fra2-ChIP-Seq(GSE43429)/Homer	GGATGACTCATC	1e-2933	-6754	0	9051	0.1341	2010.3	0.0307
CTCF(Zf)/CD4+-CTCF-ChIP-Seq(Barski_et_al.)/Homer	AYAGTGCCMYCTRGTGGCCA	1e-2865	-6598	0	6110	0.0905	891.3	0.0136
AP-1(bZIP)/ThioMac-PU.1-ChIP-Seq(GSE21512)/Homer	VTGACTCATC	1e-2777	-6395	0	11321	0.1677	3226.7	0.0493
Fosl2(bZIP)/3T3L1-Fosl2-ChIP-Seq(GSE56872)/Homer	NATGASTCABNN	1e-2643	-6087	0	7189	0.1065	1393.2	0.0213
Jun-AP1(bZIP)/K562-cJun-ChIP-Seq(GSE31477)/Homer	GATGASTCATCN	1e-2397	-5521	0	5756	0.0853	965.4	0.0147
BORIS(Zf)/K562-CTCFL-ChIP-Seq(GSE32465)/Homer	CNNBRGCGCCCCCTGSTGGC	1e-1667	-3841	0	6784	0.1005	1880.8	0.0287
Bach2(bZIP)/OCILy7-Bach2-ChIP-Seq(GSE44420)/Homer	TGCTGAGTCA	1e-1100	-2534	0	3725	0.0552	872.1	0.0133
TEAD1(TEAD)/HepG2-TEAD1-ChIP-Seq(Encode)/Homer	CYRCATTCCA	1e-763	-1758	0	9429	0.1397	4808.6	0.0735
TEAD3(TEA)/HepG2-TEAD3-ChIP-Seq(Encode)/Homer	TRCATTCCAG	1e-740	-1705	0	10339	0.1532	5523.4	0.0844
TEAD4(TEA)/Tropoblast-Tead4-ChIP-Seq(GSE37350)/Homer	CCWGGAATGY	1e-677	-1560	0	8237	0.122	4158	0.0635
TEAD(TEA)/Fibroblast-PU.1-ChIP-Seq(Unpublished)/Homer	YCWGGAATGY	1e-664	-1531	0	6822	0.1011	3204.7	0.049
TEAD2(TEA)/Py2T-Tead2-ChIP-Seq(GSE55709)/Homer	CCWGGAATGY	1e-492	-1134	0	5129	0.076	2408.5	0.0368
NF-E2(bZIP)/K562-NFE2-ChIP-Seq(GSE31477)/Homer	GATGACTCAGCA	1e-349	-804.4	0	1078	0.016	229.4	0.0035
Bach1(bZIP)/K562-Bach1-ChIP-Seq(GSE31477)/Homer	AWWNTGCTGAGTCAT	1e-317	-731.4	0	970	0.0144	204.6	0.0031
Nrf2(bZIP)/Lymphoblast-Nrf2-ChIP-Seq(GSE37589)/Homer	HTGCTGAGTCAT	1e-288	-663.5	0	875	0.013	183.8	0.0028
CREB5(bZIP)/LNCaP-CREB5.V5-ChIP-Seq(GSE137775)/Homer	VVATGACGTCAT	1e-279	-644.5	0	2959	0.0438	1387.8	0.0212
NF1-halfsite(CTF)/LNCaP-NF1-ChIP-Seq(Unpublished)/Homer	YTGCCAAG	1e-262	-603.8	0	15744	0.2333	11797.4	0.1802
MafK(bZIP)/C2C12-MafK-ChIP-Seq(GSE36030)/Homer	GCTGASTCAGCA	1e-261	-603.2	0	2512	0.0372	1128.5	0.0172
NFIL3(bZIP)/HepG2-NFIL3-ChIP-Seq(Encode)/Homer	VTTACGTAAYNNNNN	1e-259	-597.5	0	3994	0.0592	2156.6	0.0329
NFE2L2(bZIP)/HepG2-NFE2L2-ChIP-Seq(Encode)/Homer	AWWWTGCTGAGTCAT	1e-243	-560.7	0	802	0.0119	181.6	0.0028
Atf7(bZIP)/3T3L1-Atf7-ChIP-Seq(GSE56872)/Homer	NGRTGACGTCAY	1e-241	-556.7	0	3660	0.0542	1963.1	0.03
CEBP(bZIP)/ThioMac-CEBPb-ChIP-Seq(GSE21512)/Homer	ATTGCGCAAC	1e-239	-550.8	0	4355	0.0645	2479	0.0379
c-Jun-CRE(bZIP)/K562-cJun-ChIP-Seq(GSE31477)/Homer	ATGACGTCATCY	1e-217	-501.7	0	2486	0.0368	1200.6	0.0183
Fli1(ETS)/CD8-FLI-ChIP-Seq(GSE20898)/Homer	NRYTTCCGGH	1e-212	-489.7	0	10090	0.1495	7210.4	0.1102
CEBP:AP1(bZIP)/ThioMac-CEBPb-ChIP-Seq(GSE21512)/Homer	DRTGTTGCAA	1e-207	-477	0	5010	0.0742	3085.9	0.0471
HLF(bZIP)/HSC-HLF.Flag-ChIP-Seq(GSE69817)/Homer	RTTATGYAAB	1e-203	-469.1	0	4677	0.0693	2840.9	0.0434
Mef2d(MADS)/Retina-Mef2d-ChIP-Seq(GSE61391)/Homer	GCTATTTTTAGC	1e-194	-447.5	0	1579	0.0234	655.6	0.01
Atf2(bZIP)/3T3L1-Atf2-ChIP-Seq(GSE56872)/Homer	NRRTGACGTCAT	1e-193	-445.7	0	2679	0.0397	1391	0.0213
AT2G40260(G2like)/colamp-AT2G40260-DAP-Seq(GSE60143)/Homer	WAAAYATTCTTT	1e-192	-442.8	0	10411	0.1542	7602	0.1161
Atf1(bZIP)/K562-ATF1-ChIP-Seq(GSE31477)/Homer	GATGACGTCA	1e-179	-414	0	4714	0.0698	2959	0.0452
ERG(ETS)/VCaP-ERG-ChIP-Seq(GSE14097)/Homer	ACAGGAAGTG	1e-179	-413.4	0	13120	0.1944	10038.1	0.1534
AT2G38300(G2like)/col-AT2G38300-DAP-Seq(GSE60143)/Homer	ADRGAATGTT	1e-177	-407.8	0	8995	0.1333	6484.4	0.0991
Gata4(Zf)/Heart-Gata4-ChIP-Seq(GSE35151)/Homer	NBWGATAAGR	1e-175	-405	0	6266	0.0928	4217.9	0.0644
ETS1(ETS)/Jurkat-ETS1-ChIP-Seq(GSE17954)/Homer	ACAGGAAGTG	1e-174	-402.9	0	8806	0.1305	6336.4	0.0968
GATA3(Zf)/iTreg-Gata3-ChIP-Seq(GSE20898)/Homer	AGATAASR	1e-174	-401.6	0	8586	0.1272	6153.9	0.094
ETV1(ETS)/GIST48-ETV1-ChIP-Seq(GSE22441)/Homer	AACCGGAAGT	1e-173	-399.9	0	11355	0.1682	8534.4	0.1304
NF1(CTF)/LNCAP-NF1-ChIP-Seq(Unpublished)/Homer	CYTGGCABNSTGCCAR	1e-172	-397.4	0	4362	0.0646	2711.5	0.0414
Etv2(ETS)/ES-ER71-ChIP-Seq(GSE59402)/Homer	NNAYTTCCTGHN	1e-171	-394.5	0	7861	0.1165	5560.3	0.085
Mef2c(MADS)/GM12878-Mef2c-ChIP-Seq(GSE32465)/Homer	DCYAAAAATAGM	1e-170	-392.5	0	2853	0.0423	1577.9	0.0241
TRPS1(Zf)/MCF7-TRPS1-ChIP-Seq(GSE107013)/Homer	AGATAAGANN	1e-161	-372	0	11085	0.1642	8381.5	0.1281
RUNX1(Runt)/Jurkat-RUNX1-ChIP-Seq(GSE29180)/Homer	AAACCACARM	1e-158	-364.4	0	6870	0.1018	4803.8	0.0734
Gata6(Zf)/HUG1N-GATA6-ChIP-Seq(GSE51936)/Homer	YCTTATCTBN	1e-158	-364.2	0	5631	0.0834	3784.6	0.0578
Gata1(Zf)/K562-GATA1-ChIP-Seq(GSE18829)/Homer	SAGATAAGRV	1e-155	-358.4	0	3807	0.0564	2344.8	0.0358
RUNX(Runt)/HPC7-Runx1-ChIP-Seq(GSE22178)/Homer	SAAACCACAG	1e-151	-349	0	4938	0.0732	3254.1	0.0497
Atf4(bZIP)/MEF-Atf4-ChIP-Seq(GSE35681)/Homer	MTGATGCAAT	1e-151	-348.1	0	2163	0.032	1134.3	0.0173
Mef2b(MADS)/HEK293-Mef2b.V5-ChIP-Seq(GSE67450)/Homer	GCTATTTTTGGM	1e-150	-347.5	0	5077	0.0752	3369.9	0.0515
ETV4(ETS)/HepG2-ETV4-ChIP-Seq(ENCODE)/Homer	ACCGGAAGTG	1e-147	-338.5	0	10040	0.1487	7572.6	0.1157
RUNX2(Runt)/PCa-RUNX2-ChIP-Seq(GSE33889)/Homer	NWAACCACADNN	1e-146	-338	0	5262	0.078	3538.7	0.0541
Gata2(Zf)/K562-GATA2-ChIP-Seq(GSE18829)/Homer	BBCTTATCTS	1e-144	-333	0	4164	0.0617	2667.3	0.0408
MafB(bZIP)/BMM-Mafb-ChIP-Seq(GSE75722)/Homer	WNTGCTGASTCAGCANWTTY	1e-141	-324.7	0	3006	0.0445	1784	0.0273
SeqBias: A/T bias	WWWWWWWWWW	1e-139	-322	0	47212	0.6995	42794.6	0.6538
EWS:ERG-fusion(ETS)/CADO_ES1-EWS:ERG-ChIP-Seq(SRA014231)/Homer	ATTTCCTGTN	1e-139	-320.2	0	5700	0.0844	3935.2	0.0601
GABPA(ETS)/Jurkat-GABPa-ChIP-Seq(GSE17954)/Homer	RACCGGAAGT	1e-138	-318.8	0	7569	0.1121	5504.9	0.0841
SeqBias: CG bias	SSSSSSSSSS	1e-130	-301.6	0	54945	0.814	50773.5	0.7757
MafA(bZIP)/Islet-MafA-ChIP-Seq(GSE30298)/Homer	TGCTGACTCA	1e-130	-299.7	0	6204	0.0919	4402.6	0.0673
Pitx1(Homeobox)/Chicken-Pitx1-ChIP-Seq(GSE38910)/Homer	TAATCCCN	1e-129	-297.6	0	25119	0.3722	21462.9	0.3279
Sp5(Zf)/mES-Sp5.Flag-ChIP-Seq(GSE72989)/Homer	RGKGGGCGGAGC	1e-125	-288.4	0	10645	0.1577	8261.4	0.1262
RUNX-AML(Runt)/CD4+-PolII-ChIP-Seq(Barski_et_al.)/Homer	GCTGTGGTTW	1e-124	-287.3	0	4806	0.0712	3274.2	0.05
Smad3(MAD)/NPC-Smad3-ChIP-Seq(GSE36673)/Homer	TWGTCTGV	1e-120	-278.1	0	19450	0.2882	16269.7	0.2486
EWS:FLI1-fusion(ETS)/SK_N_MC-EWS:FLI1-ChIP-Seq(SRA014231)/Homer	VACAGGAAAT	1e-119	-274.8	0	4943	0.0732	3414.7	0.0522
Chop(bZIP)/MEF-Chop-ChIP-Seq(GSE35681)/Homer	ATTGCATCAT	1e-118	-272.3	0	1731	0.0256	914.2	0.014
EHF(ETS)/LoVo-EHF-ChIP-Seq(GSE49402)/Homer	AVCAGGAAGT	1e-116	-267.5	0	9647	0.1429	7454	0.1139
JunD(bZIP)/K562-JunD-ChIP-Seq/Homer	ATGACGTCATCN	1e-115	-266.8	0	842	0.0125	330.4	0.005
Bcl11a(Zf)/HSPC-BCL11A-ChIP-Seq(GSE104676)/Homer	TYTGACCASWRG	1e-115	-266.5	0	5828	0.0863	4170.7	0.0637
Tlx?(NR)/NPC-H3K4me1-ChIP-Seq(GSE16256)/Homer	CTGGCAGSCTGCCA	1e-115	-266.5	0	3950	0.0585	2623.9	0.0401
Mef2a(MADS)/HL1-Mef2a.biotin-ChIP-Seq(GSE21529)/Homer	CYAAAAATAG	1e-114	-264.2	0	2729	0.0404	1665.8	0.0255
bZIP50(bZIP)/colamp-bZIP50-DAP-Seq(GSE60143)/Homer	GATGACGTCA	1e-113	-261.8	0	5949	0.0881	4284.6	0.0655
Elk4(ETS)/Hela-Elk4-ChIP-Seq(GSE31477)/Homer	NRYTTCCGGY	1e-110	-255.2	0	5358	0.0794	3805.8	0.0581
At5g04390(C2H2)/col200-At5g04390-DAP-Seq(GSE60143)/Homer	AGTGANDN	1e-110	-255	0	35200	0.5215	31312.1	0.4784
TGA1(bZIP)/colamp-TGA1-DAP-Seq(GSE60143)/Homer	TGACGTCAKC	1e-110	-254.9	0	2660	0.0394	1627.4	0.0249
KLF5(Zf)/LoVo-KLF5-ChIP-Seq(GSE49402)/Homer	DGGGYGKGGC	1e-109	-253.1	0	12539	0.1858	10076.4	0.1539
NF1:FOXA1(CTF,Forkhead)/LNCAP-FOXA1-ChIP-Seq(GSE27824)/Homer	WNTGTTTRYTTTGGCA	1e-109	-251.6	0	572	0.0085	185.2	0.0028
Elk1(ETS)/Hela-Elk1-ChIP-Seq(GSE31477)/Homer	HACTTCCGGY	1e-106	-246.1	0	5290	0.0784	3771.1	0.0576
TGA4(bZIP)/colamp-TGA4-DAP-Seq(GSE60143)/Homer	RTGACGTCAKCW	1e-102	-236.6	0	1891	0.028	1074.9	0.0164
Ets1-distal(ETS)/CD4+-PolII-ChIP-Seq(Barski_et_al.)/Homer	MACAGGAAGT	1e-102	-236.1	0	2407	0.0357	1463.7	0.0224
Elf4(ETS)/BMDM-Elf4-ChIP-Seq(GSE88699)/Homer	ACTTCCKGKT	1e-101	-233.9	0	7873	0.1166	6015.3	0.0919
LBD18(LOBAS2)/colamp-LBD18-DAP-Seq(GSE60143)/Homer	CKGAWWTTCHGS	1e-101	-233.1	0	15838	0.2347	13154.7	0.201
TGA6(bZIP)/colamp-TGA6-DAP-Seq(GSE60143)/Homer	TGACGTCABC	1e-100	-230.9	0	3651	0.0541	2455.9	0.0375
KLF14(Zf)/HEK293-KLF14.GFP-ChIP-Seq(GSE58341)/Homer	RGKGGGCGKGGC	1e-100	-230.3	0	17315	0.2565	14524.2	0.2219
TAGL1(MADS)/Tomato-TAGL1-ChIP-Seq(GSE116581)/Homer	CCAAAAATRG	1e-98	-227.6	0	6535	0.0968	4878.7	0.0745
KLF3(Zf)/MEF-Klf3-ChIP-Seq(GSE44748)/Homer	NRGCCCCRCCCHBNN	1e-98	-227.6	0	4880	0.0723	3475.8	0.0531
AARE(HLH)/mES-cMyc-ChIP-Seq/Homer	GATTGCATCA	1e-98	-227.3	0	778	0.0115	318.5	0.0049
SPDEF(ETS)/VCaP-SPDEF-ChIP-Seq(SRA014231)/Homer	ASWTCCTGBT	1e-95	-220.8	0	7633	0.1131	5849.9	0.0894
Sp2(Zf)/HEK293-Sp2.eGFP-ChIP-Seq(Encode)/Homer	YGGCCCCGCCCC	1e-95	-220.1	0	15279	0.2264	12703.9	0.1941
SeqBias: polyA-repeat	AAAAAAAAAA	1e-94	-217.7	0	63850	0.946	60614.6	0.9261
Foxo1(Forkhead)/RAW-Foxo1-ChIP-Seq(Fan_et_al.)/Homer	CTGTTTAC	1e-91	-210.1	0	11952	0.1771	9725.3	0.1486
KLF1(Zf)/HUDEP2-KLF1-CutnRun(GSE136251)/Homer	VDGGGYGGGGCY	1e-90	-208.6	0	9107	0.1349	7187.9	0.1098
At1g49010(MYBrelated)/col-At1g49010-DAP-Seq(GSE60143)/Homer	RGATAASNTT	1e-89	-206	0	9586	0.142	7622.1	0.1165
ELF3(ETS)/PDAC-ELF3-ChIP-Seq(GSE64557)/Homer	ANCAGGAAGT	1e-87	-201.5	0	5389	0.0798	3975.9	0.0607
RFX(HTH)/K562-RFX3-ChIP-Seq(SRA012198)/Homer	CGGTTGCCATGGCAAC	1e-86	-199.3	0	830	0.0123	372.4	0.0057
CArG(MADS)/PUER-Srf-ChIP-Seq(Sullivan_et_al.)/Homer	CCATATATGGNM	1e-86	-198.3	0	2037	0.0302	1240.7	0.019
HIC1(Zf)/Treg-ZBTB29-ChIP-Seq(GSE99889)/Homer	TGCCAGCB	1e-85	-197.1	0	17676	0.2619	15025.8	0.2296
Rfx2(HTH)/LoVo-RFX2-ChIP-Seq(GSE49402)/Homer	GTTGCCATGGCAACM	1e-85	-196.3	0	898	0.0133	419.2	0.0064
KAN2(G2like)/colamp-KAN2-DAP-Seq(GSE60143)/Homer	ATATTCTY	1e-84	-195.3	0	7969	0.1181	6232.9	0.0952
En1(Homeobox)/SUM149-EN1-ChIP-Seq(GSE120957)/Homer	NDCTAATTAS	1e-82	-191	0	10209	0.1513	8239.2	0.1259
NFAT:AP1(RHD,bZIP)/Jurkat-NFATC1-ChIP-Seq(Jolma_et_al.)/Homer	SARTGGAAAAWRTGAGTCAB	1e-82	-189.3	0	1391	0.0206	770.9	0.0118
Klf4(Zf)/mES-Klf4-ChIP-Seq(GSE11431)/Homer	GCCACACCCA	1e-81	-188.1	0	3304	0.049	2266.8	0.0346
TGA5(bZIP)/col-TGA5-DAP-Seq(GSE60143)/Homer	NNGATGACGTCATCN	1e-81	-188	0	747	0.0111	328.3	0.005
IRF2(IRF)/Erythroblas-IRF2-ChIP-Seq(GSE36985)/Homer	GAAASYGAAASY	1e-81	-187.9	0	921	0.0136	442.8	0.0068
STZ(C2H2)/colamp-STZ-DAP-Seq(GSE60143)/Homer	HNBTCACT	1e-80	-185.3	0	35637	0.528	32158.5	0.4913
RIN(MADS)/Tomato-RIN-ChIP-Seq(GSE116581)/Homer	CYAAAAWWGG	1e-78	-180.7	0	6976	0.1034	5414	0.0827
At5g08520(MYBrelated)/colamp-At5g08520-DAP-Seq(GSE60143)/Homer	ADBSTTATCY	1e-78	-180.7	0	5517	0.0817	4148	0.0634
At5g05790(MYBrelated)/col-At5g05790-DAP-Seq(GSE60143)/Homer	AYCTTATC	1e-77	-178.5	0	4810	0.0713	3549.2	0.0542
ELF1(ETS)/Jurkat-ELF1-ChIP-Seq(SRA014231)/Homer	AVCCGGAAGT	1e-77	-177.6	0	4661	0.0691	3425.6	0.0523
FoxD3(forkhead)/ZebrafishEmbryo-Foxd3.biotin-ChIP-seq(GSE106676)/Homer	TGTTTAYTTAGC	1e-76	-176.1	0	4486	0.0665	3281.5	0.0501
NeuroD1(bHLH)/Islet-NeuroD1-ChIP-Seq(GSE30298)/Homer	GCCATCTGTT	1e-74	-172.6	0	6600	0.0978	5113.5	0.0781
CTCF-SatelliteElement(Zf?)/CD4+-CTCF-ChIP-Seq(Barski_et_al.)/Homer	TGCAGTTCCMVNWRTGGCCA	1e-74	-172.5	0	269	0.004	66.3	0.001
Rfx5(HTH)/GM12878-Rfx5-ChIP-Seq(GSE31477)/Homer	SCCTAGCAACAG	1e-73	-170.1	0	2127	0.0315	1358.7	0.0208
MITF(bHLH)/MastCells-MITF-ChIP-Seq(GSE48085)/Homer	RTCATGTGAC	1e-73	-169.4	0	5843	0.0866	4465.8	0.0682
At3g11280(MYBrelated)/col-At3g11280-DAP-Seq(GSE60143)/Homer	GATAAGRT	1e-72	-167.4	0	4585	0.0679	3390.5	0.0518
PHA-4(Forkhead)/cElegans-Embryos-PHA4-ChIP-Seq(modEncode)/Homer	KTGTTTGC	1e-72	-166.8	0	16198	0.24	13821.5	0.2112
bZIP18(bZIP)/colamp-bZIP18-DAP-Seq(GSE60143)/Homer	KGMCAGCTND	1e-71	-165.4	0	36871	0.5463	33492.1	0.5117
CRX(Homeobox)/Retina-Crx-ChIP-Seq(GSE20012)/Homer	GCTAATCC	1e-71	-165.2	0	12832	0.1901	10733.8	0.164
SCL(bHLH)/HPC7-Scl-ChIP-Seq(GSE13511)/Homer	AVCAGCTG	1e-71	-164.8	0	33162	0.4913	29902.2	0.4569
ELF5(ETS)/T47D-ELF5-ChIP-Seq(GSE30407)/Homer	ACVAGGAAGT	1e-71	-164.7	0	5264	0.078	3980.6	0.0608
bZIP52(bZIP)/colamp-bZIP52-DAP-Seq(GSE60143)/Homer	NDNHCAGCTGTCANN	1e-70	-162.4	0	8998	0.1333	7276.5	0.1112
ASHR1(ND)/col-ASHR1-DAP-Seq(GSE60143)/Homer	NTGGTGAN	1e-67	-155.3	0	7890	0.1169	6317.5	0.0965
SeqBias: GA-repeat	GAGAGAGAGA	1e-67	-154.9	0	44864	0.6647	41407.8	0.6326
AZF1(C2H2)/colamp-AZF1-DAP-Seq(GSE60143)/Homer	DKSWCACT	1e-66	-153.1	0	33838	0.5013	30638.2	0.4681
FOXA1(Forkhead)/LNCAP-FOXA1-ChIP-Seq(GSE27824)/Homer	WAAGTAAACA	1e-66	-152.8	0	5813	0.0861	4496.4	0.0687
NFAT(RHD)/Jurkat-NFATC1-ChIP-Seq(Jolma_et_al.)/Homer	ATTTTCCATT	1e-66	-152.3	0	5883	0.0872	4559.1	0.0697
X-box(HTH)/NPC-H3K4me1-ChIP-Seq(GSE16256)/Homer	GGTTGCCATGGCAA	1e-66	-152.2	0	899	0.0133	463.2	0.0071
Rfx1(HTH)/NPC-H3K4me1-ChIP-Seq(GSE16256)/Homer	KGTTGCCATGGCAA	1e-66	-152.2	0	1560	0.0231	949.8	0.0145
TGA3(bZIP)/colamp-TGA3-DAP-Seq(GSE60143)/Homer	WTGATGACGTCATCW	1e-66	-152	0	502	0.0074	203	0.0031
NFY(CCAAT)/Promoter/Homer	RGCCAATSRG	1e-65	-150.7	0	4766	0.0706	3596.4	0.0549
MYB101(MYB)/colamp-MYB101-DAP-Seq(GSE60143)/Homer	TAACNRMY	1e-64	-148.8	0	11121	0.1648	9256.3	0.1414
At3g60580(C2H2)/col-At3g60580-DAP-Seq(GSE60143)/Homer	WTTYTACT	1e-64	-148.8	0	31359	0.4646	28278.3	0.432
SUT1?/SacCer-Promoters/Homer	CCCCGCGC	1e-63	-147.1	0	46256	0.6853	42841.9	0.6545
TGA10(bZIP)/colamp-TGA10-DAP-Seq(GSE60143)/Homer	ATGACGTC	1e-63	-146.4	0	3405	0.0504	2452.3	0.0375
ETS(ETS)/Promoter/Homer	AACCGGAAGT	1e-63	-146.4	0	2854	0.0423	1994.1	0.0305
Olig2(bHLH)/Neuron-Olig2-ChIP-Seq(GSE30882)/Homer	RCCATMTGTT	1e-63	-146	0	13209	0.1957	11180.6	0.1708
SOC1(MADS)/Seedling-SOC1-ChIP-Seq(GSE45846)/Homer	TWCCAWWTWTGG	1e-61	-142.4	0	2299	0.0341	1550.5	0.0237
KLF6(Zf)/PDAC-KLF6-ChIP-Seq(GSE64557)/Homer	MKGGGYGTGGCC	1e-61	-141.5	0	10218	0.1514	8472.4	0.1294
BHLHA15(bHLH)/NIH3T3-BHLHB8.HA-ChIP-Seq(GSE119782)/Homer	NAMCAGCTGK	1e-61	-140.9	0	10624	0.1574	8844.6	0.1351
TGA9(bZIP)/colamp-TGA9-DAP-Seq(GSE60143)/Homer	VTGACGTC	1e-60	-139	0	6397	0.0948	5060.7	0.0773
Stat3+il21(Stat)/CD4-Stat3-ChIP-Seq(GSE19198)/Homer	SVYTTCCNGGAARB	1e-60	-138.7	0	5116	0.0758	3939.1	0.0602
NeuroG2(bHLH)/Fibroblast-NeuroG2-ChIP-Seq(GSE75910)/Homer	ACCATCTGTT	1e-59	-137	0	11194	0.1658	9383.8	0.1434
FOXK2(Forkhead)/U2OS-FOXK2-ChIP-Seq(E-MTAB-2204)/Homer	SCHTGTTTACAT	1e-59	-137	0	3546	0.0525	2597.3	0.0397
SeqBias: CA-repeat	CACACACACA	1e-58	-135.2	0	32018	0.4744	29014.5	0.4433
ERF15(AP2EREBP)/colamp-ERF15-DAP-Seq(GSE60143)/Homer	WDHAGCMGCCAT	1e-58	-134.3	0	17935	0.2657	15634.3	0.2389
FOXM1(Forkhead)/MCF7-FOXM1-ChIP-Seq(GSE72977)/Homer	TRTTTACTTW	1e-58	-134.1	0	4972	0.0737	3830.2	0.0585
STAT4(Stat)/CD4-Stat4-ChIP-Seq(GSE22104)/Homer	NYTTCCWGGAAR	1e-58	-133.9	0	6385	0.0946	5070.4	0.0775
Foxo3(Forkhead)/U2OS-Foxo3-ChIP-Seq(E-MTAB-2701)/Homer	DGTAAACA	1e-57	-133.3	0	3803	0.0563	2826.1	0.0432
FOXK1(Forkhead)/HEK293-FOXK1-ChIP-Seq(GSE51673)/Homer	NVWTGTTTAC	1e-57	-132.9	0	5292	0.0784	4113.1	0.0628
LHX9(Homeobox)/Hct116-LHX9.V5-ChIP-Seq(GSE116822)/Homer	NGCTAATTAG	1e-57	-132.5	0	7519	0.1114	6084.9	0.093
MYB(HTH)/ERMYB-Myb-ChIPSeq(GSE22095)/Homer	GGCVGTTR	1e-57	-131.6	0	11240	0.1665	9454.2	0.1444
TCF4(bHLH)/SHSY5Y-TCF4-ChIP-Seq(GSE96915)/Homer	SMCATCTGKH	1e-57	-131.3	0	11088	0.1643	9317.5	0.1424
Ap4(bHLH)/AML-Tfap4-ChIP-Seq(GSE45738)/Homer	NAHCAGCTGD	1e-57	-131.3	0	10000	0.1482	8326.4	0.1272
FOXA1(Forkhead)/MCF7-FOXA1-ChIP-Seq(GSE26831)/Homer	WAAGTAAACA	1e-56	-131.2	0	4730	0.0701	3631	0.0555
LBD19(LOBAS2)/colamp-LBD19-DAP-Seq(GSE60143)/Homer	CCKGAAWTTCMGGAW	1e-56	-129.6	0	11368	0.1684	9582.2	0.1464
ISRE(IRF)/ThioMac-LPS-Expression(GSE23622)/Homer	AGTTTCASTTTC	1e-56	-129.5	0	517	0.0077	228.3	0.0035
Gfi1b(Zf)/HPC7-Gfi1b-ChIP-Seq(GSE22178)/Homer	MAATCACTGC	1e-56	-129.1	0	3975	0.0589	2986.7	0.0456
Rfx6(HTH)/Min6b1-Rfx6.HA-ChIP-Seq(GSE62844)/Homer	TGTTKCCTAGCAACM	1e-55	-128.4	0	7808	0.1157	6361.4	0.0972
Pitx1:Ebox(Homeobox,bHLH)/Hindlimb-Pitx1-ChIP-Seq(GSE41591)/Homer	YTAATTRAWWCCAGATGT	1e-55	-128.1	0	1209	0.0179	720.5	0.011
Bcl6(Zf)/Liver-Bcl6-ChIP-Seq(GSE31578)/Homer	NNNCTTTCCAGGAAA	1e-55	-128.1	0	9495	0.1407	7884.1	0.1205
At5g58900(MYBrelated)/colamp-At5g58900-DAP-Seq(GSE60143)/Homer	WWWTYTTATCTWWWW	1e-55	-127.9	0	6970	0.1033	5614.2	0.0858
Hoxa13(Homeobox)/ChickenMSG-Hoxa13.Flag-ChIP-Seq(GSE86088)/Homer	CYHATAAAAN	1e-54	-125.7	0	13214	0.1958	11301.4	0.1727
GSC(Homeobox)/FrogEmbryos-GSC-ChIP-Seq(DRA000576)/Homer	RGGATTAR	1e-54	-125	0	5895	0.0873	4673.7	0.0714
EKLF(Zf)/Erythrocyte-Klf1-ChIP-Seq(GSE20478)/Homer	NWGGGTGTGGCY	1e-53	-124.2	0	1579	0.0234	1012.5	0.0155
PU.1(ETS)/ThioMac-PU.1-ChIP-Seq(GSE21512)/Homer	AGAGGAAGTG	1e-53	-124	0	3427	0.0508	2534.1	0.0387
Lhx3(Homeobox)/Neuron-Lhx3-ChIP-Seq(GSE31456)/Homer	ADBTAATTAR	1e-52	-120.3	0	8713	0.1291	7215.2	0.1102
E2FA(E2FDP)/colamp-E2FA-DAP-Seq(GSE60143)/Homer	WWTGGCGCCAWWWNN	1e-51	-118.5	0	3094	0.0458	2268.7	0.0347
Tgif2(Homeobox)/mES-Tgif2-ChIP-Seq(GSE55404)/Homer	TGTCANYT	1e-51	-118.2	0	20023	0.2967	17706.4	0.2705
AMYB(HTH)/Testes-AMYB-ChIP-Seq(GSE44588)/Homer	TGGCAGTTGG	1e-51	-117.7	0	9623	0.1426	8054.3	0.1231
REST-NRSF(Zf)/Jurkat-NRSF-ChIP-Seq/Homer	GGMGCTGTCCATGGTGCTGA	1e-50	-116.2	0	184	0.0027	47	0.0007
Nkx6.1(Homeobox)/Islet-Nkx6.1-ChIP-Seq(GSE40975)/Homer	GKTAATGR	1e-49	-114.6	0	13359	0.1979	11503.3	0.1757
IRF3(IRF)/BMDM-Irf3-ChIP-Seq(GSE67343)/Homer	AGTTTCAKTTTC	1e-49	-114.2	0	2053	0.0304	1413.9	0.0216
Six2(Homeobox)/NephronProgenitor-Six2-ChIP-Seq(GSE39837)/Homer	GWAAYHTGAKMC	1e-49	-113.9	0	5510	0.0816	4378.5	0.0669
FoxL2(Forkhead)/Ovary-FoxL2-ChIP-Seq(GSE60858)/Homer	WWTRTAAACAVG	1e-48	-112.4	0	4026	0.0596	3085.3	0.0471
CRE(bZIP)/Promoter/Homer	CSGTGACGTCAC	1e-48	-112.2	0	1688	0.025	1122.9	0.0172
Atoh1(bHLH)/Cerebellum-Atoh1-ChIP-Seq(GSE22111)/Homer	VNRVCAGCTGGY	1e-48	-112	0	8806	0.1305	7342.2	0.1122
FOXP1(Forkhead)/H9-FOXP1-ChIP-Seq(GSE31006)/Homer	NYYTGTTTACHN	1e-48	-111.6	0	2198	0.0326	1538.9	0.0235
IRF1(IRF)/PBMC-IRF1-ChIP-Seq(GSE43036)/Homer	GAAAGTGAAAGT	1e-48	-111.6	0	1034	0.0153	613.1	0.0094
Tcf21(bHLH)/ArterySmoothMuscle-Tcf21-ChIP-Seq(GSE61369)/Homer	NAACAGCTGG	1e-47	-108.7	0	7945	0.1177	6580	0.1005
AGL63(MADS)/col-AGL63-DAP-Seq(GSE60143)/Homer	TTCCAAWWWTGG	1e-46	-108	0	4631	0.0686	3628.6	0.0554
Klf9(Zf)/GBM-Klf9-ChIP-Seq(GSE62211)/Homer	GCCACRCCCACY	1e-46	-106.8	0	3653	0.0541	2783	0.0425
BMYB(HTH)/Hela-BMYB-ChIP-Seq(GSE27030)/Homer	NHAACBGYYV	1e-45	-105.5	0	9533	0.1412	8039.4	0.1228
Stat3(Stat)/mES-Stat3-ChIP-Seq(GSE11431)/Homer	CTTCCGGGAA	1e-45	-105.4	0	3919	0.0581	3017.7	0.0461
PQM-1(?)/cElegans-L3-ChIP-Seq(modEncode)/Homer	ACTGATAAGA	1e-44	-103.2	0	2048	0.0303	1435.2	0.0219
Foxf1(Forkhead)/Lung-Foxf1-ChIP-Seq(GSE77951)/Homer	WWATRTAAACAN	1e-44	-103.1	0	4302	0.0637	3359.3	0.0513
Sp1(Zf)/Promoter/Homer	GGCCCCGCCCCC	1e-44	-102.9	0	3480	0.0516	2646.3	0.0404
Pdx1(Homeobox)/Islet-Pdx1-ChIP-Seq(SRA008281)/Homer	YCATYAATCA	1e-44	-102.9	0	5101	0.0756	4062.1	0.0621
MYB73(MYB)/col-MYB73-DAP-Seq(GSE60143)/Homer	NNNNHAACNGHHDHN	1e-44	-102.2	0	10131	0.1501	8605	0.1315
GAGA-repeat/SacCer-Promoters/Homer	CTYTCTYTCTCTCTC	1e-43	-99.32	0	25460	0.3772	23015	0.3516
DLX2(Homeobox)/BasalGanglia-Dlx2-ChIP-seq(GSE124936)/Homer	NNNTAATTAS	1e-43	-99.15	0	7784	0.1153	6483.9	0.0991
Hoxd11(Homeobox)/ChickenMSG-Hoxd11.Flag-ChIP-Seq(GSE86088)/Homer	VGCCATAAAA	1e-42	-98.93	0	13116	0.1943	11380.8	0.1739
Twist2(bHLH)/Myoblast-Twist2.Ty1-ChIP-Seq(GSE127998)/Homer	MCAGCTGBYH	1e-42	-97.59	0	12771	0.1892	11069.1	0.1691
AT5G23930(mTERF)/col-AT5G23930-DAP-Seq(GSE60143)/Homer	GGCGGCTG	1e-41	-96.12	0	15569	0.2307	13686.9	0.2091
HuR(?)/HEK293-HuR-CLIP-Seq(GSE87887)/Homer	BTTTGGTTTG	1e-41	-95.52	0	20032	0.2968	17889.5	0.2733
IRF8(IRF)/BMDM-IRF8-ChIP-Seq(GSE77884)/Homer	GRAASTGAAAST	1e-41	-95.42	0	2165	0.0321	1552.8	0.0237
SVP(MADS)/col-SVP-DAP-Seq(GSE60143)/Homer	ANTTWCCHAATTTGG	1e-41	-95.38	0	2887	0.0428	2162.5	0.033
Fox:Ebox(Forkhead,bHLH)/Panc1-Foxa2-ChIP-Seq(GSE47459)/Homer	NNNVCTGWGYAAACASN	1e-41	-94.5	0	5170	0.0766	4159.4	0.0635
bZIP:IRF(bZIP,IRF)/Th17-BatF-ChIP-Seq(GSE39756)/Homer	NAGTTTCABTHTGACTNW	1e-41	-94.5	0	2309	0.0342	1675.5	0.0256
Rbpj1(?)/Panc1-Rbpj1-ChIP-Seq(GSE47459)/Homer	HTTTCCCASG	1e-40	-92.86	0	9847	0.1459	8401.4	0.1284
ATHB25(ZFHD)/colamp-ATHB25-DAP-Seq(GSE60143)/Homer	TAATTAVB	1e-38	-88.7	0	5532	0.082	4508.3	0.0689
SeqBias: polyC-repeat	CCCCCCCCCC	1e-38	-88.51	0	66615	0.9869	64169.7	0.9804
ATHB33(ZFHD)/col-ATHB33-DAP-Seq(GSE60143)/Homer	NGTRATTAAK	1e-38	-88.23	0	6274	0.093	5177	0.0791
ELT-3(Gata)/cElegans-L1-ELT3-ChIP-Seq(modEncode)/Homer	AWTGATAAGA	1e-38	-88.2	0	2201	0.0326	1602.5	0.0245
RAP211(AP2EREBP)/colamp-RAP211-DAP-Seq(GSE60143)/Homer	RGCCGGCYWW	1e-37	-87.5	0	17852	0.2645	15897.1	0.2429
ZNF416(Zf)/HEK293-ZNF416.GFP-ChIP-Seq(GSE58341)/Homer	WDNCTGGGCA	1e-37	-86.9	0	10472	0.1551	9014.7	0.1377
AT2G31460(REMB3)/col-AT2G31460-DAP-Seq(GSE60143)/Homer	WNWARWDGAAATGAT	1e-37	-86.5	0	2156	0.0319	1569.2	0.024
E2F4(E2F)/K562-E2F4-ChIP-Seq(GSE31477)/Homer	GGCGGGAAAH	1e-37	-86.02	0	4108	0.0609	3256.5	0.0498
TFE3(bHLH)/MEF-TFE3-ChIP-Seq(GSE75757)/Homer	GTCACGTGACYV	1e-37	-85.92	0	558	0.0083	298.6	0.0046
ASL18(LOBAS2)/colamp-ASL18-DAP-Seq(GSE60143)/Homer	CCGGAAAWTCMGGAR	1e-37	-85.35	0	11536	0.1709	10008.1	0.1529
IRF4(IRF)/GM12878-IRF4-ChIP-Seq(GSE32465)/Homer	ACTGAAACCA	1e-36	-85.01	0	2647	0.0392	1990	0.0304
CRC(C2C2YABBY)/col-CRC-DAP-Seq(GSE60143)/Homer	TWATSATA	1e-36	-84.72	0	5775	0.0856	4745.9	0.0725
Hoxd13(Homeobox)/ChickenMSG-Hoxd13.Flag-ChIP-Seq(GSE86088)/Homer	NCYAATAAAA	1e-36	-84.55	0	8121	0.1203	6871.3	0.105
Nanog(Homeobox)/mES-Nanog-ChIP-Seq(GSE11724)/Homer	RGCCATTAAC	1e-35	-82.62	0	24615	0.3647	22358.4	0.3416
ATHB23(ZFHD)/col-ATHB23-DAP-Seq(GSE60143)/Homer	HTAATTARNN	1e-35	-82.55	0	4352	0.0645	3486.9	0.0533
Smad2(MAD)/ES-SMAD2-ChIP-Seq(GSE29422)/Homer	CTGTCTGG	1e-35	-81.87	0	11254	0.1667	9771.9	0.1493
KLF10(Zf)/HEK293-KLF10.GFP-ChIP-Seq(GSE58341)/Homer	GGGGGTGTGTCC	1e-35	-81.22	0	4211	0.0624	3367.6	0.0515
Tal1	CATCTG	1e-34	-80.45	0	9309	0.1379	7985	0.122
bcd(Homeobox)/Embryo-Bcd-ChIP-Seq(GSE86966)/Homer	VNNGGATTADNN	1e-34	-80.3	0	6060	0.0898	5024.5	0.0768
ATHB34(ZFHD)/colamp-ATHB34-DAP-Seq(GSE60143)/Homer	TRATTARS	1e-34	-80.04	0	3871	0.0574	3072.1	0.0469
FEA4(bZIP)/Corn-FEA4-ChIP-Seq(GSE61954)/Homer	TGACGTCACS	1e-34	-78.78	0	6573	0.0974	5496.1	0.084
PU.1-IRF(ETS:IRF)/Bcell-PU.1-ChIP-Seq(GSE21512)/Homer	MGGAAGTGAAAC	1e-33	-77.83	0	8510	0.1261	7268.1	0.111
MYB81(MYB)/col-MYB81-DAP-Seq(GSE60143)/Homer	NWAACSGWTWNN	1e-33	-77.11	0	7586	0.1124	6427.4	0.0982
At2g33710(AP2EREBP)/colamp-At2g33710-DAP-Seq(GSE60143)/Homer	WTKGCGGCKR	1e-33	-76.77	0	13518	0.2003	11916.2	0.1821
Unknown5/Drosophila-Promoters/Homer	GCTGATAASV	1e-32	-74.92	0	3400	0.0504	2679.3	0.0409
MYB65(MYB)/colamp-MYB65-DAP-Seq(GSE60143)/Homer	RACNGTTA	1e-32	-74.48	0	5792	0.0858	4813.2	0.0735
PBX2(Homeobox)/K562-PBX2-ChIP-Seq(Encode)/Homer	RTGATTKATRGN	1e-32	-74.37	0	3862	0.0572	3088.5	0.0472
MYB33(MYB)/col-MYB33-DAP-Seq(GSE60143)/Homer	DDTYNGTTAN	1e-32	-74.17	0	8812	0.1306	7569.6	0.1156
BOS1(MYB)/col-BOS1-DAP-Seq(GSE60143)/Homer	NNRCCTAACT	1e-31	-73.53	0	4764	0.0706	3894.2	0.0595
Hoxa11(Homeobox)/ChickenMSG-Hoxa11.Flag-ChIP-Seq(GSE86088)/Homer	TTTTATGGCM	1e-31	-72.69	0	12168	0.1803	10688.2	0.1633
ANAC038(NAC)/col-ANAC038-DAP-Seq(GSE60143)/Homer	ACACGTWAYC	1e-31	-72.61	0	10781	0.1597	9399.4	0.1436
ATAF1(NAC)/col-ATAF1-DAP-Seq(GSE60143)/Homer	YACGTMAY	1e-31	-71.98	0	13947	0.2066	12356	0.1888
AT1G28160(AP2EREBP)/colamp-AT1G28160-DAP-Seq(GSE60143)/Homer	GGCGGCGG	1e-30	-70.97	0	15421	0.2285	13748.6	0.2101
TGA2(bZIP)/colamp-TGA2-DAP-Seq(GSE60143)/Homer	ACGTCAYCHH	1e-30	-70.72	0	3343	0.0495	2646.5	0.0404
SEP3(MADS)/Arabidoposis-Flower-Sep3-ChIP-Seq/Homer	CCAAAAAGGG	1e-30	-70.61	0	6949	0.103	5885.1	0.0899
AT5G05550(Trihelix)/col-AT5G05550-DAP-Seq(GSE60143)/Homer	HDNHDTCKCCGGMGA	1e-30	-69.34	0	9933	0.1472	8637	0.132
Usf2(bHLH)/C2C12-Usf2-ChIP-Seq(GSE36030)/Homer	GTCACGTGGT	1e-30	-69.31	0	1967	0.0291	1460	0.0223
STAT1(Stat)/HelaS3-STAT1-ChIP-Seq(GSE12782)/Homer	NATTTCCNGGAAAT	1e-29	-68.24	0	1989	0.0295	1482.8	0.0227
ABR1(AP2EREBP)/colamp-ABR1-DAP-Seq(GSE60143)/Homer	AAATGGCGGCGG	1e-29	-67.43	0	7328	0.1086	6251.6	0.0955
NFkB-p65-Rel(RHD)/ThioMac-LPS-Expression(GSE23622)/Homer	GGAAATTCCC	1e-29	-67.37	0	479	0.0071	265	0.004
HOXB13(Homeobox)/ProstateTumor-HOXB13-ChIP-Seq(GSE56288)/Homer	TTTTATKRGG	1e-28	-65.93	0	5218	0.0773	4341.2	0.0663
MYB70(MYB)/col-MYB70-DAP-Seq(GSE60143)/Homer	WTAACNGTTA	1e-28	-65.54	0	7330	0.1086	6265.3	0.0957
Smad4(MAD)/ESC-SMAD4-ChIP-Seq(GSE29422)/Homer	VBSYGTCTGG	1e-28	-65.27	0	11090	0.1643	9742.5	0.1488
DEL2(E2FDP)/col-DEL2-DAP-Seq(GSE60143)/Homer	WTTTCSCGCC	1e-27	-63.08	0	2695	0.0399	2109.7	0.0322
Foxa3(Forkhead)/Liver-Foxa3-ChIP-Seq(GSE77670)/Homer	BSNTGTTTACWYWGN	1e-27	-62.98	0	1598	0.0237	1167.9	0.0178
RAP212(AP2EREBP)/col-RAP212-DAP-Seq(GSE60143)/Homer	CGCCGCCATTTT	1e-27	-62.48	0	5906	0.0875	4984.6	0.0762
GFY-Staf(?,Zf)/Promoter/Homer	RACTACAATTCCCAGAAKGC	1e-27	-62.41	0	371	0.0055	193.2	0.003
Hoxd12(Homeobox)/ChickenMSG-Hoxd12.Flag-ChIP-Seq(GSE86088)/Homer	HDGYAATGAAAN	1e-26	-62.03	0	9054	0.1341	7877.4	0.1204
Foxa2(Forkhead)/Liver-Foxa2-ChIP-Seq(GSE25694)/Homer	CYTGTTTACWYW	1e-26	-61.94	0	3885	0.0576	3165.9	0.0484
ERF13(AP2EREBP)/colamp-ERF13-DAP-Seq(GSE60143)/Homer	TYAGCCGCCATT	1e-26	-61.13	0	8756	0.1297	7608	0.1162
Maz(Zf)/HepG2-Maz-ChIP-Seq(GSE31477)/Homer	GGGGGGGG	1e-26	-60.97	0	14432	0.2138	12907.9	0.1972
MYB88(MYB)/col-MYB88-DAP-Seq(GSE60143)/Homer	HNACGCTCCT	1e-26	-60.8	0	16523	0.2448	14880.8	0.2274
Tcf12(bHLH)/GM12878-Tcf12-ChIP-Seq(GSE32465)/Homer	VCAGCTGYTG	1e-26	-60.5	0	8344	0.1236	7232.8	0.1105
Hoxd10(Homeobox)/ChickenMSG-Hoxd10.Flag-ChIP-Seq(GSE86088)/Homer	GGCMATGAAA	1e-26	-60.25	0	6068	0.0899	5145.8	0.0786
MYB77(MYB)/col-MYB77-DAP-Seq(GSE60143)/Homer	NYAACBGYMC	1e-25	-59.75	0	7286	0.1079	6263.1	0.0957
At1g75490(AP2EREBP)/colamp-At1g75490-DAP-Seq(GSE60143)/Homer	CACCGMCT	1e-25	-59.67	0	10975	0.1626	9680.6	0.1479
AT5G56840(MYBrelated)/colamp-AT5G56840-DAP-Seq(GSE60143)/Homer	TGGATAAGGT	1e-25	-58.86	0	5939	0.088	5036.9	0.077
ETS:RUNX(ETS,Runt)/Jurkat-RUNX1-ChIP-Seq(GSE17954)/Homer	RCAGGATGTGGT	1e-25	-58.83	0	777	0.0115	504.1	0.0077
AT1G76870(Trihelix)/col-AT1G76870-DAP-Seq(GSE60143)/Homer	AAAACCRGWW	1e-25	-58.82	0	2161	0.032	1661.1	0.0254
Hoxa10(Homeobox)/ChickenMSG-Hoxa10.Flag-ChIP-Seq(GSE86088)/Homer	GGYAATGAAA	1e-25	-58.67	0	3040	0.045	2430.2	0.0371
Foxh1(Forkhead)/hESC-FOXH1-ChIP-Seq(GSE29422)/Homer	NNTGTGGATTSS	1e-25	-57.74	0	3127	0.0463	2511.7	0.0384
DLX1(Homeobox)/BasalGanglia-Dlx1-ChIP-seq(GSE124936)/Homer	NSNNTAATTA	1e-24	-57.31	0	6672	0.0989	5716.5	0.0873
OCT:OCT-short(POU,Homeobox)/NPC-OCT6-ChIP-Seq(GSE43916)/Homer	ATGCATWATGCATRW	1e-24	-57.18	0	3105	0.046	2494.6	0.0381
bHLH80(bHLH)/col-bHLH80-DAP-Seq(GSE60143)/Homer	NNNNDCAASTTGHNN	1e-24	-57	0	5288	0.0783	4455.3	0.0681
ERF105(AP2EREBP)/colamp-ERF105-DAP-Seq(GSE60143)/Homer	TGGCGGCT	1e-24	-56.05	0	12075	0.1789	10739.2	0.1641
STAT5(Stat)/mCD4+-Stat5-ChIP-Seq(GSE12346)/Homer	RTTTCTNAGAAA	1e-24	-55.87	0	2250	0.0333	1749.7	0.0267
Unknown2/Drosophila-Promoters/Homer	CATCMCTA	1e-24	-55.86	0	8081	0.1197	7023.9	0.1073
RRTF1(AP2EREBP)/colamp-RRTF1-DAP-Seq(GSE60143)/Homer	CCGCCGCHATTT	1e-24	-55.79	0	1471	0.0218	1081.5	0.0165
Ronin(THAP)/ES-Thap11-ChIP-Seq(GSE51522)/Homer	RACTACAACTCCCAGVAKGC	1e-23	-54.83	0	253	0.0037	120.5	0.0018
bHLH122(bHLH)/col100-bHLH122-DAP-Seq(GSE60143)/Homer	NDDCAASTTGHHNWW	1e-23	-54.71	0	4403	0.0652	3667.8	0.056
Initiator/Drosophila-Promoters/Homer	NTCAGTYG	1e-23	-54.57	0	12788	0.1895	11421.3	0.1745
Dorsal(RHD)/Embryo-dl-ChIP-Seq(GSE65441)/Homer	GGGAAAAMCCCG	1e-23	-53.77	0	1350	0.02	985.8	0.0151
ATHB24(ZFHD)/colamp-ATHB24-DAP-Seq(GSE60143)/Homer	TAATTAAS	1e-23	-53.61	0	3481	0.0516	2845.6	0.0435
PRDM1(Zf)/Hela-PRDM1-ChIP-Seq(GSE31477)/Homer	ACTTTCACTTTC	1e-23	-53.46	0	3212	0.0476	2607	0.0398
AGL16(MADS)/col-AGL16-DAP-Seq(GSE60143)/Homer	TWCCHWATWDGGAAA	1e-23	-53.17	0	582	0.0086	362.5	0.0055
E-box/Drosophila-Promoters/Homer	AACAGCTGTTHN	1e-22	-52.71	0	1696	0.0251	1282.1	0.0196
AT3G25990(Trihelix)/colamp-AT3G25990-DAP-Seq(GSE60143)/Homer	TTAACCATAG	1e-22	-52.51	0	3327	0.0493	2713.7	0.0415
ANAC046(NAC)/colamp-ANAC046-DAP-Seq(GSE60143)/Homer	ACACGYWAYC	1e-22	-52.41	0	9399	0.1393	8272	0.1264
GATA:SCL(Zf,bHLH)/Ter119-SCL-ChIP-Seq(GSE18720)/Homer	CRGCTGBNGNSNNSAGATAA	1e-22	-51.81	0	661	0.0098	426.7	0.0065
RAP26(AP2EREBP)/colamp-RAP26-DAP-Seq(GSE60143)/Homer	HDATGGCGGCGG	1e-22	-51.33	0	9212	0.1365	8107.4	0.1239
Six1(Homeobox)/Myoblast-Six1-ChIP-Chip(GSE20150)/Homer	GKVTCADRTTWC	1e-22	-51.1	0	1368	0.0203	1008.5	0.0154
Unknown3/Drosophila-Promoters/Homer	ACVAKCTGGCAGCGC	1e-22	-51.04	0	796	0.0118	535.3	0.0082
ERF115(AP2EREBP)/colamp-ERF115-DAP-Seq(GSE60143)/Homer	WTKRCGGCGB	1e-21	-50.41	0	12117	0.1795	10830.1	0.1655
AGL6(MADS)/col-AGL6-DAP-Seq(GSE60143)/Homer	TTWCCWWAWWDGGWA	1e-21	-49.95	0	727	0.0108	482.7	0.0074
E2F3(E2F)/MEF-E2F3-ChIP-Seq(GSE71376)/Homer	BTKGGCGGGAAA	1e-21	-49.64	0	5769	0.0855	4940.8	0.0755
Npas4(bHLH)/Neuron-Npas4-ChIP-Seq(GSE127793)/Homer	NHRTCACGACDN	1e-21	-49.35	0	5030	0.0745	4267.7	0.0652
Isl1(Homeobox)/Neuron-Isl1-ChIP-Seq(GSE31456)/Homer	CTAATKGV	1e-21	-48.45	0	10288	0.1524	9135.7	0.1396
SeqBias: GCW-triplet	GCWGCWGCWGCW	1e-20	-47.92	0	67392	0.9985	65226.9	0.9965
CEBP:CEBP(bZIP)/MEF-Chop-ChIP-Seq(GSE35681)/Homer	NTNATGCAAYMNNHTGMAAY	1e-20	-47.59	0	742	0.011	499.3	0.0076
AT5G60130(ABI3VP1)/col-AT5G60130-DAP-Seq(GSE60143)/Homer	WTTYTAAGVAAA	1e-20	-47.43	0	9985	0.1479	8861.9	0.1354
NFkB-p65(RHD)/GM12787-p65-ChIP-Seq(GSE19485)/Homer	WGGGGATTTCCC	1e-20	-46.86	0	3467	0.0514	2867.2	0.0438
MyoD(bHLH)/Myotube-MyoD-ChIP-Seq(GSE21614)/Homer	RRCAGCTGYTSY	1e-20	-46.44	0	6360	0.0942	5505.2	0.0841
bHLH130(bHLH)/col-bHLH130-DAP-Seq(GSE60143)/Homer	GCAACTTG	1e-20	-46.32	0	3787	0.0561	3158	0.0482
SpiB(ETS)/OCILY3-SPIB-ChIP-Seq(GSE56857)/Homer	AAAGRGGAAGTG	1e-19	-45.47	0	1588	0.0235	1214.9	0.0186
NAM(NAC)/col-NAM-DAP-Seq(GSE60143)/Homer	RGTTRCGTRW	1e-19	-44.66	0	5712	0.0846	4922.1	0.0752
MafF(bZIP)/HepG2-MafF-ChIP-Seq(GSE31477)/Homer	HWWGTCAGCAWWTTT	1e-19	-44.64	0	1480	0.0219	1124.4	0.0172
E2F6(E2F)/Hela-E2F6-ChIP-Seq(GSE31477)/Homer	GGCGGGAARN	1e-19	-44.59	0	4957	0.0734	4231.4	0.0646
At5g18450(AP2EREBP)/col-At5g18450-DAP-Seq(GSE60143)/Homer	CACCGCTT	1e-19	-44.39	0	12162	0.1802	10931.6	0.167
LIN-39(Homeobox)/cElegans.L3-LIN39-ChIP-Seq(modEncode)/Homer	ATGATTRATG	1e-19	-43.88	0	5499	0.0815	4732.3	0.0723
AT5G25475(ABI3VP1)/col-AT5G25475-DAP-Seq(GSE60143)/Homer	RNNRNCAAGCADNDB	1e-19	-43.88	0	6698	0.0992	5836.6	0.0892
Trl(Zf)/S2-GAGAfactor-ChIP-Seq(GSE40646)/Homer	RGAGAGAG	1e-18	-43.7	0	20848	0.3089	19178.6	0.293
AGL15(MADS)/col-AGL15-DAP-Seq(GSE60143)/Homer	TTTCCHWATWDGGAA	1e-18	-43.22	0	879	0.013	621.7	0.0095
MYB98(MYB)/col-MYB98-DAP-Seq(GSE60143)/Homer	NWDCCGTTAC	1e-18	-43.05	0	1309	0.0194	983.5	0.015
Nkx3.1(Homeobox)/LNCaP-Nkx3.1-ChIP-Seq(GSE28264)/Homer	AAGCACTTAA	1e-18	-42.92	0	12731	0.1886	11482.2	0.1754
ERF4(AP2EREBP)/colamp-ERF4-DAP-Seq(GSE60143)/Homer	WDWTGGCGGCGG	1e-18	-42.36	0	8062	0.1194	7113.8	0.1087
Hand2(bHLH)/Mesoderm-Hand2-ChIP-Seq(GSE61475)/Homer	TGACANARRCCAGRC	1e-18	-42.19	0	3133	0.0464	2592.4	0.0396
SeqBias: C/A-bias	MMMMMMMMMM	1e-18	-42.17	0	67265	0.9966	65071.8	0.9942
Lhx1(Homeobox)/EmbryoCarcinoma-Lhx1-ChIP-Seq(GSE70957)/Homer	NNYTAATTAR	1e-18	-41.97	0	5457	0.0808	4707.9	0.0719
Otx2(Homeobox)/EpiLC-Otx2-ChIP-Seq(GSE56098)/Homer	NYTAATCCYB	1e-18	-41.52	0	3816	0.0565	3212.6	0.0491
GFY(?)/Promoter/Homer	ACTACAATTCCC	1e-17	-41.2	0	444	0.0066	276.9	0.0042
At3g12730(G2like)/colamp-At3g12730-DAP-Seq(GSE60143)/Homer	AAGATTCT	1e-17	-40.93	0	8112	0.1202	7172.6	0.1096
PU.1:IRF8(ETS:IRF)/pDC-Irf8-ChIP-Seq(GSE66899)/Homer	GGAAGTGAAAST	1e-17	-40.64	0	1233	0.0183	926.9	0.0142
STAT6(Stat)/Macrophage-Stat6-ChIP-Seq(GSE38377)/Homer	TTCCKNAGAA	1e-17	-39.8	0	3387	0.0502	2834.9	0.0433
Pax8(Paired,Homeobox)/Thyroid-Pax8-ChIP-Seq(GSE26938)/Homer	GTCATGCHTGRCTGS	1e-17	-39.77	0	2348	0.0348	1903.7	0.0291
AGL25(MADS)/colamp-AGL25-DAP-Seq(GSE60143)/Homer	TTTCCATWTWTGGAA	1e-17	-39.75	0	353	0.0052	209.5	0.0032
TATA-Box(TBP)/Promoter/Homer	CCTTTTAWAGSC	1e-17	-39.17	0	6842	0.1014	6007.6	0.0918
Tcfcp2l1(CP2)/mES-Tcfcp2l1-ChIP-Seq(GSE11431)/Homer	NRAACCRGTTYRAACCRGYT	1e-16	-38.86	0	1025	0.0152	755.9	0.0115
OBP3(C2C2dof)/col-OBP3-DAP-Seq(GSE60143)/Homer	NYWACTTTTT	1e-16	-38.63	0	17932	0.2657	16461.8	0.2515
HOXA9(Homeobox)/HSC-Hoxa9-ChIP-Seq(GSE33509)/Homer	GGCCATAAATCA	1e-16	-38.54	0	3103	0.046	2585.1	0.0395
p63(p53)/Keratinocyte-p63-ChIP-Seq(GSE17611)/Homer	NNDRCATGYCYNRRCATGYH	1e-16	-38.44	0	1875	0.0278	1491.1	0.0228
WT1(Zf)/Kidney-WT1-ChIP-Seq(GSE90016)/Homer	MCTCCCMCRCAB	1e-16	-38.43	0	5419	0.0803	4698.7	0.0718
Six4(Homeobox)/MCF7-SIX4-ChIP-Seq(Encode)/Homer	TGWAAYCTGABACCB	1e-16	-38.41	0	298	0.0044	170.5	0.0026
Unknown(Homeobox)/Limb-p300-ChIP-Seq/Homer	SSCMATWAAA	1e-16	-38.38	0	3112	0.0461	2595	0.0396
Hoxb4(Homeobox)/ES-Hoxb4-ChIP-Seq(GSE34014)/Homer	TGATTRATGGCY	1e-16	-38.28	0	985	0.0146	723.4	0.0111
Arnt:Ahr(bHLH)/MCF7-Arnt-ChIP-Seq(Lo_et_al.)/Homer	TBGCACGCAA	1e-16	-38.26	0	4072	0.0603	3465.5	0.0529
At5g47390(MYBrelated)/col-At5g47390-DAP-Seq(GSE60143)/Homer	CTTATCCA	1e-16	-38.18	0	5866	0.0869	5112.5	0.0781
Zfp281(Zf)/ES-Zfp281-ChIP-Seq(GSE81042)/Homer	CCCCTCCCCCAC	1e-16	-37.73	0	2123	0.0315	1713.5	0.0262
ARF2(ARF)/col-ARF2-DAP-Seq(GSE60143)/Homer	TTGTCGGMWN	1e-16	-37.67	0	16131	0.239	14760.7	0.2255
ERF9(AP2EREBP)/colamp-ERF9-DAP-Seq(GSE60143)/Homer	AWATGGCGGCGG	1e-16	-37.34	0	2531	0.0375	2079	0.0318
At1g25550(G2like)/colamp-At1g25550-DAP-Seq(GSE60143)/Homer	NAGATTCY	1e-16	-37.17	0	6278	0.093	5501.4	0.0841
NAP(NAC)/col-NAP-DAP-Seq(GSE60143)/Homer	ARGTTACGTRTN	1e-16	-36.94	0	4229	0.0627	3617.3	0.0553
SeqBias: G/A bias	RRRRRRRRRR	1e-15	-36.8	0	67430	0.999	65299.9	0.9977
p73(p53)/Trachea-p73-ChIP-Seq(PRJNA310161)/Homer	NRRRCAWGTCCDGRCATGYY	1e-15	-36.73	0	269	0.004	151.9	0.0023
SPCH(bHLH)/Seedling-SPCH-ChIP-Seq(GSE57497)/Homer	WNBCACGTGA	1e-15	-36.38	0	6312	0.0935	5539.8	0.0846
TBP3(MYBrelated)/col-TBP3-DAP-Seq(GSE60143)/Homer	VYTAGGGCAN	1e-15	-36.3	0	3912	0.058	3333	0.0509
Unknown-ESC-element(?)/mES-Nanog-ChIP-Seq(GSE11724)/Homer	CACAGCAGGGGG	1e-15	-36.28	0	4735	0.0702	4086	0.0624
Lhx2(Homeobox)/HFSC-Lhx2-ChIP-Seq(GSE48068)/Homer	TAATTAGN	1e-15	-36.26	0	5158	0.0764	4474.7	0.0684
YY1(Zf)/Promoter/Homer	CAAGATGGCGGC	1e-15	-36.07	0	473	0.007	308.6	0.0047
PRDM15(Zf)/ESC-Prdm15-ChIP-Seq(GSE73694)/Homer	YCCDNTCCAGGTTTT	1e-15	-35.48	0	6765	0.1002	5967.9	0.0912
ATHB6(Homeobox)/col-ATHB6-DAP-Seq(GSE60143)/Homer	AATGATTG	1e-15	-35.14	0	5487	0.0813	4786.7	0.0731
PR(NR)/T47D-PR-ChIP-Seq(GSE31130)/Homer	VAGRACAKNCTGTBC	1e-15	-34.95	0	12140	0.1799	11012.7	0.1683
PAX3:FKHR-fusion(Paired,Homeobox)/Rh4-PAX3:FKHR-ChIP-Seq(GSE19063)/Homer	ACCRTGACTAATTNN	1e-15	-34.69	0	958	0.0142	711.6	0.0109
bZIP69(bZIP)/col-bZIP69-DAP-Seq(GSE60143)/Homer	GACAGCTGKCAW	1e-15	-34.63	0	863	0.0128	631.3	0.0096
AT5G61620(MYBrelated)/colamp-AT5G61620-DAP-Seq(GSE60143)/Homer	CTTATCCA	1e-14	-34.4	0	6759	0.1001	5971.5	0.0912
REB1/SacCer-Promoters/Homer	KCCGGGTAAYRR	1e-14	-34.22	0	909	0.0135	671.4	0.0103
VIP1(bZIP)/col-VIP1-DAP-Seq(GSE60143)/Homer	NTTGACAGCTGTCAN	1e-14	-34.08	0	1273	0.0189	983.1	0.015
AT1G47655(C2C2dof)/colamp-AT1G47655-DAP-Seq(GSE60143)/Homer	YHACTTTTTS	1e-14	-33.98	0	20496	0.3037	18971.2	0.2898
GATA(Zf),IR3/iTreg-Gata3-ChIP-Seq(GSE20898)/Homer	NNNNNBAGATAWYATCTVHN	1e-14	-33.9	0	741	0.011	531.2	0.0081
SeqBias: CG-repeat	CGCGCGCGCG	1e-14	-33.69	0	16622	0.2463	15278.5	0.2334
AT2G33550(Trihelix)/colamp-AT2G33550-DAP-Seq(GSE60143)/Homer	TTTAAGGGCAYTTTT	1e-14	-33.41	0	10638	0.1576	9613.2	0.1469
AT4G18450(AP2EREBP)/col-AT4G18450-DAP-Seq(GSE60143)/Homer	ATGGCGGCKG	1e-14	-33.39	0	4189	0.0621	3605.1	0.0551
NPAS(bHLH)/Liver-NPAS-ChIP-Seq(GSE39860)/Homer	NVCACGTG	1e-14	-33.02	0	8978	0.133	8057.2	0.1231
Hoxa9(Homeobox)/ChickenMSG-Hoxa9.Flag-ChIP-Seq(GSE86088)/Homer	RGCAATNAAA	1e-14	-32.94	0	14359	0.2127	13137.8	0.2007
PRDM10(Zf)/HEK293-PRDM10.eGFP-ChIP-Seq(Encode)/Homer	TGGTACATTCCA	1e-14	-32.74	0	3807	0.0564	3260.2	0.0498
MYB116(MYB)/colamp-MYB116-DAP-Seq(GSE60143)/Homer	AGTTAGGCAN	1e-14	-32.64	0	3439	0.051	2925.7	0.0447
At1g19000(MYBrelated)/colamp-At1g19000-DAP-Seq(GSE60143)/Homer	WWTGGATAADDT	1e-14	-32.32	0	3530	0.0523	3010.7	0.046
MYB118(MYB)/colamp-MYB118-DAP-Seq(GSE60143)/Homer	TAWCCGTTAC	1e-14	-32.25	0	1287	0.0191	1002.3	0.0153
Egr1(Zf)/K562-Egr1-ChIP-Seq(GSE32465)/Homer	TGCGTGGGYG	1e-13	-31.96	0	6173	0.0915	5448.8	0.0832
IRF:BATF(IRF:bZIP)/pDC-Irf8-ChIP-Seq(GSE66899)/Homer	CTTTCANTATGACTV	1e-13	-31.89	0	649	0.0096	460.5	0.007
At3g04030(G2like)/col-At3g04030-DAP-Seq(GSE60143)/Homer	DRGAATCT	1e-13	-31.57	0	5235	0.0776	4582.8	0.07
ERF8(AP2EREBP)/colamp-ERF8-DAP-Seq(GSE60143)/Homer	CGCCGYCATW	1e-13	-31.46	0	8042	0.1191	7196.8	0.11
ZBTB18(Zf)/HEK293-ZBTB18.GFP-ChIP-Seq(GSE58341)/Homer	AACATCTGGA	1e-13	-31.38	0	3453	0.0512	2947	0.045
p53(p53)/Saos-p53-ChIP-Seq(GSE15780)/Homer	RRCATGYCYRGRCATGYYYN	1e-13	-31.25	0	447	0.0066	297.9	0.0046
p53(p53)/Saos-p53-ChIP-Seq/Homer	RRCATGYCYRGRCATGYYYN	1e-13	-31.25	0	447	0.0066	297.9	0.0046
HY5(bZIP)/colamp-HY5-DAP-Seq(GSE60143)/Homer	RRTSACGTSD	1e-13	-31.16	0	4502	0.0667	3909.4	0.0597
THRb(NR)/HepG2-THRb.Flag-ChIP-Seq(Encode)/Homer	GGTCACCTGAGGTCA	1e-13	-30.87	0	4644	0.0688	4042.9	0.0618
AT5G47660(Trihelix)/colamp-AT5G47660-DAP-Seq(GSE60143)/Homer	AWTTTTACCG	1e-13	-30.75	0	6810	0.1009	6052.2	0.0925
STAT6(Stat)/CD4-Stat6-ChIP-Seq(GSE22104)/Homer	ABTTCYYRRGAA	1e-13	-30.74	0	3298	0.0489	2809.3	0.0429
Unknown4/Drosophila-Promoters/Homer	AAAAATACCRMA	1e-13	-30.34	0	620	0.0092	440.5	0.0067
Bapx1(Homeobox)/VertebralCol-Bapx1-ChIP-Seq(GSE36672)/Homer	TTRAGTGSYK	1e-13	-30.09	0	11885	0.1761	10829.6	0.1655
RORa(NR)/Liver-Rora-ChIP-Seq(GSE101115)/Homer	AAWCTAGGTCARDNN	1e-12	-29.84	0	737	0.0109	539.2	0.0082
PIF4(bHLH)/Seedling-PIF4-ChIP-Seq(GSE35315)/Homer	NNBCACGTGN	1e-12	-29.8	0	6885	0.102	6131.3	0.0937
HOXD13(Homeobox)/Chicken-Hoxd13-ChIP-Seq(GSE38910)/Homer	NCYAATAAAA	1e-12	-29.75	0	4773	0.0707	4170.2	0.0637
CRF10(AP2EREBP)/col100-CRF10-DAP-Seq(GSE60143)/Homer	DCCGCCGYHA	1e-12	-29.57	0	10359	0.1535	9394.4	0.1435
MYB119(MYB)/colamp-MYB119-DAP-Seq(GSE60143)/Homer	YRACCGTTACDD	1e-12	-29.19	0	1264	0.0187	994.7	0.0152
ERF7(AP2EREBP)/col-ERF7-DAP-Seq(GSE60143)/Homer	ATGRCGGCGG	1e-12	-29.16	0	9663	0.1432	8743.6	0.1336
REF6(Zf)/Arabidopsis-REF6-ChIP-Seq(GSE106942)/Homer	TVCTCTGTTT	1e-12	-29.11	0	3683	0.0546	3172.1	0.0485
ZNF136(Zf)/HEK293-ZNF136.GFP-ChIP-Seq(GSE58341)/Homer	YTKGATAHAGTATTCTWGGTNGGCA	1e-12	-29.1	0	385	0.0057	252.7	0.0039
RORg(NR)/Liver-Rorc-ChIP-Seq(GSE101115)/Homer	WAABTAGGTCAV	1e-12	-28.3	0	475	0.007	326.8	0.005
Tbx20(T-box)/Heart-Tbx20-ChIP-Seq(GSE29636)/Homer	GGTGYTGACAGS	1e-12	-27.87	0	1449	0.0215	1163	0.0178
Myf5(bHLH)/GM-Myf5-ChIP-Seq(GSE24852)/Homer	BAACAGCTGT	1e-12	-27.71	0	5234	0.0775	4614.4	0.0705
Tgif1(Homeobox)/mES-Tgif1-ChIP-Seq(GSE55404)/Homer	YTGWCADY	1e-11	-27.39	0	17201	0.2548	15919	0.2432
ZNF189(Zf)/HEK293-ZNF189.GFP-ChIP-Seq(GSE58341)/Homer	TGGAACAGMA	1e-11	-26.64	0	5411	0.0802	4788	0.0732
Cbf1(bHLH)/Yeast-Cbf1-ChIP-Seq(GSE29506)/Homer	TCACGTGAYH	1e-11	-26.26	0	1603	0.0237	1306.5	0.02
ERF11(AP2EREBP)/col-ERF11-DAP-Seq(GSE60143)/Homer	RTGGCGGCGG	1e-11	-26.2	0	7219	0.107	6480.2	0.099
ERF10(AP2EREBP)/col-ERF10-DAP-Seq(GSE60143)/Homer	RTGGCGGCGG	1e-11	-25.82	0	6108	0.0905	5445.8	0.0832
ERF104(AP2EREBP)/col-ERF104-DAP-Seq(GSE60143)/Homer	GGCGGCGG	1e-11	-25.77	0	9916	0.1469	9022.1	0.1378
BIM3(bHLH)/col-BIM3-DAP-Seq(GSE60143)/Homer	TWVTCACGTGAB	1e-11	-25.73	0	727	0.0108	543.5	0.0083
ERF2(AP2EREBP)/colamp-ERF2-DAP-Seq(GSE60143)/Homer	GGCGGCTG	1e-11	-25.67	0	7357	0.109	6615.8	0.1011
DREB19(AP2EREBP)/colamp-DREB19-DAP-Seq(GSE60143)/Homer	AATGTCGGTK	1e-11	-25.61	0	2538	0.0376	2151	0.0329
Unknown3/Arabidopsis-Promoters/Homer	AYTAAACCGG	1e-11	-25.52	0	863	0.0128	660.4	0.0101
ERF1(AP2EREBP)/colamp-ERF1-DAP-Seq(GSE60143)/Homer	GGCGGCTR	1e-11	-25.48	0	6478	0.096	5794.7	0.0885
LBD23(LOBAS2)/colamp-LBD23-DAP-Seq(GSE60143)/Homer	GCGNAWWWTNCGCYW	1e-10	-25.27	0	5965	0.0884	5317.1	0.0812
ERF3(AP2EREBP)/colamp-ERF3-DAP-Seq(GSE60143)/Homer	ATGGCGGCGG	1e-10	-25.1	0	5797	0.0859	5162.6	0.0789
At1g36060(AP2EREBP)/colamp-At1g36060-DAP-Seq(GSE60143)/Homer	NNWWKGTCGGTG	1e-10	-25.03	0	3236	0.0479	2792.1	0.0427
DLX5(Homeobox)/BasalGanglia-Dlx5-ChIP-seq(GSE124936)/Homer	SSTAATTA	1e-10	-25.02	0	3667	0.0543	3188.5	0.0487
At5g08750(C3H)/col-At5g08750-DAP-Seq(GSE60143)/Homer	NWDTTGCGGCTR	1e-10	-25.02	0	2514	0.0372	2133.9	0.0326
CDX4(Homeobox)/ZebrafishEmbryos-Cdx4.Myc-ChIP-Seq(GSE48254)/Homer	NGYCATAAAWCH	1e-10	-24.99	0	3989	0.0591	3485.7	0.0533
E-box(bHLH)/Promoter/Homer	SSGGTCACGTGA	1e-10	-24.84	0	596	0.0088	435.7	0.0067
TF3A(C2H2)/col-TF3A-DAP-Seq(GSE60143)/Homer	NNDDGAGGAGGWNNN	1e-10	-24.46	0	9781	0.1449	8911.7	0.1362
DREB2(AP2EREBP)/col-DREB2-DAP-Seq(GSE60143)/Homer	TMACCGACATWA	1e-10	-24.45	0	1982	0.0294	1655.9	0.0253
Nkx2.1(Homeobox)/LungAC-Nkx2.1-ChIP-Seq(GSE43252)/Homer	RSCACTYRAG	1e-10	-24.09	0	16873	0.25	15657.8	0.2392
BMAL1(bHLH)/Liver-Bmal1-ChIP-Seq(GSE39860)/Homer	GNCACGTG	1e-10	-24.05	0	10059	0.149	9179.2	0.1402
AT1G69570(C2C2dof)/col-AT1G69570-DAP-Seq(GSE60143)/Homer	WAAAAGTGHH	1e-10	-23.9	0	6613	0.098	5937.5	0.0907
ESE1(AP2EREBP)/col-ESE1-DAP-Seq(GSE60143)/Homer	GGCGGCGG	1e-10	-23.87	0	8006	0.1186	7245.1	0.1107
DEAR2(AP2EREBP)/colamp-DEAR2-DAP-Seq(GSE60143)/Homer	HCACCGACAWHD	1e-10	-23.33	0	5434	0.0805	4841.1	0.074
RLR1?/SacCer-Promoters/Homer	WTTTTCYYTTTT	1e-10	-23.3	0	3089	0.0458	2670.1	0.0408
ZNF7(Zf)/HepG2-ZNF7.Flag-ChIP-Seq(Encode)/Homer	CTGCCWVCTTTTRTA	1e-10	-23.24	0	2715	0.0402	2328.2	0.0356
RORgt(NR)/EL4-RORgt.Flag-ChIP-Seq(GSE56019)/Homer	AAYTAGGTCA	1e-10	-23.18	0	681	0.0101	512.7	0.0078
RORgt(NR)/EL4-RORgt.Flag-ChIP-Seq(GSE56019)/Homer	AAYTAGGTCA	1e-10	-23.18	0	681	0.0101	512.7	0.0078
PIF5ox(bHLH)/Arabidopsis-PIF5ox-ChIP-Seq(GSE35062)/Homer	BCACGTGVDN	1e-10	-23.11	0	5858	0.0868	5239.4	0.08
Zic(Zf)/Cerebellum-ZIC1.2-ChIP-Seq(GSE60731)/Homer	CCTGCTGAGH	1e-10	-23.07	0	6002	0.0889	5374.4	0.0821
MYB56(MYB)/colamp-MYB56-DAP-Seq(GSE60143)/Homer	HTAACGRMHY	1e-09	-23.02	0	3785	0.0561	3313.6	0.0506
CDF3(C2C2dof)/colamp-CDF3-DAP-Seq(GSE60143)/Homer	AAAAGTRM	1e-09	-22.99	0	10095	0.1496	9227.2	0.141
HSF3(HSF)/colamp-HSF3-DAP-Seq(GSE60143)/Homer	NTTCTAGAAKCTTCT	1e-09	-22.87	0	5488	0.0813	4896.3	0.0748
ERF5(AP2EREBP)/colamp-ERF5-DAP-Seq(GSE60143)/Homer	DCMGCCGCCA	1e-09	-22.71	0	4554	0.0675	4028.6	0.0615
AGL13(MADS)/col-AGL13-DAP-Seq(GSE60143)/Homer	TWCCAWWTWTGGWAA	1e-09	-22.13	0	273	0.004	177.3	0.0027
Erra(NR)/HepG2-Erra-ChIP-Seq(GSE31477)/Homer	CAAAGGTCAG	1e-09	-22.03	0	15071	0.2233	13970.1	0.2134
AT2G28810(C2C2dof)/colamp-AT2G28810-DAP-Seq(GSE60143)/Homer	VAAAAAGTWA	1e-09	-21.67	0	13740	0.2036	12707.7	0.1942
AT4G37180(G2like)/col-AT4G37180-DAP-Seq(GSE60143)/Homer	AGAATCTTNN	1e-09	-21.5	0	6917	0.1025	6249.9	0.0955
PAX5(Paired,Homeobox)/GM12878-PAX5-ChIP-Seq(GSE32465)/Homer	GCAGCCAAGCRTGACH	1e-09	-21.4	0	2483	0.0368	2129.2	0.0325
AT4G00250(GeBP)/col-AT4G00250-DAP-Seq(GSE60143)/Homer	WDTGGATAAKRT	1e-09	-21.36	0	2349	0.0348	2007.7	0.0307
HLH-1(bHLH)/cElegans-Embryo-HLH1-ChIP-Seq(modEncode)/Homer	RACAGCTGTTBH	1e-09	-20.79	0	4774	0.0707	4251.2	0.065
MYB105(MYB)/colamp-MYB105-DAP-Seq(GSE60143)/Homer	RATWCCGTTA	1e-08	-20.39	0	2651	0.0393	2290.2	0.035
AT3G12130(C3H)/colamp-AT3G12130-DAP-Seq(GSE60143)/Homer	TMACTTTTTV	1e-08	-20.34	0	14281	0.2116	13245	0.2024
PSE(SNAPc)/K562-mStart-Seq/Homer	WAVTCACCMTAASYDAAAAG	1e-08	-20.27	0	2184	0.0324	1864.5	0.0285
EBF2(EBF)/BrownAdipose-EBF2-ChIP-Seq(GSE97114)/Homer	NABTCCCWDGGGAVH	1e-08	-20.09	0	7355	0.109	6678.4	0.102
JGL(C2H2)/col-JGL-DAP-Seq(GSE60143)/Homer	ACYTTCAGTT	1e-08	-20.08	0	8575	0.127	7829.8	0.1196
ANAC079(NAC)/colamp-ANAC079-DAP-Seq(GSE60143)/Homer	TACACGCAACCT	1e-08	-19.76	0	1711	0.0253	1438.6	0.022
RAV1(RAV)/colamp-RAV1-DAP-Seq(GSE60143)/Homer	TWWTTTCTGTTG	1e-08	-19.67	0	3043	0.0451	2656.8	0.0406
BIM2(bHLH)/col-BIM2-DAP-Seq(GSE60143)/Homer	NNNNCACGTGNN	1e-08	-19.56	0	4751	0.0704	4243	0.0648
SeqBias: TA-repeat	TATATATATA	1e-08	-19.44	0	12328	0.1826	11398.1	0.1741
GTL1(Trihelix)/colamp-GTL1-DAP-Seq(GSE60143)/Homer	WWTTTACCKY	1e-08	-19.38	0	4945	0.0733	4425.1	0.0676
Egr2(Zf)/Thymocytes-Egr2-ChIP-Seq(GSE34254)/Homer	NGCGTGGGCGGR	1e-08	-19.15	0	1635	0.0242	1373.4	0.021
NLP7(RWPRK)/col-NLP7-DAP-Seq(GSE60143)/Homer	TGRCCYTTCR	1e-08	-18.6	0	12739	0.1887	11803.6	0.1803
MyoG(bHLH)/C2C12-MyoG-ChIP-Seq(GSE36024)/Homer	AACAGCTG	1e-08	-18.52	0	8250	0.1222	7543.4	0.1152
RBFox2(?)/Heart-RBFox2-CLIP-Seq(GSE57926)/Homer	TGCATGCA	1e-08	-18.51	0	10085	0.1494	9281.8	0.1418
ZNF341(Zf)/EBV-ZNF341-ChIP-Seq(GSE113194)/Homer	GGAACAGCCG	1e-07	-18.33	0	5196	0.077	4671.2	0.0714
AtGRF6(GRF)/col-AtGRF6-DAP-Seq(GSE60143)/Homer	NTGTCAGADNNNNNN	1e-07	-18.28	0	6837	0.1013	6213.9	0.0949
GAGA-repeat/Arabidopsis-Promoters/Homer	CTCTCTCTCY	1e-07	-18.08	0	7458	0.1105	6801.6	0.1039
Sox10(HMG)/SciaticNerve-Sox3-ChIP-Seq(GSE35132)/Homer	CCWTTGTYYB	1e-07	-18.04	0	8189	0.1213	7492.1	0.1145
AT1G71450(AP2EREBP)/col-AT1G71450-DAP-Seq(GSE60143)/Homer	DHDWTGTCGGTG	1e-07	-17.93	0	9595	0.1422	8825.4	0.1348
ANAC047(NAC)/colamp-ANAC047-DAP-Seq(GSE60143)/Homer	WACACGTAACTT	1e-07	-17.78	0	3068	0.0455	2695.2	0.0412
COG1(C2C2dof)/col-COG1-DAP-Seq(GSE60143)/Homer	DAAAAAGTGA	1e-07	-17.75	0	8191	0.1214	7498	0.1146
Hoxc9(Homeobox)/Ainv15-Hoxc9-ChIP-Seq(GSE21812)/Homer	GGCCATAAATCA	1e-07	-17.59	0	2265	0.0336	1957.9	0.0299
LCL1(MYBrelated)/colamp-LCL1-DAP-Seq(GSE60143)/Homer	NAAAATATCTWHWWN	1e-07	-17.43	0	631	0.0093	489.1	0.0075
LBD13(LOBAS2)/colamp-LBD13-DAP-Seq(GSE60143)/Homer	KCCGTNWTTTBCGGC	1e-07	-17.28	0	5930	0.0879	5372.1	0.0821
At5g62940(C2C2dof)/col-At5g62940-DAP-Seq(GSE60143)/Homer	WHWHHACTTTTT	1e-07	-17.22	0	19940	0.2954	18719.9	0.286
COUP-TFII(NR)/Artia-Nr2f2-ChIP-Seq(GSE46497)/Homer	AGRGGTCA	1e-07	-17.07	0	10875	0.1611	10054.5	0.1536
VRN1(ABI3VP1)/col-VRN1-DAP-Seq(GSE60143)/Homer	TTTTTTTTTT	1e-07	-16.77	0	1067	0.0158	876.2	0.0134
caudal(Homeobox)/Drosophila-Embryos-ChIP-Chip(modEncode)/Homer	GGYCATAAAW	1e-07	-16.74	0	3514	0.0521	3118.6	0.0476
ERF73(AP2EREBP)/col-ERF73-DAP-Seq(GSE60143)/Homer	CCGCCGCC	1e-07	-16.24	0	7082	0.1049	6471.5	0.0989
Cdx2(Homeobox)/mES-Cdx2-ChIP-Seq(GSE14586)/Homer	GYMATAAAAH	1e-06	-16.07	0	2855	0.0423	2513.8	0.0384
CCA(Myb)/Arabidopsis-CCA.GFP-ChIP-Seq(GSE70533)/Homer	AGATATYTTT	1e-06	-16.03	0	3202	0.0474	2835.3	0.0433
CRF4(AP2EREBP)/colamp-CRF4-DAP-Seq(GSE60143)/Homer	CGCCGCCA	1e-06	-15.97	0	5399	0.08	4889.8	0.0747
Sox9(HMG)/Limb-SOX9-ChIP-Seq(GSE73225)/Homer	AGGVNCCTTTGT	1e-06	-15.85	0	4535	0.0672	4080.2	0.0623
Nur77(NR)/K562-NR4A1-ChIP-Seq(GSE31363)/Homer	TGACCTTTNCNT	1e-06	-15.74	0	886	0.0131	720.9	0.011
AT1G72740(MYBrelated)/colamp-AT1G72740-DAP-Seq(GSE60143)/Homer	NNWWAMCCTAAHWNN	1e-06	-15.53	0	4576	0.0678	4122.7	0.063
HAT2(Homeobox)/colamp-HAT2-DAP-Seq(GSE60143)/Homer	CYAATSATTR	1e-06	-15.52	0	3572	0.0529	3185	0.0487
AT1G49560(G2like)/colamp-AT1G49560-DAP-Seq(GSE60143)/Homer	GAWTCTNWDA	1e-06	-15.35	0	7664	0.1135	7034.2	0.1075
Znf263(Zf)/K562-Znf263-ChIP-Seq(GSE31477)/Homer	CVGTSCTCCC	1e-06	-15.31	0	14340	0.2125	13390.5	0.2046
ESE3(AP2EREBP)/col-ESE3-DAP-Seq(GSE60143)/Homer	GACGGTGG	1e-06	-15.27	0	9992	0.148	9244.8	0.1412
GLIS3(Zf)/Thyroid-Glis3.GFP-ChIP-Seq(GSE103297)/Homer	CTCCCTGGGAGGCCN	1e-06	-14.96	0	13137	0.1946	12248	0.1871
Nkx2.2(Homeobox)/NPC-Nkx2.2-ChIP-Seq(GSE61673)/Homer	BTBRAGTGSN	1e-06	-14.96	0	11673	0.1729	10850.5	0.1658
AT4G27900(C2C2COlike)/col-AT4G27900-DAP-Seq(GSE60143)/Homer	TCTCVACCGTTSATT	1e-06	-14.58	0	30	0.0004	10.7	0.0002
LXRE(NR),DR4/RAW-LXRb.biotin-ChIP-Seq(GSE21512)/Homer	RGGTTACTANAGGTCA	1e-06	-14.49	0	266	0.0039	188.9	0.0029
ZNF143|STAF(Zf)/CUTLL-ZNF143-ChIP-Seq(GSE29600)/Homer	ATTTCCCAGVAKSCY	1e-06	-14.3	0	2215	0.0328	1937.7	0.0296
AT5G02460(C2C2dof)/col-AT5G02460-DAP-Seq(GSE60143)/Homer	CHCCTTTT	1e-06	-13.9	0	12721	0.1885	11870.9	0.1814
Unknown1(NR/Ini-like)/Drosophila-Promoters/Homer	MYGGTCACACTG	1e-06	-13.89	0	1073	0.0159	897.2	0.0137
HRE(HSF)/HepG2-HSF1-ChIP-Seq(GSE31477)/Homer	BSTTCTRGAABVTTCYAGAA	1e-05	-13.52	0	1054	0.0156	882.8	0.0135
DPL-1(E2F)/cElegans-Adult-ChIP-Seq(modEncode)/Homer	TAGCGCGC	1e-05	-13.07	0	6050	0.0896	5541.8	0.0847
MYB107(MYB)/col-MYB107-DAP-Seq(GSE60143)/Homer	RGTWGGTRRR	1e-05	-12.86	0	7577	0.1123	6990.5	0.1068
PUCHI(AP2EREBP)/colamp-PUCHI-DAP-Seq(GSE60143)/Homer	GCGCCGTY	1e-05	-12.86	0	6698	0.0992	6158	0.0941
E2F1(E2F)/Hela-E2F1-ChIP-Seq(GSE22478)/Homer	CWGGCGGGAA	1e-05	-12.82	0	2171	0.0322	1909.4	0.0292
USF1(bHLH)/GM12878-Usf1-ChIP-Seq(GSE32465)/Homer	SGTCACGTGR	1e-05	-12.46	0	2890	0.0428	2580.3	0.0394
Srebp1a(bHLH)/HepG2-Srebp1a-ChIP-Seq(GSE31477)/Homer	RTCACSCCAY	1e-05	-12.45	0	1132	0.0168	959	0.0147
Nkx2.5(Homeobox)/HL1-Nkx2.5.biotin-ChIP-Seq(GSE21529)/Homer	RRSCACTYAA	1e-05	-12.41	0	12628	0.1871	11811.8	0.1805
TATA-box/Drosophila-Promoters/Homer	CTATAAAAGCSV	1e-05	-12.3	0	290	0.0043	214.8	0.0033
Tbr1(T-box)/Cortex-Tbr1-ChIP-Seq(GSE71384)/Homer	AAGGTGTKAA	1e-05	-12.29	0	6981	0.1034	6434.5	0.0983
TRP2(MYBrelated)/colamp-TRP2-DAP-Seq(GSE60143)/Homer	TAAACCCT	1e-05	-12.25	0	906	0.0134	756.9	0.0116
Pit1+1bp(Homeobox)/GCrat-Pit1-ChIP-Seq(GSE58009)/Homer	ATGCATAATTCA	1e-05	-12.25	0	1347	0.02	1156.9	0.0177
dof24(C2C2dof)/col-dof24-DAP-Seq(GSE60143)/Homer	TWMCTTTTTG	1e-05	-12.24	0	11533	0.1709	10768.5	0.1645
ATHB6(Homeobox)/Arabidopsis-HB6-ChIP-Seq(GSE80564)/Homer	CAATNATTBN	1e-05	-12.2	0	3049	0.0452	2731.8	0.0417
Dlx3(Homeobox)/Kerainocytes-Dlx3-ChIP-Seq(GSE89884)/Homer	NDGTAATTAC	1e-05	-11.82	0	2975	0.0441	2666.1	0.0407
MYB3R4(MYB)/col-MYB3R4-DAP-Seq(GSE60143)/Homer	AWWTAACCGTTR	1e-05	-11.74	0	656	0.0097	535.4	0.0082
LEP(AP2EREBP)/col-LEP-DAP-Seq(GSE60143)/Homer	CDCCGCCGTC	1e-05	-11.53	0	3039	0.045	2729.4	0.0417
MYB113(MYB)/col-MYB113-DAP-Seq(GSE60143)/Homer	HNDAWTCMGTTAYWN	1e-05	-11.53	0	2085	0.0309	1841.8	0.0281
E2F(E2F)/Hela-CellCycle-Expression/Homer	TTSGCGCGAAAA	0.0001	-11.47	0	400	0.0059	311.9	0.0048
AIL7(AP2EREBP)/colamp-AIL7-DAP-Seq(GSE60143)/Homer	KCACRAWTYYCGAGG	0.0001	-11.46	0	2386	0.0354	2121.1	0.0324
ZSCAN22(Zf)/HEK293-ZSCAN22.GFP-ChIP-Seq(GSE58341)/Homer	SMCAGTCWGAKGGAGGAGGC	0.0001	-11.44	0	554	0.0082	446.8	0.0068
Pit1(Homeobox)/GCrat-Pit1-ChIP-Seq(GSE58009)/Homer	ATGMATATDC	0.0001	-11.4	0	3907	0.0579	3544.9	0.0542
PGR(NR)/EndoStromal-PGR-ChIP-Seq(GSE69539)/Homer	AAGAACATWHTGTTC	0.0001	-11.18	0	982	0.0145	831.5	0.0127
FRS9(ND)/col-FRS9-DAP-Seq(GSE60143)/Homer	RGAGAGAGAAAG	0.0001	-11.11	0	1748	0.0259	1533.2	0.0234
MNT(bHLH)/HepG2-MNT-ChIP-Seq(Encode)/Homer	DGCACACGTG	0.0001	-10.98	0	5501	0.0815	5053.5	0.0772
Replumless(BLH)/Arabidopsis-RPL.GFP-ChIP-Seq(GSE78727)/Homer	HGTCWHATCA	0.0001	-10.85	0	5557	0.0823	5108.6	0.0781
E2F7(E2F)/Hela-E2F7-ChIP-Seq(GSE32673)/Homer	VDTTTCCCGCCA	0.0001	-10.85	0	994	0.0147	844.1	0.0129
AT3G58630(Trihelix)/col-AT3G58630-DAP-Seq(GSE60143)/Homer	TCTCCGGCGA	0.0001	-10.81	0	1199	0.0178	1031.1	0.0158
HSF6(HSF)/col-HSF6-DAP-Seq(GSE60143)/Homer	TTYTAGAAGCTTCTA	0.0001	-10.75	0	1334	0.0198	1155.4	0.0177
CEJ1(AP2EREBP)/col-CEJ1-DAP-Seq(GSE60143)/Homer	WWTGTCGGTG	0.0001	-10.53	0.0001	4644	0.0688	4250.9	0.0649
EFL-1(E2F)/cElegans-L1-EFL1-ChIP-Seq(modEncode)/Homer	TGCAARYGCGCTCYA	0.0001	-10.48	0.0001	122	0.0018	80.4	0.0012
ETS:E-box(ETS,bHLH)/HPC7-Scl-ChIP-Seq(GSE22178)/Homer	AGGAARCAGCTG	0.0001	-10.48	0.0001	585	0.0087	478.8	0.0073
HRE(HSF)/Striatum-HSF1-ChIP-Seq(GSE38000)/Homer	TTCTAGAABNTTCTA	0.0001	-10.45	0.0001	1374	0.0204	1194.1	0.0182
LOB(LOBAS2)/col-LOB-DAP-Seq(GSE60143)/Homer	CGCCGKAWWTTHCGS	0.0001	-10.39	0.0001	1659	0.0246	1457.3	0.0223
M1BP(Zf)/S2R+-M1BP-ChIP-Seq(GSE49842)/Homer	CAGTGTGACCGT	0.0001	-10.39	0.0001	1282	0.019	1110	0.017
[truncated: 503 more rows]

## Sheet: Table 6
Table 6 - Annotated differentially accessible regions from ATAC-seq dataset for cells cultured on stiff hydrogels. Grey indicates peaks associated with genes for downstream analyses
[truncated: 908 more rows]

[truncated: 5 more sheets: Table 7, Table 8, Table 9, Table 10, Table 11]
